# Supplementary material for: ﻿New insights into the phylogenetic relationships of Japanese knotweed (Reynoutriajaponica) and allied taxa in subtribe Reynoutriinae (Polygonaceae)
Source: PhytoKeys. 2023 Feb 27;220:83–108. doi: 10.3897/phytokeys.220.96922 (PMC10209619; doi:10.3897/phytokeys.220.96922)
Supplement: XML Treatment for Parogonum [file phytokeys.220.96922-treatment1.xml]

<!DOCTYPE tp:taxon-treatment
  PUBLIC "-//TaxonX//DTD Taxonomic Treatment Publishing DTD v0 20100105//EN" "tax-treatment-NSO.dtd">
<tp:taxon-treatment xmlns:tp="http://www.plazi.org/taxpub"><tp:treatment-meta><kwd-group><label>Taxon classification</label><kwd>
                <named-content content-type="kingdom">Plantae</named-content>
              </kwd><kwd>
                <named-content content-type="order">Caryophyllales</named-content>
              </kwd><kwd>
                <named-content content-type="family">Polygonaceae</named-content>
              </kwd></kwd-group><mixed-citation publication-type="journal"><person-group><name><surname>Desjardins</surname><given-names>Stuart D.</given-names></name><name><surname>Bailey</surname><given-names>John P.</given-names></name><name><surname>Zhang</surname><given-names>Baowei</given-names></name><name><surname>Zhao</surname><given-names>Kai</given-names></name><name><surname>Schwarzacher</surname><given-names>Trude</given-names></name></person-group><article-title>﻿New insights into the phylogenetic relationships of Japanese knotweed (<italic><tp:taxon-name><tp:taxon-name-part taxon-name-part-type="genus" reg="Reynoutria">Reynoutria</tp:taxon-name-part><tp:taxon-name-part taxon-name-part-type="species" reg="japonica">japonica</tp:taxon-name-part></tp:taxon-name></italic>) and allied taxa in subtribe <tp:taxon-name><tp:taxon-name-part taxon-name-part-type="subtribe">Reynoutriinae</tp:taxon-name-part></tp:taxon-name> (<tp:taxon-name><tp:taxon-name-part taxon-name-part-type="family">Polygonaceae</tp:taxon-name-part></tp:taxon-name>)</article-title><source>PhytoKeys</source><day>27</day><month>02</month><year>2023</year><volume>220</volume><fpage>83</fpage><lpage>108</lpage><pub-id pub-id-type="doi">10.3897/phytokeys.220.96922</pub-id></mixed-citation></tp:treatment-meta><tp:nomenclature><label>﻿</label><tp:taxon-name>
              <object-id xmlns:xlink="http://www.w3.org/1999/xlink" content-type="arpha" xlink:type="simple">E31836CE-ABAA-556A-8412-68D814CB5217</object-id>
              <tp:taxon-name-part taxon-name-part-type="genus" reg="Parogonum">Parogonum</tp:taxon-name-part>
              <object-id xmlns:xlink="http://www.w3.org/1999/xlink" content-type="ipni" xlink:type="simple">urn:lsid:ipni.org:names:77315139-1</object-id>
            </tp:taxon-name><tp:taxon-authority>(Haraldson) Desjardins &amp; J.P.Bailey, gen. et</tp:taxon-authority><tp:taxon-status xmlns:xlink="http://www.w3.org/1999/xlink" xlink:type="simple">stat. nov.</tp:taxon-status><tp:nomenclature-citation-list><tp:nomenclature-citation><tp:taxon-name>
                  <tp:taxon-name-part taxon-name-part-type="genus" reg="Fallopia">Fallopia</tp:taxon-name-part>
                  <tp:taxon-name-part taxon-name-part-type="infraspecific-rank">sect.</tp:taxon-name-part>
                  <tp:taxon-name-part taxon-name-part-type="section" reg="Parogonum">Parogonum</tp:taxon-name-part>
                </tp:taxon-name><comment> Haraldson, <italic>Symb. Bot. Upsal.</italic> 22: 78 (1978). Basionym.</comment></tp:nomenclature-citation></tp:nomenclature-citation-list></tp:nomenclature></tp:taxon-treatment>
