# Supplementary material for: ﻿New insights into the phylogenetic relationships of Japanese knotweed (Reynoutriajaponica) and allied taxa in subtribe Reynoutriinae (Polygonaceae)
Source: PhytoKeys. 2023 Feb 27;220:83–108. doi: 10.3897/phytokeys.220.96922 (PMC10209619; doi:10.3897/phytokeys.220.96922)
Supplement: Supplementary material 2 — Accessions used in the current study [file phytokeys-220-083_article-96922__-s002.xlsx]

## Sheet: Sheet1
Accessions used in the current study.
Taxon	Accession Code	Locality	Voucher	GenBank accession no.						Source
				ITS	LEAFYi2	matK	rbcL	rps16-trnK	trnL-trnF
Atraphaxis bracteata	--	China: Gansu: Minqin (cultivated)	--	JN187099	--	--	JN187119	--	--	Tian et al. (2011)
	--	China: Xinjiang: Turpan	M.L. Zhang 0811 (XJBI)	--	--	--	--	--	JQ009279	Sun and Zhang (2012)
Atraphaxis spinosa	--	China: Gansu: Minqin (cultivated)	--	JN187102	--	--	EU840285	--	--	Tian et al. (2011)
	--	--	Anon. s.n. (E)	--	EF442795	EF437989	--	--	--	Sanchez and Kron (2008)
	--	--	K.A. Kron s.n. (WFU)	--	--	--	--	JF831272	JF831296	Schuster et al. (2011)
Coccoloba swartzii	--	--	Chase 349 (NCU)	FJ154469	--	EF437995	AF297150	--	--	Lamb Frye and Kron (2003); Sanchez and Kron (2008; 2009)
	--	--	Sanchez 109 (WFU)	--	--	--	--	HQ693195	--	Sanchez and Kron (2011)
Coccoloba uvifera	--	--	Kron s.n. (WFU)	GQ206246	--	EF437996	--	--	--	Sanchez and Kron (2008); Sanchez et al. (2009)
	--	--	--	--	--	--	AJ312255	--	AJ312249	Lledó et al. (2001)
Calligonum eriopodum	--	--	Kron s.n. (WFU)	--	--	GQ206193	GQ206216	--	--	Sanchez et al. (2009)
Calligonum molle	--	--	Kron s.n. (WFU)	--	--	GQ206196	GQ206219	--	--	Sanchez et al. (2009)
Duma coccoloboides	--	Australia: South Australia	AD 228212 P.K. Latz 23583 (AD)	JF831204	--	JF831264	--	JF831273	JF831297	Schuster et al. (2011)
Duma florulenta	--	Australia	K.L. Wilson 10552 (NSW)	JF831205	JF831346	JF831265	--	JF831274	JF831298	Schuster et al. (2011)
Duma horrida	--	Australia	K.L. Wilson 10555 (NSW)	JF831206	--	JF831232	--	JF831275	JF831299	Schuster et al. (2011)
Eriogonum clavellatum	--	--	Reveal & Broome 8478 (WFU)	--	--	EF438000	EF437979	--	--	Sanchez and Kron (2008)
Fallopia aubertii	--	China: Shaanxi	C. J.Z‑200708–5 (Guangzhou Liuhuaqiao Hospital)	EU580716	--	--	--	--	--	Zheng et al. (2009)
	--	China	X.H. Meng 0946 (CPU)	--	--	HM357923	HM357897	--	--	Zhang et al. (unpublished)
	--	China: Shandong: Jinan	W.G. Yu 0502 (SDNU)	--	--	--	--	--	EU024779	Yu et al. (2008)
Fallopia baldschuanica	Fbal1	UK: England: Leicestershire: Leicester	S.D. Desjardins 27/09/11 (LTR)	ON557631	ON586862	ON586880	--	ON586913	ON586930	Current study
	--	Italy: Lombardy: Rovagnate	--	--	--	--	FM883609	--	--	Galasso et al. (2009)
Fallopia ciliinodis	Fcil1	USA: New Hampshire: Cheshire County: Troy	D.E. Boufford, Yan Hou, S.L. Kelley & R.H. Ree 42938 16/9/2012 (LTR)	ON557632	ON586863	ON586881	ON586900	ON586914	ON586931	Current study
Fallopia convolvulus	Fcon1	UK: England: Leicestershire: Leicester	S.D. Desjardins 17/07/2012 (LTR)	ON557633	ON586864; ON586865	ON586882	--	ON586915	ON586932	Current study
	--	Italy: Lombardy: Milan	40.162 (MSNM)	--	--	--	FM883612	--	--	Galasso et al. (2009)
Fallopia cristata	Fcri1	USA: Connecticut: Tolland County: Tolland	CONN#134434 L.J. Mehrhoff 21498 (CONN)	ON557634	ON586866	ON586883	ON586901	ON586916	ON586933	Current study
Fallopia cynanchoides	Fcyn1	China: Sichuan: Shimian: Ya'an	B. Zhang & K. Zhao 3/12/2014 (LTR)	ON557635	ON586867	ON586884	ON586902	ON586917	ON586934	Current study
Fallopia dentatoalata	--	--	Won 155 (SNU)	AF040065	--	--	--	--	--	Won and Park (unpublished)
	--	China: Shandong: Qingdao	F.Z. Li 4069 (SDNU)	--	--	EU024769	--	--	EU024775	Yu et al. (2008)
	--	China	L.Q. Zhao 0891 (CPU)	--	--	--	HM357888	--	--	Zhang et al. (unpublished)
Fallopia dumetorum	Fdum1	UK: England: Surrey: Wisley (cultivated)	J. Armitage, silica-dried material only	ON557636	ON586868	ON586885	--	ON586918	ON586935	Current study
	--	Italy: Savona: Pietra Ligure	39.131 (MSNM)	--		--	FM883613	--	--	Galasso et al. (2009)
Fallopia scandens	Fsca1	USA: Connecticut: Tolland County: Mansfield Hollow	CONN#142303 R.S. Capers 1553 (CONN)	ON557637	ON586869	ON586886	--	ON586919	ON586936	Current study
	--	USA: Connecticut	Kim 504 (YU)	--	--	--	EF653759	--	--	Kim and Donoghue (2008)
Knorringia sibirica	--	--	Boufford et al. 31660 (MO)	GQ206253	--	--	GQ206222	--	--	Sanchez et al. (2009)
	--	China: Shandong: Qingdao: Huangdao	F.Z. Li 0182 (SDNU)	--	--	EU024771	--	--	EU024789	Yu et al. (2008)
Muehlenbeckia adpressa	--	Australia: South Australia: Lower Eyre Peninsula	NSW 785553 K.L. Wilson & R.L. Barrett 10487 (NSW)	JF831207	JF831347	JF831233	--	--	JF831300	Schuster et al. (2011)
Muehlenbeckia arnhemica	--	Australia	Russell-Smith & Lucas 8040 (NSW)	JF831221	--	JF831234	--	JF831278	JF831301	Schuster et al. (2011)
Muehlenbeckia astonii	Mast_north2	New Zealand: North Island: Wairarapa: Honeycomb Rocks	P.J. de Lange, silica-dried material only	ON557638	ON586870	ON586887		--	ON586937	Current study
	Mast_south1	New Zealand: South Island: Marlborough: Seddon: Awatere River	P.J. de Lange, silica-dried material only	--	--	--	ON586903	--	--	Current study
Muehlenbeckia australis	Maus_north2	New Zealand: North Island: Wellington: Otari-Wilton's Bush	P.J. de Lange 20/2/2012 (LTR)	ON557639	ON586871	ON586888	ON586904	ON586920	ON586938	Current study
Muehlenbeckia axillaris	Maxi_north1	New Zealand: North Island: Tongariro National Park: Mangatepopo	P.J. de Lange 8/2/2012 (LTR)	ON557640	ON586872	ON586889	ON586905	ON586921	ON586939	Current study
Muehlenbeckia complexa	Mcom_north2	New Zealand: North Island: Wellington: Otari-Wilton's Bush	P.J. de Lange 20/2/2012 (LTR)	ON557641	ON586873	ON586890	ON586906	--	ON586940	Current study
	--	New Zealand	K.L. Wilson 10677 (NSW)	--	--	--	--	JF831282	--	Schuster et al. (2011)
Muehlenbeckia costata	--	Australia	J.J. Bruhl 2680 (NE)	JF831210	JF831350	JF831269	--	JF831283	JF831306	Schuster et al. (2011)
Muehlenbeckia diclina	--	Australia: Victoria: Gippsland: Orbost	NSW 785563 K.L. Wilson & A. Wilson 10497 (NSW)	JF831211	JF831224	JF831235	--	JF831284	JF831308	Schuster et al. (2011)
Muehlenbeckia ephedroides	Meph_north1	New Zealand: North Island: Wellington: Pencarrow Lakes	P.J. de Lange; silica-dried material only.	ON557642	ON586874	ON586891	ON586907	--	ON586941	Current study
	--	New Zealand	Lothian s.n. (AD)	--	--	--	--	JF831285	--	Schuster et al. (2011)
Muehlenbeckia gracillima	--	Australia	R. Johnstone & E.A. Orme 2022 (NSW)	JF831213	JF831226	JF831237	--	JF831287	JF831309	Schuster et al. (2011)
Muehlenbeckia gunnii	--	Australia: South Australia: Onkaparinga	NSW 785559 K.L. Wilson 10493 (NSW)	JF831214	JF831351	JF831238	--	JF831286	JF831310	Schuster et al. (2011)
Muehlenbeckia platyclada	--	Brazil: Rio de Janeiro (cultivated)	A. Costa 688 (SNU)	AF189738		--	--	--	--	Won and Park (unpublished)
	--	Australia	K.L. Wilson 10678 (NSW)	--	JF831227	JF831239	--	JF831288	JF831311	Schuster et al. (2011)
	--	Italy: Liguria: Ventimiglia (cultivated)	34.030 (MSNM)	--		--	FM883617	--	--	Galasso et al. (2009)
Muehlenbeckia rhyticarya	--	Australia: New South Wales	Coverty & Jobson 17345 (SNU)	AF189739		--	--	--	--	Won and Park (unpublished)
	--	Australia: Queensland: Ipswich	BRI AQ0747761 S.P. Phillips 1978 (BRI)	--	JF831228	--	--	--	JF831312	Schuster et al. (2011)
Muehlenbeckia tamnifolia	--	--	Burke 18 (BH)	FJ154473		FJ154499	FJ154453	--	--	Sanchez and Kron (2009)
	--	Panama	S.D. Setaro s.n. (WFU)	--	JF831229	--	--	JF831289	JF831313	Schuster et al. (2011)
Muehlenbeckia tiliifolia	--	Ecuador	B. Øllgaard 87EC63051 (AAU)	JF831215	JF831230	JF831270	--	JF831290	JF831314	Schuster et al. (2011)
Muehlenbeckia tuggeranong	--	Australia: Australian Capital Territory: Canberra (cultivated)	NSW 785605 K.L. Wilson 10540 (NSW)	JF831216	JF831352	JF831271	--	JF831291	JF831315	Schuster et al. (2011)
Muehlenbeckia urubambensis	--	Peru	A. Tupayachi 1003 (NY)	JF831217	JF831353	JF831240	--	--	JF831316	Schuster et al. (2011)
Muehlenbeckia volcanica	--	Peru	M. Silman s.n. (WFU)	JF831218	JF831354	JF831241	--	--	JF831317	Schuster et al. (2011)
Muehlenbeckia zippelii	--	Australia: Queensland: Johnstone	BRI AQ0744555 G.N. Batianoff 0704352 (BRI)	JF831219	JF831355	JF831242	--	JF831292	JF831318	Schuster et al. (2011)
Polygonella americana	--	--	Kron s.n. (WFU)	GQ206259	--	GQ206202	GQ206226	--	--	Schuster et al. (2011)
Polygonella articulata	--	USA: Massachusetts	Kim & Lundgren s.n. (YU)	EF653683	--	EF653709	EF653760	--	EF653786	Kim and Donoghue (2008)
Polygonum aviculare	--	USA: Connecticut	Sultan & Heschel s.n. (YU)	EF653684	--	EF653710	EF653761	--	EF653787	Kim and Donoghue (2008)
Polygonum erectum	--	--	DNA 197 Kron s.n. (WFU)	GQ206260	--	GQ206203	AF297128	--	--	Lamb Frye and Kron (2003); Sanchez et al. (2009)
Reynoutria ciliinervis	--	China: Shaanxi	C. J.Z‑200708–1 (Guangzhou Liuhuaqiao Hospital)	EU580713	--	--	--	--	--	Zheng et al. (2009)
	--	China	L.Q. Zhao 0895 (CPU)	--	--	HM357921	HM357895	--	--	Zhang et al. (unpublished)
	--	China: Yunnan: Kunming	Y.T. Hou 084 (SDNU)	--	--	--	--	--	EU024783	Yu et al. (2008)
Reynoutria elliptica	P555	Korea	DNA isolated by Hollingsworth (1998)	ON557643	--	ON586892	ON586908	ON586922	ON586942	Current study
Reynoutria forbesii	P113	China: Beijing	DNA isolated by Hollingsworth (1998)	--	--	ON586893	ON586909	ON586923	ON586943	Current study
	--	--	Kim 364 (SNU)	AF040072	--	--	--	--	--	Won and Park (unpublished)
Reynoutria japonica var. compacta	NZ12	New Zealand: West Coast: Buller District: Mokihinui	S.D. Desjardins, J.P. Bailey & C.N. Hansen 6/2/2012 (LTR)	ON557644	ON586875	ON586894	--	ON586924	ON586944	Current study
	--	Italy: Lombardy: Milan (cultivated)	--	--	--	--	FM883614	--	--	Galasso et al. (2009)
Reynoutria japonica var. japonica	NZ7	New Zealand: West Coast: Buller District: Westport	S.D. Desjardins, J.P. Bailey, C.N. Hansen & T. Belton 5/2/2013 (LTR)	ON557645	ON586876; ON586877	ON586895	--	ON586925	ON586945	Current study
	--	Italy: Lombardy: Milan	40.965 (MSNM)	--	--	--	FM883615	--	--	Galasso et al. (2009)
Reynoutria japonica var. terminalis	P134	Japan: Izu Islands: Hachijō-jima (ex seed)	J.P. Bailey F2117 (LTR)	ON557646	--	ON586896	ON586910	ON586926	ON586946	Current study
Reynoutria japonica var. uzenensis	P983	Japan: Honshu: Niigata: Mt. Yahiko	F746a C.P. Pashley, J.P. Bailey, M. Abe & T. Morita 27/8/1999 (LTR)	ON557647	--	ON586897	ON586911	ON586927	ON586947	Current study
Reynoutria multiflora	Rmul1	Italy: Lombardy: Rozzano	S.D. Desjardins, G. Galasso & M. Azuma 24/10/2011 (LTR)	ON557648	--	ON586898	--	ON586928	ON586948	Current study
	Rmul2	China: Nanjing	Silica-dried material only.	--	ON586878	--	--	--	--	Current study
	--	Italy: Lombardy: Ponte San Pietro	39.993 (MSNM)	--	--	--	FM883616	--	--	Galasso et al. (2009)
Reynoutria sachalinensis	P624	UK: Wales: Gwynedd: Brithdir	F351 A.P. Conolly 19/9/1977 (LTR)	ON557649	ON586879	ON586899	ON586912	ON586929	ON586949	Current study
Rumex acetosella	--	--	Won 441 (SNU)	AF189730	--	--	--	--	--	Won and Park (unpublished)
	--	--	Kron s.n. (WFU)	--	--	EF438022	--	--	--	Sanchez and Kron (2008)
	--	Japan: Honshu: Kyoto	--	--	--		D86290	--	--	Yasui and Ohnishi (1996)
	--	Spain: Granada: Capileira	--	--	--	--	--	--	AJ583855	Navajas-Pérez et al. (2005)
Rumex obtusifolius	--	Russia: Moscow: Dedovsk	No. 1 O. Yurtseva (MW)	GQ340059	--	--	--	--	--	Yurtseva et al. (2010)
	--	--	Lamb Frye s.n. (WFU)	--	EF442798	EF438023	--	--	--	Sanchez and Kron (2008)
	--	--	DNA 138 Thornton (WFU)	--	--	--	AF297126	--	--	Lamb Frye and Kron (2003)
	--	Spain: Madrid: Guadarrama	--	--	--	--	--	--	AJ810937	Navajas-Pérez et al. (2005)
References
Galasso G, Banfi E, De Mattia F, Grassi F, Sgorbati S, Labra M (2009) Molecular phylogeny of Polygonum L. s.l. (Polygonoideae, Polygonaceae), focusing on European taxa: Preliminary results and systematic considerations based on rbcL plastidial sequence data. Atti della Società Italiana di Scienze Naturali e del Museo Civico di Storia Naturale di Milano 150: 113–148.
Hollingsworth ML (1998) Clonal growth and hybridisation in some invasive Fallopia spp. PhD Thesis, University of Leicester, Leicester.
Kim S-T, Donoghue MJ (2008) Molecular phylogeny of Persicaria (Persicarieae, Polygonaceae). Systematic Botany 33(1): 77–86. https://doi.org/10.1600/036364408783887302
Lamb Frye ASL, Kron KA (2003) rbcL phylogeny and character evolution in Polygonaceae. Systematic Botany 28: 326–332.
Lledó MD, Karis PO, Crespo MB, Fay MF, Chase MW (2001) Phylogenetic position and taxonomic status of the genus Aegialitis and subfamilies Staticoideae and Plumbaginoideae (Plumbaginaceae): Evidence from plastid DNA sequences and morphology. Plant Systematics and Evolution 229(1-2): 107–124. https://doi.org/10.1007/s006060170021
Navajas-Pérez R, de la Herrán R, González GL, Jamilena M, Lozano R, Rejón CR, Rejón MR, Garrido-Ramos MA (2005) The evolution of reproductive systems and sex-determining mechanisms within Rumex (Polygonaceae) inferred from nuclear and chloroplastidial sequence data. Molecular Biology and Evolution 22(9): 1929–1939. https://doi.org/10.1093/molbev/msi186
Sanchez A, Kron KA (2008) Phylogenetics of Polygonaceae with an emphasis on the evolution of Eriogonoideae. Systematic Botany 33(1): 87–96. https://doi.org/10.1600/036364408783887456
Sanchez A, Kron KA (2009) Phylogenetic relationships of Afrobrunnichia Hutch. & Dalziel (Polygonaceae) based on three chloroplast genes and ITS. Taxon 58(3): 781–792. https://doi.org/10.1002/tax.583008
Sanchez A, Kron KA (2011) Phylogenetic relationships of Triplaris and Ruprechtia: Re-delimitation of the recognized genera and two new genera for tribe Triplarideae (Polygonaceae). Systematic Botany 36(3): 702–710. https://doi.org/10.1600/036364411X583664
Sanchez A, Schuster TM, Kron KA (2009) A Large‐Scale Phylogeny of Polygonaceae based on molecular data. International Journal of Plant Sciences 170(8): 1044–1055. https://doi.org/10.1086/605121
Schuster TM, Wilson KL, Kron KA (2011) Phylogenetic relationships of Muehlenbeckia, Fallopia, and Reynoutria (Polygonaceae) investigated with chloroplast and nuclear sequence data. International Journal of Plant Sciences 172(8): 1053–1066. https://doi.org/10.1086/661293
Sun Y, Zhang M (2012) Molecular phylogeny of tribe Atraphaxideae (Polygonaceae) evidenced from five cpDNA genes. Journal of Arid Land 4(2): 180–190. https://doi.org/10.3724/SP.J.1227.2012.00180
Tian X, Luo J, Wang A, Mao K, Liu J (2011) On the origin of the woody buckwheat Fagopyrum tibeticum (= Parapteropyrum tibeticum) in the Qinghai–Tibetan Plateau. Molecular Phylogenetics and Evolution 61(2): 515–520. https://doi.org/10.1016/j.ympev.2011.07.001
Yasui Y, Ohnishi O (1998) Phylogenetic relationships among Fagopyrum species revealed by the nucleotide sequences of the ITS region of the nuclear rRNA gene. Genes & Genetic Systems 73(4): 201–210. https://doi.org/10.1266/ggs.73.201
Yu W-G, Fan S-J, Xu C-M, Zhu L-T, Hou Y-T, Lin F-Y, Li F-Z (2008) Systematic position of Reynoutria and Polygonum sibiricum inferred from sequences of chloroplast trnL-F and matK. Journal of Systematics and Evolution 46: 676–681.
Yurtseva OV, Levina MS, Severova EE, Troitsky AV (2012) Morphology and taxonomy of Polygonum cognatum Meisn., P. alpestre C.A. Mey. and allied taxa from Central Asia and the Caucasus (Polygonaceae). Wulfenia 19: 141–180.
Zheng C-J, Zhao S-J, Zhao Z-H, Guo J (2009) Molecular authentication of the traditional medicinal plant Fallopia multiflora. Planta Medica 75(8): 870–872. https://doi.org/10.1055/s-0029-1185382

## Sheet: Sheet2
		USA: Connecticut: Tolland County: Tolland.: Nye Holman State Forest. West of Willimantic River. Open floodplain near river. 41°53'0.384"N, 72°18'17.7474"W. Climbing over most plants near river.
		L.J. Mehrhoff (21498) (CONN)	George Safford Torrey Herbarium (CONN)
		USA: New Hampshire: Cheshire County: Troy
		New Hampshire, Cheshire County, Troy: Gap Mountain at the end of Bullard Road: E-facing slope W of abandoned portion of Bulard Road SSW of Old Mill Road. 42o49'29"N, 72o8'14"W; 420m. Boulder strewn slope along sides of intermittent stream in mixed broadleaved deciduous forest of Quercus rubra, Acer rubrum, A. saccharum, Betula lutea, Tilia americana, Fagus grandifolia, Fraxinum americana, Ostrya …	D.E. Boufford, Yan Hou, S.L. Kelley & R.H. Ree 42938
