# Supplementary material for: ﻿New insights into the phylogenetic relationships of Japanese knotweed (Reynoutriajaponica) and allied taxa in subtribe Reynoutriinae (Polygonaceae)
Source: PhytoKeys. 2023 Feb 27;220:83–108. doi: 10.3897/phytokeys.220.96922 (PMC10209619; doi:10.3897/phytokeys.220.96922)
Supplement: Supplementary material 3 — Primer sequences and PCR cycling conditions [file phytokeys-220-083_article-96922__-s003.xlsx]

## Sheet: Sheet1
Primer sequences and PCR cycling conditions.
Marker	Genome	Primer	Cycling conditions	Size (kb)	Source
ITS	Nuclear	17SE 5’ ACG AAT TCA TGG TCC GGT GAA GTG TTC G 3’	97oC/02:00 + 35 x (97oC/01:00, 65oC/00:45, 72oC/01:15) + 72oC/10:00	0.8	Sun & al. (1994)
		26SE 5’ TAG AAT TCC CCG GTT CGC TCG CCG TTA C 3’
LEAFYi2	Nuclear	MLFYI2-1543F 5’ TGY GGA GAC AAG TGC CCC MCT A 3’	97oC/03:00 + 38 x (97oC/00:45, 65oC/00:45, 72oC/01:15) + 72oC/07:00	0.5-0.7	Schuster et al (2011b)
		MLFYI2-2385R 5’ TGC GTA YCT GAA CAC TTG GTT YGT 3’
		LFsxl1-2 5’ CAC CCA CGA CCI TTY ATI GTI ACI GAR CCI GGI GA 3’	95oC/02:00 + 38 x (95oC/00:30, 55oC/01:00, 72oC/02:00) + 72oC/07:00	0.7-1.3	Frohlich and Meyerowitz (1997)
		LFtxr 5’ CCT GCC IAC RTA RTG ICK CAT YTT IGG YTT 3’
matK	Chloroplast	AF 5’ CTA TAT CCA CTT ATC TTT CAG GAG T 3’	98oC/00:10 + 30 x (98oC/00:10, 45oC/00:30, 72oC/00:30) + 72oC/15:00	1.2	Ooi & al. (1995)
		8R5’ AAA GTT CTA GCA CAA GAA AGT CGA 3’
rbcL	Chloroplast	1FS 5' ATG TCA CCA CAA ACA GAA AC 3'	94oC/01:30 + 30 x (94oC/00:30, 55oC/00:45, 72oC/01:30) + 72oC/10:00	1.4	Lamb Frye & Kron (2003); Kim & Donoghue (2008)
		rbcL-1425R 5' CAA AGT ATC CAT TGC TTG GA 3'
rps16-trnK	Chloroplast	rpS16x2F2 5' AAA GTG GGT TTT TAT GAT CC 3'	94oC/03:00 + 30 x (94oC/00:30, 55oC/00:40, 72oC/01:30) + 72oC/05:00	1.1	Shaw & al. (2007)
		trnK(UUU)x1 5' TTA AAA GCC GAG TAC TCT ACC 3'
trnL-trnF	Chloroplast	c 5’ CGA AAT CGG TAG ACG CTA CG 3’	94oC/01:30 + 30 x (94oC/01:00, 62oC/00:45, 72oC/01:30) + 72oC/10:00	1.1	Taberlet & al. (1991)
		f 5’ ATT TGA ACT GGT GAC ACG AG 3’
References
Frohlich MW, Meyerowitz EM (1997) The search for flower homeotic gene homologs in basal angiosperms and Gnetales: A potential new source of data on the evolutionary origin of flowers. International Journal of Plant Sciences 158(S6): S131–S142. https://doi.org/10.1086/297513
Kim S-T, Donoghue MJ (2008) Molecular phylogeny of Persicaria (Persicarieae, Polygonaceae). Systematic Botany 33(1): 77–86. https://doi.org/10.1600/036364408783887302
Lamb Frye ASL, Kron KA (2003) rbcL phylogeny and character evolution in Polygonaceae. Systematic Botany 28: 326–332.
Ooi K, Endo Y, Yokoyama J, Murakami N (1995) Useful primer designs to amplify DNA fragments of the plastid gene matK from angiosperm plants. Shokubutsu Kenkyu Zasshi 70: 328–331.
Schuster TM, Wilson KL, Kron KA (2011) Phylogenetic relationships of Muehlenbeckia, Fallopia, and Reynoutria (Polygonaceae) investigated with chloroplast and nuclear sequence data. International Journal of Plant Sciences 172(8): 1053–1066. https://doi.org/10.1086/661293
Shaw J, Lickey EB, Schilling EE, Small RL (2007) Comparison of whole chloroplast genome sequences to choose noncoding regions for phylogenetic studies in angiosperms: The tortoise and the hare III. American Journal of Botany 94(3): 275–288. https://doi.org/10.3732/ajb.94.3.275
Sun Y, Skinner DZ, Liang GH, Hulbert SH (1994) Phylogenetic analysis of Sorghum and related taxa using internal transcribed spacers of nuclear ribosomal DNA. Theoretical and Applied Genetics 89(1): 26–32. https://doi.org/10.1007/BF00226978
Taberlet P, Gielly L, Pautou G, Bouvet J (1991) Universal primers for amplification of three non-coding regions of chloroplast DNA. Plant Molecular Biology 17(5): 1105–1109. https://doi.org/10.1007/BF00037152
