# Supplementary material for: ﻿New insights into the phylogenetic relationships of Japanese knotweed (Reynoutriajaponica) and allied taxa in subtribe Reynoutriinae (Polygonaceae)
Source: PhytoKeys. 2023 Feb 27;220:83–108. doi: 10.3897/phytokeys.220.96922 (PMC10209619; doi:10.3897/phytokeys.220.96922)
Supplement: Supplementary material 4 — ITS multiple-sequence alignment [file phytokeys-220-083_article-96922__-s004.fasta]

>Muehlenbeckia_australis
NGTCCGGTGAAGTGTTCGGATCGCGGCGACGTGGGCGGTTCGCTGCCGGCGACGTCGCGAGAAGTCCACTGAACCTTATCATTTAGAGGAAGGAGAAGTCGTAACAAGGTTTCCGTAGGTGAACCTGCGGAAGGATCATTGTCGAAACCTGCGAGAGCAGAAAGACCCGCGCACCCGTTCACAAAACACCGGGGACGCGGCGCCGGCATCGCGCCGGCACCGCGCGCCCCGCGCCCGGGCCCGTCCCGGCACCAACCCAACCCCGGCGCGGATTGCGCCAAGGACCATGAACATCAGCGCGCCCCGCCCC-CCGGTCCTCCGGCGCGG-GCGGCGGCGTCGTGTCGTTTCTACTTAACAAAACGACTCTCGGCAACGGATATCTCGGCTCTCGCATCGATGAAGAACGTAGCGAAATGCGATACTTGGTGTGAATTGCAGAATCCCGTGAACCATCGAGTCTTTGAACGCAAGTTGCGCCCGAAGCCCTCGTGGCCAGGGCACGTCTGTCTGGGCGTCACGCACCGCGTCGCCCCCACCCCCTCCGGGGGATCGGGGCGGAGACTGGCCCCCCGTGCGCCCCCGCGCGCGGCCGGCCCAAACGCAGACCCCGCGGCCGCGAAGCGGCGCGACGACTGGTGGTGTAACCCTACGCATCGCGTCGCGCCCCGAGCGGCCCCCGGCGGCCACGGAAGGCCCC--CCAACCGTTGCGACCCCAGATCAGGCGGGACTACCCGCTGAGTTTAAGCATATCAATAAGCGGAGG
>Muehlenbeckia_complexa
NGTCCGGTGAAGTGTTCGGATCGCGGCGACGTGGGCGGTTCCCTGCCGGCGACGTCGCGAGAAGTCCACTGAACCTTATCATTTAGAGGAAGGAGAAGTCGTAACAAGGTTTCCGTAGGTGAACCTGCGGAAGGATCATTGTCGAAACCTGCGAGAGCAGACAGACCCGCGAACCCGTTCACAAAACACGGGGGGCGCGGCGCCGGCCCAGCGCCGGCTCCGCGCGCCCCACGCCCGGGCCCGTCCCGGCGCCAACCCAACCCCGGCGCGGATTGCGCCAAGGACCATAAACATCAGCGCGCCCCGCCCC-CCKGTCCTCCGGCGCGG-GCGGCGGCGTCGTGTCGTTTCTACCTAACTGAACGACTCTCGGCAACGGATATCTCGGCTCTCGCATCGATGAAGAACGTAGCGAAATGCGATACTTGGTGTGAATTGCAGAATCCCGTGAACCATCGAGTCTTTGAACGCAAGTTGCGCCCGAAGCCCTCGTGGCCAGGGCACGTCTGTCTGGGCGTCACGCACCGCGTCGCCCCCACCCCCTCCGGGGGATCGGGGCGGAGACTGGCCCCCCGTGCGCCCCCGCGCGCGGCCGGCCTAAACGCAGACCCCGCGGCCGCGAAACGGCGCGACGACTGGTGGTGTAGCCCTACGCATCGCGTCGTGCCCCGAGCGGCCCCCGGCGGCCACGGATGACCCC--CCAACCGTTGCGACCCCAGATCAGGCGGGACTACCCGCTGAGTTTAAGCATATCAATAAGCGGAGG
>Muehlenbeckia_axillaris
GGTCCGGTGAAGTGTTCGGATCGCGGCGACGTGGGCGGTTCCCTGCCGGCGACGTCGCGAGAAGTCCACTGAACCTTATCATTTAGAGGAAGGAGAAGTCGTAACAAGGTTTCCGTAGGTGAACCTGCGGAAGGATCATTGTCGAAACCTGCGAGAGCAGACAGACCCGCGAACCCGTTCACAAAACACGGGGGGCGCGGCGCCGGCCCAACGCCGGCCCCGCGCGCCCCACGCCCGGGCCCGTCCCGGCGCCAACCCAACCCCGGCGCGGATTGCGCCAAGGACCATGAACAYCAGCGCGCCCCGCCCC-CCGGACCTCCGGCGCGG-GCGGCGGCGTCGTGTCGTTTCTACCTAACTGAACGACTCTCGGCAACGGATATCTCGGCTCTCGCATCGATGAAGAACGTAGCGAAATGCGATACTTGGTGTGAATTGCAGAATCCCGTGAACCATCGAGTCTTTGAACGCAAGTTGCGCCCGAAGCCCTCGTGGCCAGGGCACGTCTGTCTGGGCGTCACGCACCGCGTCGCCCCCACCCCCTCCGGGGGATCGGGGCGGAGACTGGCCCCCCGTGCGCCCCCGCGCGCGGCCGGCCCAAACGCAGACCCCGCGGCCGCGAAACGGCGCGACGACCGGTGGTGTAGCCCTACGCATCGCGTCGCGTCCCGAGCGGACCCCGGCGGCCAAGGCCGACCCC--CAAACCGTTGCGACCCCAGATCAGGCGGGACTACCCGCTGAGTTTAAGCATATCAATAAGCGGAGG
>Muehlenbeckia_arnhemica
GGTCCGGTGAAGTGTTCGGATCGCGGCGACGTGGGCGGTTCGCTGCCGGCGACGTCGCGAGAAGTCCACTGAACCTTATCATTTAGAGGAAGGAGAAGTCGTAACAAGGTTTCCGTAGGTGAACCTGCGGAAGGATCATTGTCGAAACCTGCGAGAGCAGAACGACCCGCGAACCCGTTCACAAAACACCGGGGGCGCGGCGGCGGCCTTACGCCGCCGTCGCGTTCCCCGCGCCCGGGCCCGTCCCGGCACCAACACAACCCCGGCGCGGATTGCGCCAAGGACCATGAACATGAGCGCGCCCCGCCCCGCCGGGCCTCCGGAGCGG-GCGGCGGCGTCGTGTCGTCTCTACCTAACAGAACGACTCTCGGCAACGGATATCTCGGCTCTCGCATCGATGAAGAACGTAGCGAAATGCGATACTTGGTGTGAATTGCAGAATCCCGTGAACCATCGAGTCTTTGAACGCAAGTTGCGCCCGAAGCCCTCGTGGCCAGGGCACGTCTGTCTGGGCGTCACGCACCGCGTCGCCCCCACCCCCTCCGGGGGATCGGGGCGGAGACTGGCCCCCCGTGCGCCCCCGCGCGCGGCCGGCCCAAACGCAGACCCCGCGGCCGCGAAGCGGCGCGGCGACCGGTGGTGTAGCCCTACGCATCGCGTCGCGCCC-GAGCGGTCCCCGGCGGCCACGGACGGCCCC--CCA-CCGTTGCGACCCCAGATCAGGCGGGACTACCCGCTGAGTTTAAGCATATCAATAAGCGGAGG
>Muehlenbeckia_zippelii
NNNNNNNNNNAGTGT-CGGATCGCGGCGACGTGGGCGGTTCGCTGCCGGCGACGTCGCGAGAAGTCCACTGAACCTTATCATTTAGAGGAAGGAGAAGTCGTAACAAGGTTTCCGTAGGTGAACCTGCGGAAGGATCATTGTCGAAACCTGCGAGAGCAGAACGACCCGCGAACCCGTTCACAAAACACAGGGGGCGCGGCGTCGGCCTCACGCCGCCGCCGCGTTCCCCGCGCCCGGGCCCGTCCCGGCACCAACACAACCCCGGCGCGGATTGCGCCAAGGACCATGAACATCGGCGCGCCCCGCCCCGCCGGGCCTCCGGCGCGG-GCGGCGGCGTCGTGTCGTCTCTACCTAACAGAACGACTCTCGGCAACGGATATCTCGGCTCTCGCATCGATGAAGAACGTAGCGAAATGCGATACTTGGTGTGAATTGCAGAATCCCGTGAACCATCGAGTCTTTGAACGCAAGTTGCGCCCGAAGCCCTCGTGGCCAGGGCACGTCTGTCTGGGCGTCACGCACCGCGTCGCCCCCACCCCCTCCGGGGGATCGGGGCGGAGACTGGCCCCCCGTGCGCCCCGGCGCGCGGCCGGCCCAAACGCAGACCCCGCGGCCGCGAAGCGGCGCGACGACTGGTGGTGTAGCCCTACGCATCGCGTCGCGCCCCGAGCGGCCCCCGGCGGCCACGGACGGCCCC--C-A-CCGTTGCGACCCCAGATCAGGCGGGACTACCCGCTGAGTTTAAGCATATCAATAAGCGGAGG
>Muehlenbeckia_costata
GGTCCGGTGAAGTGTTCGGATCGCGGCGACGTGGGCGGTTCGCTGCCGGCGACGTCGCGAGAAGTCCACTGAACCTTATCATTTAGAGGAAGGAGAAGTCGTAACAAGGTTTCCGTAGGTGAACCTGCGGAAGGATCATTGTCGAAACCTGCGAGAGCAGAAAGACCCGCGAACCCGTTCACAAAACACCGGGGGCGCTGC-----GCCTGCCCCGT-GCCGCGTACCCC-CGCCCGGGCCCGTCCCGGCACCAACACAACCCCGGCGCGGATTGCGCCAAGGACCATGAACATCAGCGCGTCCCGCCCC-CCGGTCCTCCGGCGCGG-GCGGCGGCGTCGTGTCGTTTCTACTTAACAAAACGACTCTCGGCAACGGATATCTCGGCTCTCGCATCGATGAAGAACGTAGCGAAATGCGATACTTGGTGTGAATTGCAGAATCCCGTGAACCATCGAGTCTTTGAACGCAAGTTGCGCCCGAAGCCCTCGTGGCCAGGGCACGTCTGTCTGGGCGTCACGCACCGCGTCGCCCCCACCCCCTCCGGGGGGATGGGGCGGAGACTGGCCCCCCGTGCGCCCCCGCGCGCGGCCGGCCTAAACGCAGACCCCGCGGCCGCGAAACGGCGCGACGATTGGTGGTGTAGCCCTACGCATCGCGTCGCGCCCCGAGCAGTCCCCGGCGGCCACGGACGGCCCC-CCAAACCGTTGCGACCCCAGATCAGGCGGGACTACCCGCTGAGTTTAAGCATATCAATAAGCGGAGG
>Muehlenbeckia_gunnii
GGTCCGGTGAAGTGTTCGGATCACGGCGACGTAGGCGGTTCGTTGCCGGCGACGTCGCGAGAAGTCCACTGAACCTTATCATTTAGAGGAAGGAGAAGTCGTAACAAGGTTTCCGTAGGTGAACCTGCGGAAGGATCATTGTCGAAACCTGTGAGAGCAGAAAGACCCGCGAACCCATTTTCAAAACAC-GAGG--CCGGC-----G-CCGCCGC----CC-CTCA-------CCCGGGCCCGTCGCGGCACCAACAAACCCCTG-CGCGAATTGCGCCAAGGACCATGAACAGCAGCGCGCCCCGCTCC-CCGGCCCTCCGGCGCGG-GCGGCG-CGCCGCGTCGTTTCTACTTAACAGAACGACTCTAGGCAATAGATATCTCGGCTCTCGCATCGATGAAGAACGTAGCGAAATGCGATACTTGGTGTGATTTGCAGAATCCCGTGAACCATCGAGTCTTTGAACGCAAGTTGCGCACGAAGCCCTCGTGGCCAGGGCACGTCTGTCTGGGCGTCACGCACTGCGTCGCCCCC----CCTCCGGGGGATCGGGGCGGAGACTGACCCCCAGTGCGCCCCTGCGCGCGGCCGGCCTAAATGCAGACCCTGCGGCCGCGAAACGGCACGACGACTGGTGGTGCAGCCCTACGCATCGCGTCGCGCCCCAAGCGGTCCCCTGCGGCCACGGACC-CCCC-AC-AACCGTTGCGACCCTAGATCAGGCGGGACTACCCGCTGAGTTTAAGCATATCAATAAGCGAAGG
>Muehlenbeckia_tuggeranong
GGTCCGGTGAAGTGTTCGGATCGCGGCGACGTGGGCGGTTCCCTGCCGGCGACGTCGCGAGAAGTCCACTGAACCTTATCATTTAGAGGAAGGAGAAGTCGTAACAAGGTTTCCGTAGGTGAACCTGCGGAAGGATCATTGTCGAAACCTGCGAGAGCAGACAGACCCGCGAACCCGTTCACAAAACACGGGGGGCGCGGCGCCGGCCCAGCGCCGGCTCCGCGCGCCCCACGCCCGGGCCCGTCCCGGCGCCAACCCAACCCCGGCGCGGATTGCGCCAAGGACCATGAACATCAGCGCGCCCCGCCCC-CCGGACCTCCGGCGCGG-GCGGCGGCGTCGTGTCGTTTCTACCTAACTGAACGACTCTCGGCAACGGATATCTCGGCTCTCGCATCGATGAAGAACGTAGCGAAATGCGATACTTGGTGTGAATTGCAGAATCCCGTGAACCATCGAGTCTTTGAACGCAAGTTGCGCCCGAAGCCCTCGTGGCCAGGGCACGTCTGTCTGGGCGTCACGCACCGCGTCGCCCCCACCCCCTCCGGGGGATCGGGGCGGAGACTGGCCTCCCGTGCGCCCCCGCGCGCGGCCGGCCGAAACGCAGACCCCGCGGCCGCGAAACGGCGCGACGACCGGTGGTGTAGCCCTACGCATCGCGTCGCGCCCCGAGCGGACCCCGGTGGCCAAGGCCGAACTT----AACCGTTGCGACCCCAGATCAGGCGGGACTACCCGCTGAGTTTAAGCATATCAATAAGCGGAGG
>Muehlenbeckia_diclina
GGTCCGGTGAAGTGTTCGGATCGCGGCGACGTGGGCGGTCCGCTGCCGGCGACGTCGCGAGAAGTCCACTGAACCTTATCATTTAGAGGAAGGAGAAGTCGTAACAAGGTTTCCGTAGGTGAACCTGCGGAAGGATCATTGTCGAAACCTGCGAGAGCAGAACGACCCGCGAACCCGTTCACAAAACACCGGGGGCGCGGCGGCGGCCTCACGCCGCGGCCGCGTTCCCCGCGCCCGGGCCCGTCCCGGCACCAACACAACCCCGGCGCGGATTGCGCCAAGGACCATGAACATCAGCGCGCCCCGCCCCGCCGGGCCTCCGGCGCGG-GCGGCGGCGTCGTGTCGTTTCTACCTAACAGAACGACTCTCGGCAACGGATATCTCGGCTCTCGCATCGATGAAGAACGTAGCGAAATGCGATACTTGGTGTGAATTGCAGAATCCCGTGAACCATCGAGTCTTTGAACGCAAGTTGCGCCCGAAGCCCTCGTGGCCAGGGCACGTCTGTCTGGGCGTCACGCACCGCGTCGCCCCCACCCCCTCCGGGGGATCGGGGCGGAGGCTGGCCCCCCGTGCGCCCCGGCGCGCGGCCGGCCCAAACGCAGACCCCGCGGCCGCGAAGCGGCGCGATGACTGGTGGTGTAGCCCTACGCATCGCGTCGCGCCCCGAGCGGCCCCCGGCGGCCAAGGA-TGCC------A-CCGTTGCGACCCCAGATCAGGCGGGACTACCCGCTGAGTTTAAGCATATCAATAAGCGGAGG
>Duma_coccoloboides
GGTCCGGTGAAGTGTTCGGATCGCGGCGACGTGGGCGGTCCGCTGCCGGAGACGTCGCGAGAAGTCCACTGAACCTTATCATTTAGAGGAAGGAGAAGTCGTAACAAGGTTTCCGTAGGTGAACCTGCGGAAGGATCATTGTTGAAACCTGCGCGAGCAGAAAGACATGTGTACACGTTCACACAACGCTGGGGGCACGGC-----CTCTGTGCC----CC-CGTA------GCCCGGGCCCGTCTTGGCACGAATACCCCTCCGGCGCGGATCGCGTCAAGTATCATGGACAACAGGGCGTCCCTTGCCGTGGGTCCCCAGGTGTGC-ACGGTGATGTTGTGTCGTTTCTACCTAATAGAACGACTCTCGGCAACGGATATCTCGGCTCTCGCATCGATGAAGAACGTAGCGAAATGCGATACTTGGTGTGAATTGCAGAATCCCGTGAACCATCGAGACTTTGAACGCAAGTTGCGCCTAAAACTCTCATGGCCAAGGCACGTCTGTCTGGGCGTCATGCACCGCATAGCCCCCGCCCCCTCCACGGGGCTGGGGCGGAGACTGGCCCCCCGTGCGCCCCGATGCGCGGTCGGCCTAAACGTAGACCCCTTGGCCGTGGAGCGGTGTGACGACCGGTGGAGTA-CCCTACGCATGTTGTCGCGCCATGAGCGTCCCTTGGAGGCCAGTGACGACCCT-ACCAACCGTTGCGACCCCAGATCAGGCGGGACCACCCGCTGAGTTTAAGCATATCAATAAGCGGAGG
>Duma_horrida
GGTCCGGTGAAGTGTTCGGATCGCGGCGACGTGGGCGGTCCGCCGCCGGCGACGTCGCGAGAAGTCCACTGAACCTTATCATTTAGAGGAAGGAGAAGTCGTAACAAGGTTTCCGTAGGTGAACCTGCGGAAGGATCATTGTCGAAACTTGCGCGAGCAGAAAGACACGTGAACACGTTCACACAACGCTGGGG-CACGGC-----CTCCGTGCC----CC-CGCA------GTCCGGGCTCGTCCCGGCACGAACACCCCTCCGGCGCGGATCGCGTCAAGGATCATGGACAACAGGGCGTCCCGTGCCGTCGGTCCCCCGGCGTGC-ACGGCGACGTTGCGTCGTTTCTTCCTAATAGAACGACTCTCGGCAACGGATATCTCGGCTCTCGCATCGATGAAGAACGTAGCGAAATGCGATACTTGGTGTGAATTGCAGAATCCCGTGAACCATCGAGTCTTTGAACGCAAGTTGCGCCCGAAGCCCTCGTGGCCAGGGCACGTCTGTCTGGGCATCACGCACCGCATCGCCCCCGCCTCCTCCGGGGGGCCGGGGCGGAGACTGGCCCCCCGTGCGCCCCGGCGCACGGCCGGCCTAAACACAGACCCCGTGGCCGTGAAGCGGCGTGACGACCGGTGGAGAAGCCCTACGCATCTCGTCGCACCGCGAGCGGCCCTCGGAGGCCAGTGACGACCAC-ACAAACCGTTGCGACCCCAGATCAGGCGGGACCACCCGCTGAGTTTAAGCATATCAATAAGCGGAGG
>Duma_florulenta
GGTCCGGTGAAGTGTTCGGATCGCGGCGACGTGGGCGGTCCGCCGCCGGCGACGTCGCGAGAAGTCCACTGAACCTTATCATTTAGAGGAAGGAGAAGTCGTAACAAGGTTTCCGTAGGTGAACCTGCGGAAGGATCATTGTCGAAACCTGCGAGAGCAGACAGACCCGCGAACACGTTCACACGACGCCGGGG----GGC-----GCGCGC-CC----CC-CGGA------GCCCGGGCCCGTCCCGGCACGAACAAACCCCCGGCGCGGACCGCGCCAAGGACCACGGACAACAGCGCGTCCCGCGCCGCCGGCCCCCCGGCGCGC-GCGGCGACGCCGTGTCGTTTCTACCTAACAGAACGACTCTCGGCAACGGATATCTCGGCTCTCGCATCGATGAAGAACGTAGCGAAATGCGATACTTGGTGTGAATTGCAGAATCCCGTGAACCATCGAGTCTTTGAACGCAAGTTGCGCCCGAAGCCCTCGTGGCCAGGGCACGTCTGTCTGGGCGTCACGCACCGCGTCGCCCCCACCCCCTCCGGGGGGCCGGGGCGGAGAATGGCCCCCCGTGCGCCCCGGCGCGCGGCCGGCCTAAACGCAGACCCCGCGGCCGTGAAACGGCGCGACGATCGGTGGAGTAGCCCTACGCATCTCGTCGCGCCCCGAGCGGCCCCCGG----CGGNGACGACCCC-AC-AANCGNNGCGACCCCNGATCNNNNNNNNNNNNNNNNNNNNNNNNNNNNNNNNNNNNNNNNNNNN
>Muehlenbeckia_tiliifolia
NNNNNNNNNNNNNNNNNNNNNNNNNNNNNNNNNNNNNNNNNNNNNNNNNNNNNNNNNNNNNNNNNNNNNNNNNNNNNNNNNNNNNNNNNNNNNNNNNNNNNNNNNNNNNNNNNNNNNNNNNNNNNNNNNNNNNNNNNNNTGTCGAAACCTGCGAGAGCAGAAAGACCCGCGCACCCGTTCACAACACGCCGGGGGCGCGGCGCCGGCCCCGNNCCGTNGCCGCGCGCCCCGCGGCCGGGCCCGTCCCGGCACCAACACAACCCCGGCGCGGATTGCGCCAAGGACCACGAACATCAGCGCGCCCCGCCCC-CCGGCCCTCCGGCTCGG-GCGGCGGCGTCGCGTCGTTTCTACCTAACAGAACGACTCTCGGCAACGGATATCTCGGCTCTCGCATCGATGAAGAACGTAGCGAAATGCGATACTTGGTGTGAATTGCAGAATCCCGTGAACCATCGAGTCTTTGAACGCAAGTTGCGCCCGAAGCCCTCGTGGCCAGGGCACGTCTGTCTGGGCGTCACGCACCNCGTCGCCCCCACCCCCTCCGGGGGATCGGGGCGGAGACTGGCCCCCCGTGCGCCCCCGCGCGCGGCCGGCCTAAACGCAGACCCCGCGGCCGCGAGACGGCGCGACGATTGGTGGTGTAGCCATACGCATCGCGTCGCGCCCCT-GCGGCCAACGGCGGCCACGGACGGCCCC--CCAACCGTTGCGACCCCAGATCAGGCGGGACTACCCGCTGAGTTTAAGCATATCAATAAGCGGAGG
>Muehlenbeckia_gracillima
GGTCCGGTGAAGTGTTCGGATCGCGGCGACGTGGGCGGTTCGCTGCCGGCGACGTCGCGAGAAGTCCACTGAACCTTATCATTTAGAGGAAGGAGAAGTCGTAACAAGGTTTCCGTAGGTGAACCTGCGGAAGGATCATTGTCGAAACCTGCGAGAGCAGAAAGACCCGCGAACCCGTTTACAAAACACCGGGGGCGCGGCGCCGGCCCCGTGCCGGTTCCGCGCACCCCTAGCCCGGGCCCGTCCCGGCACCAACACAACCCCGGCGCGGATTGCGCCAAGGACCACGAACATCAGCGCGCCCCGCCC--CCGGTCCTCCGGCGCGG-GCGGCGGCGTCGTGTCGTTTCTACCTAACAAAACGACTCTCGGCAACGGATATCTCGGCTCTCGCATCGATGAAGAACGTAGCGAAATGCGATACTTGGTGTGAATTGCAGAATCCCGTGAACCATCGAGTCTTTGAACGCAAGTTGCGCCCGAAGCCCTCGTGGCCAGGGCACGTCTGTCTGGGCGTCACGCACCGCGTCGCCCCCACCCCCTCCGGGGGATCGGGGCGGAGACTGGCCCCCCGTGCGCCCCCGCGCGCGGCCGGCCTAAACGCAGACCCCGCGGCCGCGAAACGGCACGACGATTGGTGGTGTAGCCCTACGCATCGCGTCGCGCCCCGAGCGGTCCCCGGCGGCCACGG-CGGCCCC--CAAACCGTTGCGACCCCAGATCAGGCGGGACTACCCGCTGAGTTTAAGCATATCAATAAGCGGAGG
>Reynoutria_elliptica
NNNNNNNNNNNNNNNNNNNNNNNNNNNNNNNTGGGCGGTTCGCTGCCGGCGACGTCGCGAGAAGTCCACTGAACCTTATCATTTAGAGGAAGGAGAAGTCGTAACAAGGTTTCCGTAGGTGAACCTGCGGAAGGATCATTGTCGAAACCTGCGAGAGCAGAAAGACCCGCGAACCCGTTCACAACACACCGGGGGCGCGGCGCCGGCCTCGCGCCGGCTCCGCGGCCCCCACGCCCGGGCCCGTCCCGGCACCAACACAACCCCGGCGCGGATTGCGCCAAGGACCACGGACAATAGCGCGCCCCGYCCCGCCGG-CCTCCGGCGCGG-GCGGCGGCGTCGTGTCGTTTCTACTTAACARAACGACTCTCGGCAACGGATATCTCGGCTCTCGCATCGATGAAGAACGTAGCGAAATGCGATACTTGGTGTGAATTGCARAATCCCGTGAACCATCGAGTCTTTGAACGCAAGTTGCGCCCGAAGCCCTCGTGGCCAGGGCACGTCTGTCTGGGCGTCACGCACCGCGTCGCCCCCTCCCCCTCCGGGGGGTCGGGGCGGAGACTGGCCCCCCGTGCGCTCCCGCGCGCGGCCGGCCTAAACGAAGGCCCCGCGACCGCGAAGCGGCGCGACGATTGGTGGTGTGGCCCTGCGCATCGCGTCGCGCCCCGAGCGGCCCACGGCGGCCACGGACGGCCCCGATCAACCGTTGCGACCCCAGATCAGGCGGGACTACCCGCTGAGTTTAAGCATATCAATAAGCGGAGG
>Reynoutria_japonica_var._terminalis
NNNNNNNNNNNNNNNNNNNNNNNNNNNNNNNNGGGCGGTTCGCTGCCGGCGACGTCGCGAGAAGTCCACTGAACCTTATCATTTAGAGGAAGGAGAAGTCGTAACAAGGTTTCCGTAGGTGAACCTGCGGAAGGATCATTGTCGAAACCTGCGAGAGCAGAAAGACCCGCGAACCCGTTCACAACACACCGGGGGCGCGGCGCCGGCCTCGCGCCGGCTCCGCGGCCCCCAMGCCCGGGCCCGTCCCGGCGCCAACACAACCCCGGCGCGGATTGCGCCAAGGACCATGAACAATAGCGCGCCCCGCCCCGCCGG-CCTCCGGCGCGG-GCGGCGGCGTCGTGTCGTTTCTACTTAACAAAACGACTCTCGGCAACGGATATCTCGGCTCTCGCATCGATGAAGAACGTAGCGAAATGCGATACTTGGTGTGAATTGCAGAATCCCGTGAACCATCGAGTCTTTGAACGCAAGTTGCGCCCGAAGCCCTCGTGGCCAGGGCACGTCTGTCTGGGCGTCACGCACCGCGTCGCCCCCTCCCCCTCCGGGGGGTCGGGGCGGAGACTGGCCCCCCGTGCGCTCCAGCGCGCGGCCGGCCTAAACAAAGGCCCCGTGACCGCGAAGCGGCGCGACGATTGGTGGTGTGGCCCTGCGCATCGCGTCGCGTCCCGAGCGGCCCACGGCGGCCACGGACTGCCCCGATCAACCGTTGCGACCCCAGATCAGGCGGGACTACCCGCTGAGTTTAAGCATATCAATAAGCGGAGG
>Reynoutria_forbesii
NNNNNNNNNNNNNNNNNNNNNNNNNNNNNNNNNNNNNNNNNNNNNNNNNNNNNNNNNNNNNNNNNNNNNNNNNNNNNNNNNNNNNNNNNNNNNNNNNNTCGTAACAAGGTTTCCGTAGGTGAACCTGCGGAAGGATCATTGTCGAAACCTGCGAGAGCAGAAAGACCCGCGAACCCGTTCACAACACACCGGGGGCGCGGCGCCGGCCYCGCGCCGGCTCCGCGGCCCCCACGCCCGGGCCCGTCCCGGCACCAACACAACCCCGGCGCGGATTGCGCCAAGGACCACGGACAATAGCGCGCCCCGCCCCGCCGG-CCTCCGGCGCGG-GCGGCGGCGGCGTGTCGTTTCTACTTAACARAACGACTCTCGGCAACGGATATCTCGGCTCTCGCATCGATGAAGAACGTAGCGAAATGCGATACTTGGTGTGAATTGCAGAATCCCGTGAACCATCGAGTCTTTGAACGCAAGTTGCGCCCGAAGCCCTCGTGGCCAGGGCACGTCTGTCTGGGCGTCACGCACCGCGTCGCCCCCTCCCCCTCCGGGGGGTCGGGGCGGAGACTGGCCCCCCGTGCGCTCCCGCGCGCGGCCGGCCTAAACGAAGGCCCCGCGACCGCGAAGCGGCGCGACGATTGGTGGTGTGGCCCTGCGCATCGCGTCGCGCCCCGAGCGGCCCACGGCGGCCACGGACGGCCCCGATCAACCGTTGCGACCCCAGATCAGGCGGGACTACCCGCTGAGTTTAAGCATATCAATAAGCGGAGG
>Reynoutria_japonica_var._compacta
NNNNNNNNNNNNNNNNNNNNNNNNNNNNNNNNNGGCGGTTCGCTGCCGGCGACGTCGCGAGAAGTCCACTGAACCTTATCATTTAGAGGAAGGAGAAGTCGTAACAAGGTTTCCGTAGGTGAACCTGCGGAAGGATCATTGTCGAAACCTGCGAGAGCAGAAAGACCCGCGAACCCGTTCACAACACACCGGGGGCGCGGCGCCGGCCTCGCGCCGGCTCCGCGGCCCCCACGCCCGGGCCCGTCCCGGCACCAACACAACCCCGGCGCGGATTGCGCCAAGGACCATGAACAATAGCGCGCCCCGCCCCGCCGG-CCTCCGGCGCGG-GCGGCGGCGTCGTGTCGTTTCTACTTAACAAAACGACTCTCGGCAACGGATATCTCGGCTCTCGCATCGATGAAGAACGTAGCGAAATGCGATACTTGGTGTGAATTGCAGAATCCCGTGAACCATCGAGTCTTTGAACGCAAGTTGCGCCCGAAGCCCTCGTGGCCAGGGCACGTCTGTCTGGGCGTCACGCACCGCGTCGCCCCCTCCCCCTCCGGGGGGTCGGGGCGGAGACTGGCCCCCCGTGCGCTCCCGCGCGCGGCCGGCCTAAACGAAGGCCCCGTGACCGCGAAGCGGCTCGACGATTGGTGGTGTGGCCCTGCGCATCGCGTCGCGCCCCGAGCGGCCCACGGCGGCCACGGACGGCCCCGATCAACCGTTGCGACCCCAGATCAGGCGGGACTACCCGCTGAGTTTAAGCATATCAATAAGCGGAGG
>Reynoutria_sachalinensis
NNNNNNNNNNNNNNNNNNNNNNNNNNNNNNNNNGGCGGTTCGCTGCCGGCGACGTCGCGAGAAGTCCACTGAACCTTATCATTTAGAGGAAGGAGAAGTCGTAACAAGGTTTCCGTAGGTGAACCTGCGGAAGGATCATTGTCGAAACCTGCGAGAGCAGAAAGACCCGCGAACCCGTTCACAACACGCCGGGGGCGCGGCGCCGGCCTCGCGCCGGCCCCGCGGCCCCCACGCCCGGGCCCGTCCCGGCACCAACACAACCCCGGCGCGGATTGCGCCAAGGACCATGAACAATAGCGCGCCCCGCCCCGCCGG-CCTCCGGCGCGG-GCGGCGGCGTCGTGTCGTTTCTACCTAACAGAACGACTCTCGGCAACGGATATCTCGGCTCTCGCATCGATGAAGAACGTAGCGAAATGCGATACTTGGTGTGAATTGCAGAATCCCGTGAACCATCGAGTCTTTGAACGCAAGTTGCGCCCGAAGCCCTCGTGGCCAGGGCACGTCTGTCTGGGCGTCACGCACCGCGTCGCCCCCTCCCCCTCCGGGGGGTCGGGGCGGATACTGGCCCCCCGTGCGCTCCCGCGCGCGGCCGGCCCAAACGAAGGCCCCGCGACCGCGAAGCGGCGCGACGATTGGTGGTGTGGCCCTACGCATCGCGTCGCGCCCCGAGCGGCCCACGGCGGCCAAGGGAGGCCCCGACCAACCGTTGCGACCCCAGATCAGGCGGGACTACCCGCTGAGTTTAAGCATATCAATAAGCGGAGG
>Muehlenbeckia_platyclada
NNNNNNNNNNNNNNNNNNNNNNNNNNNNNNNNNNNNNNNNNNNNNNNNNNNNNNNNNNNNNNNNNNNNNNNNNNNNNNNNNNNNNNNNNNNNNNNNNNTCGTAACAAGGTTTCCGTAGGTGAACCTGCGGAAGGATCATTGTCGAAACCTGCGAGAGCAGAAAGACCCGCGAACCCGTTCACAAAACGGCGGGGGCGCGGCGCCGGCCCCGCGCCGGCTCCGCGCGCCCCGCGCCCGGGCCCGTCCCGGCACCGACCCAACCCCGGCGCGGATTGCGCCAAGGACCATGAACATCGGCGCGCCCCGCCCCGCCGGCYCCCCGGCGCGG-GCGGCGGCGTCGCGTCGTTTGTACCTAACAAAACGACTCTCGGCAACGGATATCTCGGCTCTCGCATCGATGAAGAACGTAGCGAAATGCGATACTTGGTGTGAATTGCAGAATCCCGTGAACCATCGAGTCTTTGAACGCAAGTTGCGCCCGAAGCCCTCGTGGCCAGGGCGCGTCTGTCTGGGCGTCACGCACCGCGTCGCCCCCGCCCCCTCCGGGGGATCGGGGCGGAGACTGGCCCCCCGTGCGCCCCCGCGCGCGGCCGGCCCAAACGCAGACCCCGCGGCCGCGAAACGGCGCGACGATTGGTGGTGTGGCCCTGCGCATCGCGTCGCGCCCCGAGCGGTCCCCGGCGGCCACGGACGTCCCGAACCAACCGTTGCGACCCCAGATCAGGCGGGACTACCCGCTGAGTTTAAGCATATCAATAANNNNNNN
>Muehlenbeckia_ephedroides
NNTCCGGTGAAGTGTTCGGATCGCGGCGACGTGGGCGGTTCGCTGCCGGCGACGTCGCGAGAAGTCCACTGAACCTTATCATTTAGAGGAAGGAGAAGTCGTAACAAGGTTTCCGTAGGTGAACCTGCGGAAGGATCATTGTCGAAACCTGCGAGAGCAGAAAGACCCGCGCACCCGTTCACAAAACACCGGGGGCGCGGCGCCGGCATCGCGCCGGCCCCGCGCGCCCCGCGCCCGGGCCCGTCCCGGCACCAACCCAACCCCGGCGCGGATTGCGCCAAGGACCATGAACACCAGCGCGCCCCGCCCC-CCGGTCCTCCGGCGCGG-GCGGCGGCGTCGTGTCGTTTCTACTTAACAAAACGACTCTCGGCAACGGATATCTCGGCTCTCGCATCGATGAAGAACGTAGCGAAATGCGATACTTGGTGTGAATTGCAGAATCCCGTGAACCATCGAGTCTTTGAACGCAAGTTGCGCCCGAAGCCCTCGTGGCCAGGGCACGTCTGTCTGGGCGTCACGCACCGCGTCGCCCCCACCCCCTCCGGGGGATCGGGGCGGAGACTGGCCCCCCGCGCGCCCCCGCGCGCGGCCGGCCCAAACGCAGACCCCGCGGCCGCTTCGCGGCGCGACGACTGGTGGTGTAACCCTACGCATCGCGTCGCGCCCCGAGCGGCCCCCGGCGGCCACGGAAGGCCCC--CCAACCGTTGCGACCCCAGATCAGGCGGGACTACCCGCTGAGTTTAAGCATATCAATAAGCGGAGG
>Fallopia_cristata
TGTCCGGTGAAGTGTTCGGATCGCGGCGACGTGGGCGGTTCGCTGCCGGCGACGTCGCGAGAAGTCCACTGAACCTTATCATTTAGAGGAAGGAGAAGTCGTAACAAGGTTTCCGTAGGTGAACCTGCGGAAGGATCATTGTCGAAACCTGCGAGAGCAGAAAGACCCGCGAACCCGTTTAACAAACACCCGGGGCGCGGCGCCGGCCTCGCGCCGGCACCGCG-GCCCCAAGCCCGGGCTCGTCCCGGCACCAACACAACCCCGGCGCGGATTGCGCCAAGGACCATGAACATAAGCGCGCCCCGCCCC-CCGGTCCTCCGGCGCGG-GCGGCGGCGTCGTGTCGTTTCTACCTAACAAAACGACTCTCGGCAACGGATATCTCGGCTCTCGCATCGATGAAGAACGTAGCGAAATGCGATACTTGGTGTGAATTGCAGAATCCCGTGAACCATCGAGTCTTTGAACGCAAGTTGCGCCCGAAGCCCTCGTGGCCAGGGCACGTCTGTCTGGGCGTCACGCACCGCGTCGCCCCCACCCCCTCCGGGGGATCGGGGCGGAGACTGGCCCCCCGTGCGCCCCCGCGCGCGGCCGGCCTAAACGCAGACCCCGCGGCCGCGAAACGGCGCGACGATTGGTGGAGTAGCCCTACGCATCGCGTCGCGCCCCGAGCGGTCCACGGCGGCCAGGGAAGACCCGTGCTAACCGTTGCGACCCCAGATCAGGCGGGACCACCCGCTGAGTTTAAGCATATCAATAAGCGGAGG
>Fallopia_convolvulus
GGTCCGGTGAAGTGTTCGGATCGCGGCGACGTGGGCGGTTCGCTGCCGGCGACGTCGCGAGAAGTCCACTGAACCTTATCATTTAGAGGAAGGAGAAGTCGTAACAAGGTTTCCGTAGGTGAACCTGCGGAAGGATCATTGTCGAAACCTGCGAGAGCAGAAAGACCCGCGAACCCGTTTACAAAACAACGGGGGCGCGGCGTCGGCCCCGTGCCGGCTCCGCG-GCCCCAAGTCCGGGCCCGTCCCGGCGCCAACACAACCCCGGCGCGGATTGCGCCAAGGACCACGAACATAGGCGCGCCCCTCCCCGCCGGTCCTCCGGCGCGG-GCGGCGGCGTCGCGTCGTTTCTACTTAACAAAACGACTCTCGGCAACGGATATCTCGGCTCTCGCATCGATGAAGAACGTAGCGAAATGCGATACTTGGTGTGAATTGCAGAATCCCGTGAACCATCGAGTCTTTGAACGCAAGTTGCGCCCGAAGCCCTCGTGGCCAGGGCACGTCTGTCTGGGCGTCACGCACCGCGTCGCCCCCACCCCCTCCGGGGGATCGGGGCGGAGACTGGCCCCCCGTGCGCCCCCGCGCGCGGCCGGCCTAAACGCAGACCCCGCGGCCGCGAAACGGCGCGACGATTGGTGGAGTAGCCCTACGCATCGCGTCGCGCCCCGAGCGGTCCCCGGAGGCCAAGGAGGACCCCTAACAACCGTTGCGACCCCAGATCAGGCGGGACTACCCGCTGAGTTTAAGCATATCAATAAGCGGAGG
>Fallopia_baldschuanica
NNNNNNNNNNNNNNNNNNNNNNNNNNNNNNNTGGGCGGTTCGCTGCCGGCGACGTCGCGAGAAGTCCACTGAACCTTATCATTTAGAGGAAGGAGAAGTCGTAACAAGGTTTCCGTAGGTGAACCTGCGGAAGGATCATTGTCGAAACCTGCGAGAGCAGAAAGACCCGCGAACCCGTTYACAAACGGGCGCGGCGCCGGC------CTCGCGCCGGCTCCGCGC-CCCCACGCCCGGGCTCGTCCCGGCGCCAACACAACCCCGGCGCGGATTGCGCCAAGGACCACGAACATGAGCGCGCCCCGCCCCGCCGGYCCTCCGGCGCGG-GCGGCGGCGTCGCGTCGTTTCTAYCTAACAGAACGACTCTCGGCAACGGATATCTCGGCTCTCGCATCGATGAAGAACGTAGCGAAATGCGATACTTGGTGTGAATTGCAGAATCCCGCGAACCATCGAGTCTTTGAACGCAAGTTGCGCCCGAAGCCCTCGTGGCCAGGGCACGTCTGTCTGGGCGTCACGCACCGCGTCGCCCCCGCCCCCTCCGGGGGGCCGGGGCGGAGACTGGCCCCCCGTGCGCSCCCGCGCGCGGCCGGCCTAAACGCAGACCCCGCGGCCGCGRARCGGCGCGACGAYTGGTGGTGTGGCYCTRCGCATCGCGTCGCGCCCCGAGCGGCCCCCGGCGGCCAAGGA-GACCCCTRCCAACCGTTGCGACCCCAGATCAGGCGGGACTACCCGCTGAGTTTAAGCATATCAATAAGCGGAGG
>Fallopia_dumetorum
NNNNNNNNNNNNNNNNNNNNNNNNNNNNNNNNNGGCGGTTCGCTGCCGGCGACGTCGCGAGAAGTCCACTGAACCTTATCATTTAGAGGAAGGAGAAGTCGTAACAAGGTTTCCGTAGGTGAACCTGCGGAAGGATCATTGTCGAAACCTGCGAGAGCAGAAAGACCCGCGAACTCGTTTACAAAACGCCGGGGGCGCGGCGCCGGCCCCGTGCCGGCCCCGCT-GCCCCAAGCCCGGGCTCGTCCCGGCACCAACACAACCCCGGCGCGGATTGCGCCAAGGACCACGAACATAAGCGCGCCCCGCCCCGCCGGTCCTCCGGCGCGG-GCGGCGGCGTCGCGTCGTCTCTACTTAACAGAACGACTCTCGGCAACGGATATCTCGGCTCTCGCATCGATGAAGAACGTAGCGAAATGCGATACTTGGTGTGAATTGCAGAATCCCGTGAACCATCGAGTCTTTGAACGCAAGTTGCGCCCGAAGCCCTCGTGGCCAGGGCACGTCTGTCTGGGCGTCACGCACCGCGTCGCCCCCACCCCCTCCGGGGA-TCGGGGCGGAGACTGGCCCCCCGTGCGCCCCGGCGCGCGGCCGGCCTAAACGCAGACCCCGCGGCCGCGAAGCGGCGCGACGACTGGTGGAGTAGCCCTACGCATCGCGTCGCGCCCCGAGCGGTCCCCGGCGGCCAGGGAAGACCCGTACTAACCGTTGCGACCCCAGATCAGGCGGGACTACCCGCTGAGTTTAAGCATATCAATAAGCGGAGG
>Fallopia_aubertii
NNNNNNNNNNNNNNNNNNNNNNNNNNNNNNNNNNNNNNNNNNNNNNNNNNNNNNNNNNNNNNNNNNNNNNNNNNNNNNNNNNNNNNNNNNNNNNNNNNNNNNNNNNNNNNNNNNNNNNNNNNNNNNNNNNNNNNNNNNNNNTCGAAACCTGCGAGAGCAGAGAGACCCGCGAACCCGTTTACAAACGGGCGCGGCGCCGGC------CTCGCGCCGGCCCCGCGC-CCCCACGCCCGGGCTCGTCCCGGCGCCAACACAACCCCGGCGCGGATTGCGCCAAGGACCACGAACATGAGCGCGCCCCGCCCCGCCGGTCCTCCGGCGCGG-GCGGCGGCGTCGCGTCGTTTCTACCTAACAGAACGACTCTCGGCAACGGATATCTCGGCTCTCGCATCGATGAAGAACGTAGCGAAATGCGATACTTGGTGTGAATTGCAGAATCCCGCGAACCATCGAGTCTTTGAACGCAAGTTGCGCCCGAAGCCCTCGCGGCCAGGGCACGTCTGTCTGGGCGTCACGCACCGCGTCGCCCCCGCCCCCTCTGGGGGGCCGGGGCGGAGACTGGCCCCCCGTGCGCGCCCGCGCGCGGCCGGCCTAAACGCAGACCCCGCGGCCGCGAAGCGGCGCGACGACTGGTGGTGTAGCCCTACGC-----GTCGCGCCCCGAGCGGCCCCCGGCGGCCAAGGA-GACCCCTTCCAACCGTTNNNNNNNNNNNNNNNNNNNNNNNNNNNNNNNNNNNNNNNNNNNNNNNNNNNNNNNNN
>Fallopia_scandens
TGTCCGGTGAAGTGTTCGGATCGCGGCGACGTGGGCGGTTCGCTGCCGGCGACGTCGCGAGAAGTCCACTGAACCTTATCATTTAGAGGAAGGAGAAGTCGTAACAAGGTTTCCGTAGGTGAACCTGCGGAAGGATCATTGTCGAAACCTGCGAGAGCAGAAAGACCCGCGAACCCGTTTAACAAACACCCGGGGCGCGGCGCCGGCCTCGCGCCGGCACCGCG-GCCCCAAGCCCGGGCTCGTCCCGGCACCAACACAACCCCGGCGCGGATTGCGCCAAGGACCATGAACATAAGCGCGCCCCGCCCC-CCGGTCCTCCGGCGCGG-GCGGCGGCGTCGTGTCGTTTCTACCTAACAAAACGACTCTCGGCAACGGATATCTCGGCTCTCGCATCGATGAAGAACGTAGCGAAATGCGATACTTGGTGTGAATTGCAGAATCCCGTGAACCATCGAGTCTTTGAACGCAAGTTGCGCCCGAAGCCCTCGTGGCCAGGGCACGTCTGTCTGGGCGTCACGCACCGCGTCGCCCCCACCCCCTCCGGGGGATCGGGGCGGAGACTGGCCCCCCGTGCGCCCCCGCGCGCGGCCGGCCTAAACGCAGACCCCGCGGCCGCGAAACGGCGCGACGATTGGTGGAGTAGCCCTACGCATCGCGTCGCGCCCCGAGCGGTCCACGGCGGCCAGGGAAGACCCGTGCTAACCGTTGCGACCCCAGATCAGGCGGGACCACCCGCTGAGTTTAAGCATATCAATAAGCGGAGG
>Atraphaxis_spinosa
NNNNNNNNNNNNNNNNNNNNNNNNNNNNNNNNNNNNNNNNNNNNNNNNNNNNNNNNNNNNNNNNNNNNNNNNNNNNNNNNNNNNNNNNNNNNNNNNNNNNNNNNNNNNNNNNNNNNNNNNNNNNNNNNNNNNNNNNNNNNNTCGAA-CCTGCGCTAGCAGAAAGACCCGCGAACACGTTTACAAAACATGCGAGGCGGGGCGCGGCCTCCGCGTC------------------CCC--GCC-GC----GCNCCAACCCAACCCCGGCGCGGATTGCGCCAAGGACCATGAACAAAAGCGCGCCCCGCGGCCCCGGTCCTCCGGCGGCC-GCGGCGGCGTCGTGTCGTTTCTACTTAACAAAACGACTCTCGGCAACGGATATCTCGGCTCTCGCATCGATGAAGAACGTAGCGAAATGCGATACTTGGTGTGAATTGCAGAATCCCGTGAACCATCGAGTCTTTGAACGCAAGTTGCGCCCGAAGCCCTCGTGGCCAGGGCACGTCTGTCTGGGCGTCACGCACCGCGTCGCCCCCACCCCCCCCGGGGGATCGGGGCGGAGACTGGCCCCCCGCGCATCTCTGGGCGCGGCCGGCCTAAACGCAGACCCCGCGGCCGCGAAACGGCGCGACGATTGGTGGAGTAGCCCTACGCATCGCGTCGCGTCCCGAGCGGCC-GTGAGGGCCACGGG-----CTNNNNNNNNNNNNNNNNNNNNNNNNNNNNNNNNNNNNNNNNNNNNNNNNNNNNNNNNNNNNNNNNNNNN
>Fallopia_dentatoalata
NNNNNNNNNNNNNNNNNNNNNNNNNNNNNNNNNNNNNNNNNNNNNNNNNNNNNNNNNNNNNNNNNNNNNNNNNNNNNNNNNNNNNNNNNNNNNNNNNNTCGTAACAAGGTTTCCGTAGGTGAACCTGCGGAAGGATCATTGTCGAAACCTGCGAGAGCAGAAAGACCCGCGAACCCGTTCACAAACGGGCGCGGCGCCGGC------CCCGTGCCGGCCCCGGGC-CCCCGAGCCCGGGCTCGTCCCGGCACCAACACACCCCCGGCGCGGATTGCGCCAAGGACCATGAACATAAGCGCGCCCCGCCCCGTCGGTCCTCCGGCGCGG-GCGGCGGCGTCGTGTCGTTTCTACCTAACAAAACGACTCTCGGCAACGGATATCTCGGCTCTCGCATCGATGAAGAACGTAGCGAAATGCGATACTTGGTGTGAATTGCAGAATCCCGTGAACCATCGAGTCTTTGAACGCAAGTTGCGCCCGAAGCCCTCGTGGCCAGGGCACGTCTGTCTGGGCGTCACGCACCGCGTCGCCCCCACCCCCTCCGGGGGGCCGGGGCGGAGACTGGCCCCCCGTGCGCGCCCGCGCGCGGCCGGCCTAAACGCAGACCCCGCGGCCGCGAAACGGCGCGACGATTGGTGGAGTAGCCCTACGCATCGCGTCGCGCCCCGAGCGGTCCCCGGCGGCCAAGGACGACCC---CCAACCGTTGCGACCCCAGATCAGGCGGGACTACCCGCTGAGTTTAAGCATATCAATAAGCGGAGG
>Fallopia_cynanchoides
NNNNNNNNNNNNNNNNNNNNNNNNNNNNNNNNNGGCGGTCCGCTGCCGGCGACGTCGCGAGAAGTCCACTGAACCTTATCATTTAGAGGAAGGAGAAGTCGTAACAAGGTTTCCGTAGGTGAACCTGCGGAAGGATCATTGTCGAAACCTGCGAGAGCAGAAAGACCCGCGAACACGTTCACAGCC--------------------------------------------AAGCCCGGGCTCGTCCCGGCACCAACACAACCCCGGCGCGGATTGCGCCAAGGACCACGAACAGCAGCGCGTCCCGTGCCGTCGGTCCTCCGGCGCGC-GCGGCGACGTCGYGTCGTTTCTATCTAACAGAACGACTCTCGGCAACGGATATCTCGGCTCTCGCATCGATGAAGAACGTAGCGAAATGCGATACTTGGTGTGAATTGCAGAATCCCGTGAACCATCGAGTCTTTGAACGCAAGTTGCGCCCGAAGCCCTCGTGGCCAGGGCACGCCTGTCTGGGCGTCACGCACCGCGTCGCCCCCACCCCCTCCGGGGGATCGGGGCGGAGACTGGCCCCCCGTGCGCGCCCGCGCGCGGCCGGCCTAAACGCAGACCCCGCGGCCCCGAAGRGGCACGGCGATTGGTGGAGTAGACCTACGCATCGCGCCGCGCAACGAGGGGCCCGAGGCGGTCAGGGAAGAYSCATAMTAACCGTTGCGACCCCAGATCAGGCGGGACYACCCGCTGAGTTTAAGCATATCAATAAGCGGAGG
>Reynoutria_multiflora
NNTCCGGTGAAGTGTTCGGATCGCGGCGACGTGGGCGGTCCGCTGCCGGCGACGTCGCGAGAAGTCCACTGAACCTTATCATTTAGAGGAAGGAGAAGTCGTAACAAGGTTTCCGTAGGTGAACCTGCGGAAGGATCATTGTCGAAACCTGCGAGAGCAGAAAGACCCGCGAACCCGTCCACAAAACACCGGGG----GGC------CCCGCGCC-----------CCCCAAGCCCGGGCTCGTCCCGGCACCAACAAAACCCCGGCGCGGATTGCGCCAAGGACCATGGACAATAGCGCGCCCCGCCCCGCCGGGCCCCCGGCGCGG-GCGGCGGCGTCGTGTCGTTTCTCCTTAACAGAACGACTCTCGGCAACGGATATCTCGGCTCTCGCATCGATGAAGAACGTAGCGAAATGCGATACTTGGTGTGAATTGCAGAATCCCGTGAACCATCGAGTCTTTGAACGCAAGTTGCGCCCGAAGCCCTCGCGGCCAGGGCACGCCTGTCTGGGCGTCACGCACCGCGTCGCCCCCACCCCCTCCGGGGGATCGGGGCGGAGACTGGCCCCCCGTGCGCCCCCGCGCGCGGCCGGCCTAAACGCAGACCCCGCGGCCGCAAAACGGCGCGACGATTGGTGGTGTGGCCCTGCGCATCGCGTCGCGCCCCGAGCGGCCCCCGGCGGCCACGGCCGACCCC--CCAACCGTTGCGACCCCAGATCAGGCGGGACTACCCGCTGAGTTTAAGCATATCAATAAGCGGAGG
>Reynoutria_japonica_var._uzenensis
NNNNNNNNNNNNNNNNNNNNNNNNNNNNNNNNNGGCGGTTCGCTGCCGGCGACGTCGCGAGAAGTCCACTGAACCTTATCATTTAGAGGAAGGAGAAGTCGTAACAAGGTTTCCGTAGGTGAACCTGCGGAAGGATCATTGTCGAAACCTGCGAGAGCAGAAAGACCCGCGAACCCGTTCACAACACACCGGGGGCGCGGCGCCGGCCTCGCGCCTGCTCCGCGGCCCCCACGCCCGGGCCCGTCCCGGCACCAACACAACCCCGGCGCGGATTGCGCCAAGGACCATGAACAATAGCGCGCCCCGTCCCGCCGG-CCTCCGGCGCGG-GCGGCAGCGTCGTGTCGTTTCTACTTAACAAAACGACTCTCGGCAACGGATATCTCGGCTCTCGCATCGATGAAGAACGTAGCGAAATGCGATACTTGGTGTGAATTGCAGAATCCCGTGAACCATCGAGTCTTTGAACGCAAGTTGCGCCCGAAGCCCTCGTGGCCAGGGCACGTCTGTCTGGGCGTCACGCACCGCGTCGCCCCCTCCCCCTCCGGGGGGTCGGGGCGGAGACTGGCCCCCCGTGCGCTCCCGCGCGCGGCCGGCCTAAACAAAGACCCCGTGACCGCGAAGCGGCGCGACGATTGGTGGTGTGGCCCTGCGCATCGCGTCGCGTCCCGAGCGGCCCACGGCGGCCACGGACGGCCCCGATCAACCGTTGCGACCCCAGATCAGGCGGGACTACCCGCTGAGTTTAAGCATATCAATAAGCGGAGG
>Reynoutria_japonica_var._japonica
GGTCCGGTGAAGTGTTCGGATCGCGGCGACGTGGGCGGTTCGCTGCCGGCGACGTCGCGAGAAGTCCACTGAACCTTATCATTTAGAGGAAGGAGAAGTCGTAACAAGGTTTCCGTAGGTGAACCTGCGGAAGGATCATTGTCGAAACCTGCGAGAGCAGAAAGACCCGCGAACCCGTTCACAACACACCGGGGGCGCGGCGCCGGCCTCGCGCCTGCTCCGCGGCCCCCACGCCCGGGCCCGTCCCGGCACCAACACAACCCCGGCGCGGATTGCGCCAAGGACCATGAACAATAGCGCGCCCCGTCCCGCCGG-CCTCCGGCGCGG-GCGGCAGCGTCGTGTCGTTTCTACTTAACAAAACGACTCTCGGCAACGGATATCTCGGCTCTCGCATCGATGAAGAACGTAGCGAAATGCGATACTTGGTGTGAATTGCAGAATCCCGTGAACCATCGAGTCTTTGAACGCAAGTTGCGCCCGAAGCCCTCGTGGCCAGGGCACGTCTGTCTGGGCGTCACGCACCGCGTCGCCCCCTCCCCCTCCGGGGGGTCGGGGCGGAGACTGGCCCCCCGTGCGCTCCCGCGCGCGGCCGGCCTAAACAAAGACCCCGTGACCGCGAAGCGGCGCGACGATTGGTGGTGTGGCCCTGCGCATCGCGTCGCGYCCCGAGCGGCCCACGGCGGCCACGGACGGCCCCGATCAACCGTTGCGACCCCAGATCAGGCGGGACTACCCGCTGAGTTTAAGCATATCAATAAGCGGAGG
>Fallopia_cilinodis
TGTCCGGTGAAGTGTTCGGATCGCGGCGACGTGGGCGGTCCGCTGCCGGCGACGTCGCGAGAAGTCCACTGAACCTTATCATTTAGAGGAAGGAGAAGTCGTAACAAGGTTTCCGTAGGTGAACCTGCGGAAGGATCATTGTCGAAACCTGCGACGGCAGAAAGACCCGCGAACACGTTCACAGCC--------------------------------------------AAGCCCGGGCCCGTCCCGGCACCAACACAACCCCGGCGCGGATTGCGCCAAGGACCACGAACA-CAGCGCGCCCCGCCCCGCCGGTCCCCCGGCGCGC-GGGGCGGCGTCGCGTCGTTTCTATCCAACAGAACGACTCTCGGCAACGGATATCTCGGCTCTCGCATCGATGAAGAACGTAGCGAAATGCGATACTTGGTGTGAATTGCAGAATCCCGTGAACCATCGAGTCTTTGAACGCAAGTTGCGCCCGAAGCCCTCGTGGCCAGGGCACGCCTGTCTGGGCGTCACGCACCGCGTCGCCCCCTCCCCCTCCGGGGGATCGGGGCGGAGACTGGCCCCCCGTGCGCGCCCGCGCGCGGCCGGCCTAAACGCAGACCCCGCGGCCCCGAAGAGGCACGGCGATTGGTGGAGTAGACCTACGCATCGCGCCGCGCGACGAGGGGCCCGGGGCCAACAGGAAGGACCCACAATAACCGTTGCGACCCCAGATCAGGCGGGACTACCCGCTGAGTTTAAGCATATCAATAAGCGGAGG
>Muehlenbeckia_tamnifolia
NNNNNNNNNNNNNNNNNNNNNNNNNNNNNNNNNNNNNNNNNNNNNNNNNNNNNNNNNNNNNNNNNNNNNNNNNNNNNNNNNNNNNNNNNNNNNNNNNNNNNNNNNNNNNNNNNNNNNNNNNNNNNNNNNNNNNNNNNNNNNTCGAAACCTGCGAGAGCAGAAAGACCCGCGCACCCGTTCACAACACGCCGGGGGCGCGGCGCCGGCCCCGTGCCGTCGCCGCGCGCCCCGGGGCCGGGCCCGTCCCGGCACCAACACAACCCCGGCGCGGATTGCGCCAAGGACCACGAACATCAGCGCGCCCCGCCCC-CCGGCCCTCCGGCTCGG-GCGGCGGCGTCGCGTCGTTTCTACCTAACAGAACGACTCTCGGCAACGGATATCTCGGCTCTCGCATCGATGAAGAACGTAGCGAAATGCGATACTTGGTGTGAATTGCAGAATCCCGTGAACCATCGAGTTTTTGAACGCAAGTTGCGCCCGAAGCCCTCGTGGCCAGGGCACGTCTGTCTGGGCGTCACGCACCGCGTCGCCCCCACCCCCTCCGGGGGATCGGGGCGGAGACTGGCCCCCCGTGCGCCNCCGCGCGCGGCCGGCCTAAACGCAGACCCCGCGGCCGCGAGACGGCGCGACGATTGGTGGTGTAGCCATACGCATCGCGTCGCGCCCCT-GCGGCCAACGGCGGCCACGGACGGCCCC--CCAACCGTTGCGACCCCAGATCAGGCGGGACTACCCGCTGANTTTANNNNNNNNNNNNNNNNNNNN
>Coccoloba_swartzii
NNNNNNNNNNNNNNNNNNNNNNNNNNNNNNNNNNNNNNNNNNNNNNNNNNNNNNNNNNNNNNNNNNNNNNNNNNNNNNNNNNNNNNNNNNNNNNNNNNNNNNNNNNNNNNNNNNNNNNNNNNNNNNNNNNNNNNNNNNNNNNCNAAACCTG-NAGAGCAGAACGACCCNCGAACTCGTT-----AACCCCGGGGGNGNGG-GCCGCCCCCGAGCCGGCTCC-CTC-CCCCTCCCCCGGGCCCG-CCCGGCGCCAACCCAACACCGGCGCGGGTTGCGCCAAGGACCACGGACTTC--CGCGCCCCGCCCC-CCGGGCGACCGGGG-GGCGCGGAGGCG-CGTGACG---CAAGATAGCATAACGACTCTCGGCAACGGATATCTCGGCTCTCGCATCGATGAAGAANGTAGCGAAATGCGATACTTGGTGTGAATTGCANAATCCCNTGAACCATCGAGTCTTTGAACGCAAGTTGCGCCCGA--CCCTCACGGCCAGGGCACGTCTGCCTGGGNGTCACGCACAGCGTCNCCCCCNCCCCCCCCGGGGGTTCGGGGCGGATTTTGGCCCCCCGTGCGCNCCCGCGCGCGGTCGGCCTAAACG-AGAGCCCGCGGCCGCG-AACGCCGCGACGGTCGGNGGTGAAGCCCGACGCATCCCGTCGCGCCCCGAGCGGCCNCCGGTAG-CTCGGAGGAC-CCG------CGGGGCGACCCCAGATCAGGCGGGACNNNNNNNNNNNNNNNNNNNNNNNNNNNNNNNNNNN
>Coccoloba_uvifera
NNNNNNNNNNNNNNNNNNNNNNNNNNNNNNNNNNNNNNNNNNNNNNNNNNNNNNNNNNNNNNNNNNNNNNNNNNNNNNNNNNNNNNNNNNNNNNNNNNNNNNNNNNNNNNNNNNNNNNNNNNNNNNNNNNNNNNNNNNNNNNC-AGACCTG--AGAGCAGAACGACCCGCGAACTCGTT-----AACCCCGGGGGCGCG-CGCC--CCCCGAGCCGGCTCC-CTC-CCCCTCCCCCGGGCCCG-CCCGGCGCCAACCCAACACCGGCGCGGGTTGCGCCAAGGACCACGGACTTC--CGCGCCCCGCCCC-CCGGG-GACCGGGG-GG-G-GGAGGCG-CGT-------CAAGATAGCATAACGACTCTCGGCAACGGATATCTCGGCTCTCGCATCGATGAA-AACGTAGCGAAATGCGATACTTGGTG-GAATTG-A-AATCCCGTGAACCATCGAGTCTTTGAACGCAAGTTGCGCCCGAAGC-CTCCCGGC-AGG--ACGTCTGCCTGGGCGTCACGCACCGCGTCGCCCCCTCCCCCTCCGGGGG---GGGG-GGAT-TTGGCCCCC---GCGC-CCC-CGCGCGG-CGGCC-AAA-G-AGA-CCCGCGGC-GCGGA-TGCCGCGACGA-CGGTGGTGAA-CCC-ACGCGTCCCGTCGCGCCACGAGCGGCC-CCGGCAG-CTCG-AAGAC--CG------CGTTGCGACCCCAG--CAG--GGGACTACCCGCTGA-TTTAANNNNNNNNNNNNNNNNNNN
>Polygonella_americana
NNNNNNNNNNNNNNNNNNNNNNNNNNNNNNNNNNNNNNNNNNNNNNNNNNNNNNNNNNNNNNNNNNNNNNNNNNNNNNNNNNNNNNNNNNNNNNNNNNNNNNNNNNNNNNNNNNNNNNNNNNNNNNNNNNNNNNNNNNNNNNNGAAACNTGCGTTAGCAGATAGACCTGTGGACATGTATGAAACA----------------------------------------------GCCCGGGCTCGTCCCGGCACCAACTAAACCN-GGCGCGGATTGCGCCAAGGACTATGAACACAATCGTGCCCCGCGCGGCCGCTACTTCGGCCCGC-GCGGCGGCGGCGTGTCGTTTCTATCGAATTGAACGACTCTCGGCAACGGATATCTCGGCTCTCGCATCGATGAAGAACGTAGCGAAATGCGATACTTGGTGTGAATTGCAGAATCCCGTGAACCATCGAGTCTTTGAACGCAAGTTGCGCCCGAAGCCCTCGTGGCCAGGGCACGTCTGTCTGGGCGTCACGCACCGCGTTGCCCC-ACCCCCCCTGGGGGGTCGGGGCGGAGATTGGCCTCCCGTGCGCCCTTGCGCGCGGTTGGCCCAAACTGAGACCCCGCGGCCGCGAGACGGCGCGACGACCGGTGGAGTAGCCCTACGCATCGCTTCGCGTCCTGAGCGGCCC-CAGTGGCCAGGA--GACCCT---------TTGCGACCCCAGATCAGGCGGGATTACCCGCTGAGTTTAAGCATATCAATAAGCGGAGG
>Polygonum_erectum
NNNNNNNNNNNNNNNNNNNNNNNNNNNNNNNNNNNNNNNNNNNNNNNNNNNNNNNNNNNNNNNNNNNNNNNNNNNNNNNNNNNNNNNNNNNNNNNNNNNNNNNNNNNNNNNNNNNNNNNNNNNNNNNNNNNNNNNNNNNNNNNGAAACCTGCGAAAGCAGAAAGACCCGCGAACATGT-TGTTAAA----------------------------------------------GCCCGGGCTC--CTCGGCACCAACAAAACCCCGGCGCGGATTGCGCCAAGGACCATGAACATGAGCGCGCCCCGCCCCGCCGGGCCTCCGGCGGAC-GCGGCGGCGTCGTGTCGTTTCTACCAAACAGAACGACTCTCGGCAACGGATATCTCGGCTCTCGCATCGATGAAGAACGTAGCGAAATGCGATACTTGGTGTGAATTGCAGAATCCCGTGAACCATCGAGTCTTTGAACGCAAGTTGCGCCCGAAGCCCTNGTGGCCAGGGCACGTCTGTCTGGGCGTCACGCACCGCGTCGCCCCCNCCCCCTCCGGGGGGTCGGGGCGGAGATTGGCCCCCCGTGTGCCTCGGCGCGCGGCCGGCCCAAACATAGACCCCGCGACCGCTGGACGGCGCGACGATCGGTGGAGTAGCCCTACGCATCCCGTCGCGCCCCGAGCGGCCCTCGGAGGCCATGA-CGACCCT---------T-GCGACCCCAGATCAGGCGGGACTACCCGCTGAGTTTAAGCATATCAATAAGCGGAGG
>Muehlenbeckia_volcanica
NNNNNNNNNNNNNNNNNNNNNNNNNNNNNNNNNNNNNNNNNNNNNNNNNNNNNNNNNNNNNNNNNNNNNNNNNNNNNNNNNNNNNNNNNNNNNNNNNNNNNNNNNNNNNNNNNNNNNNNNNNNNNNNNNNNNNNNNNNNNNNNNNNNNNNNNNNNNNCAGA---------------------------------------------CCCCGNGCNGTNGCCGCGNGCCCCGCGGCCGGGCCCGTCCCGGCACCAACACAACCCCGGCGCGGATTGCGCCAAGGACCACGAACATCAGCGCGCCCCGCCCC-CAGGCCCTCCGGCTCGG-GCGGCGGCGTCGCGTCGTTTCTACCTAACAGAACGACTCTCGGCAACGGATATCTCGGCTCTCGCATCGATGAAGAACGTAGCGAAATGCGACACTTGGTGTGAATTGCAGAATCCCGTGAACCATCGAGTCTTTGAACGCAAGTTGCGCCCGAAGCCCTCGTGGCCAGGGCACGTCTGTCTGGGCGTCACGCACCNCGTCGCCCCCACCCCCTCCGGGGGATCGGGGCGGAGACTGGCCCCCCGTGCGCCTCCGCGCGCGGCCGGCCTAAACGCAGACCCCGCGGCCGCGAAAAGGCGCGACGATTGGTGGTGTAGCCCTACGCATCGCGTCGCGCCCCG-G----------CGGCCACGGACGGCCCC--CCAACCGTTGCGACCCCAGATCAGGCGGGACTACCCGCTGAGTTTAAGCATATCAATAAGCGGAGG
>Reynoutria_ciliinervis
NNNNNNNNNNNNNNNNNNNNNNNNNNNNNNNNNNNNNNNNNNNNNNNNNNNNNNNNNNNNNNNNNNNNNNNNNNNNNNNNNNNNNNNNNNNNNNNNNNNNNNNNNNNNNNNNNNNNNNNNNNNNNNNNNNNNNNNNNNNNNTCGAA-CCTGCGAGAGCAGAAAGACCCGCGAACACGTTCACAAAAGAGCGGGG----GGC------CCCGCGCC-----------CCCCGAGCCCGGGCTCGCCCCGGCACCAACACAACCCCGGCGCGGATTGCGCCAAGGACCATGGACAGCAGCGCGCCCCGCCCCGCCGGCCCCCCGGCGCGG-GCGGCGGCGTCGCGTCGTTTCTACGCAACAGAACGACTCTCGGCAACGGATATCTCGGCTCTCGCATCGATGAAGAACGTAGCGAAATGCGATACTTGGTGTGAATTGCAGAATCCCGTGAACCATCGAGTCTTTGAACGCAAGTTGCGCCCGAAGCCCTCGTGGCCAGGGCACGCCTGTCTGGGCGTCACGCACCGCGTCGCCCCCGCCCCCCCCGGGGGGCCTGGGCGGAGACTGGCCCCC-GCGCGCCCCGGCGCGCGGCCGGCCTAAACGCAGACCCCGCGGCCGCGGAGCGGCGCGACGACCGGTGGTGCAGCCCCACGCATCGCGTCGCGCCCCGAGCGGCCCCCGGCGGCCACGGACGACCCC--CCAACC-TTNNNNNNNNNNNNNNNNNNNNNNNNNNNNNNNNNNNNNNNNNNNNNNNNNNNNNNNNN
>Rumex_acetosella
NNNNNNNNNNNNNNNNNNNNNNNNNNNNNNNNNNNNNNNNNNNNNNNNNNNNNNNNNNNNNNNNNNNNNNNNNNNNNNNNNNNNNNNNNNNNNNNNNNNCGTAACAAGGTTTCCGTAGGTGAACCTGCGGAAGGATCATTGTCGAAACCTGCGCGAGCAGACWGACCCGCGAACACGTTCCTAACC----------------------------------------------------------------ACGAACCCAACCCCGGCGCGGATTGCGCCAAGGACCACGAACACTAGCGCTCCTCGCGCGGCCGGTTCTCCGGAGCGC-GCGGCGGAAGCGTGTCGTTT--ACTTAACAAAACGACTCTCGGCAACGGATATCTCGGCTCTCGCATCGATGAAGAACGTAGCGAAATGCGATACTTGGTGTGAATTGCAGAATCCCGTGAACCATCGAGTCTTTGAACGCAAGTTGCGCCCGAAGCCTTC-TGGCCAGGGCACGTCTGTCTGGGCGTCACGCACCGCGTCGCCCCCCTCCCCTTCGGGGGATCGGGGCGGAGAATGGCCCCCCGTGCGCCTCGGCGCGCGGCCGGCCTAAACGCAGACCCCGCGGCCGCGAGACGGCGCGACGATTGGTGGCGTA-AA-CATGCATCGCGTCGCGCCCTCTGCGGCCTCGGGAAGTCGAGGAGGACCCTCTCC-ACCGTTGCGACCCCAGATCAGGCGGGACTACCCGCTGAATTTAAGC-TTTCAATAAGCNNNNN
>Knorringia_sibirica
NNNNNNNNNNNNNNNNNNNNNNNNNNNNNNNNNNNNNNNNNNNNNNNNNNNNNNNNNNNNNNNNNNNNNNNNNNNNNNNNNNNNNNNNNNNNNNNNNNNNNNNNNNNNNNNNNNNNNNNNNNNNNNNNNNNNNNNNNNNNNNNNNNNNNNNNNNNNNNNNNNNNNNNNNNNNACCCCNTTACAAAACAACGGGGGAGNGGCG-------CACGCCG------CGT-CCCC-------GGCC---------AC-AACACAACCCCGGCGCGGATTGCGCCAAGGACCACGAACAGCAGCGCGCCCCGCGCAGCCGGTCCTCCGG-GCGC-GCGGCGGCGTCGTGTCGTTTCTACTTAACAAAACGACTCTCGGCAACGGATATCTCGGCTCTCGCATCGATGAAGAACGTAGCGAAATGCGATACTTGGTGTGAATTGCAGAATCCCGTGAACCATCGAGTCTTTGAACGCAAGTTGCGCCCGAGGCC-TCG--GCCAGGGCACGTCTGTCTGGGCGTCACGCACCGCGTCGCCCCCACCCCCTCCGGGGGATCGGGGCGGAGACTGGCCCCCCGCGCGCCCTCGCGCGCGGCCGGCCCAAACGCAGACCCCGCGGCCGCGAGACGGCGCGACGACTGGTGGTGTAGCCCTGCGCATCTCGTCGCGTCCCGATCGGCCCCGGGCGGTCAAG---G--CTT--C---CCCTTGCGACCCCAGATCAGGCGGGACTACCCGCTGAGTTTAAGCATATCAATAAGCGGAGG
>Muehlenbeckia_urubambensis
GGTCCGGTGAAGTGTTCGGATCGCGGCGACGTGGGCGGTTCGCCGCCGGCGACGTCGCGAGAAGTCCACTGAACCTTATCATTTAGAGGAAGGAGAAGTCGTAACAAGGTTTCCGTAGGTGAACCTGCGGAAGGATCATTGTCGAAACCTGCGAGAGCAGAAAGACCCGCGCACCCGTTCACAAAACGACGGGGGCGCGGCGCCGGCCCCGTGCCGTCGCCGCGTGCCCCGCGGCCGGGCCCGTCCCGGCCCCAACACAACCCCGGCGCGGATTGCGCCAAGGACCATGAACATCATCGCGCCCCGCCCC-CAGGCCCTCCGGCTCGG-GCGGCGGCGTCGCGTCGTTTCTACCTAACAGAACGACTCTCGGCAACGGATATCTCGGCTCTCGCATCGATGAAGAACGTAGCGAAATGCGATACTTGGTGTGAATTGCAGAATCCCGTGAACCATCGAGTCTTTGAACGCAAGTTGCGCCCGAAGCCCTCGTGGCCAGGGCACGTCTGTCTGGGCGTCACGCACCGCGTCGCCCCCGCCCCCTCCGGGGGATCGGGGCGGAGACTGGCCCCCCGTGCGCCCCCGCGCGCGGCCGGCCTAAACGCAGACCCCGCGGCCGCGACAAGGCGCGACGATTGGTGGTGTAGCCCTACGCATCGCGTCGCGCCCCG-GCGGCCAACGGCGGCCACGGACGGCCCC--CCAACCGTTGCGACCCCAGATCAGGCGGGACTACCCGCTGAGTTTAAGCATATCAATAAGCGGAGG
>Muehlenbeckia_adpressa
NNNNNNNNNNNNNNNNNNNNNNNNNNNNNNNNNNNNNNNNNNNNNNNNNNNNNNNNNNNNNNNNNNNNNNNNNNNNNNNNNNNNNNNNNNNNNNNNNNNNNNNNNNNNNNNNNNNNNNNNNNNNNNNNNNNNNNNNNNNNNTCGAAACCTGCGAGAGCAGAAAGACCCGCGAACCCGTTCACAAAACACCGGGGGCGCGGCGCCGGCCCCGTGCCGGCCCCCCGCGCCCCACGCCCGGGCCCGTCCCGGCGCCAACACAACCCCGGCGCGGATTGCGCCAAGGACCATGAACATCAGCGCGCCCCGCCCC-CCGGTCNTCCGGCGCGG-GCGGCGGCGTCGTGTCGTTTCTACCTAACTGAACGACTCTCGGCAACGGATATCTCGGCTCTCGCATCGATGAAGAACGTAGCGAAATGCGATACTTGGTGTGAATTGCAGAATCCCGTGAACCATCGAGTCTTTGAACGCAAGTTGCGCCCGAAGCCCTCGTGGCCAGGGCACGTCTGTCTGGGCGTCACGCACCGCGTCGCCCCCACCCCCTCCGGGGGATCGGGGCGGAGACTGGCCCCCCGCGCGCCCCGGCGCGCGGCCGGCCCAAACGCAGACCCCGCCGCCGCGAAGNGGCGCGACGATTGGTGGTGTAGCCYTACGCATCGCGTCGCGCCCCGAGCGGTCCCCGGCGGCCAAGGACGGCCCC--CCAACCGTTGCGACCCCAGATCAGGCGGGACTACCCGCTGAGTTTAAGCATATCAATAAGCGGAGG
>Muehlenbeckia_astonii
NNTCCGGTGAAGTGTTCGGATCGCGGCGACGTGGGCGGTTCCCTGCCCGCGACGTCGCGAGAAGTCCACTGAACCTTATCATTTAGAGGAAGGAGAAGTCGTAACAAGGTTTCCGTAGGTGAACCTGCGGAAGGATCATTGTCGAAACCTGCGATAGCAGAGAGACCCGCGAACCCGTTCACAAAACACGGGGGGCGCGGCGCCGGCCCCGCGCCGGCTCCGCGCGCCCCACGCCCGGGCCCGTCCCGGCGCCAACCCAACCCCGGCGCGGATTGCGCCAAGGACCAAGAACATCAGCGCGCCCCGCCCC-CCGGTCCTCCGGCGCGG-GCGGCGGCGTCGTGTCGTTTGTACCTAACACAACGACTCTCGGCAACGGATATCTCGGCTCTCGCATCGATGAAGAACGTAGCGAAATGCGATACTTGGTGTGAATTGCAGAATCCCGTGAACCATCGAGTCTTTGAACGCAAGTTGCGCCCGAAGCCCTCGTGGCCAGGGCACGTCTGTCTGGGCGTCACGCACAGCGTCGCCCCCACCCCCTCCGGGGGATCGGGGCGGAGACTGGCCTCCCGTGCGCCCCCGCGCGCGGCCGGCCTAAACGCAGACCCCGCGGCCGCGAAACGGCGCGACGACCGGTGGTGTAGCCCTACGCATCGCGTCGCGCCCCGAGCGGCTCCCGGCGGCCAAGGACGGCCCC--CCAACCGTTGCGACCCCAGATCAGGCGGGACTACCCGCTGAGTTTAAGCATATCAATAAGCGGAGG
>Rumex_obtusifolius
NNNNNNNNNNNNNNNNNNNNNNNNNNNNNNNNNNNNNNNNNNNNNNNNNNNNNNNNNNNNNNNNNNNNNNNNNNNNNNNNNNNNNNNNNNNNNNNNNNNNNNNNNNNNNNNNNNNNNNNNNNNNNNNNNNNNNNNNNNNNNTCGAAACCTGCCAGAGCAGACAGACCCGCGAACCCGTTCCTAACA-----------------------------------------------CCCGGGCGC--------GCCAACCCAACCCCGGCGCGGATTGCGCCAAGGACCACRAACAAAATCGCCCCCCGAGCGGCCGGTCCTCCGGAGCGC-GCGGCGGCGGCGTGTCGTTTCTACTTAACAAAACGACTCTCGGCAACGGATATCTCGGCTCTCGCATCGATGAAGAACGTAGCGAAATGCGATACTTGGTGTGAATTGCAGAATCCCGTGAACCATCGAGTCTTTGAACGCAAGTTGCGCCCGAGGCCTTC-CGGCCAGGGCACGTCTGTCTGGGCGTCACGCACCGCGTCGCCCCCCCCCCCTCCGGGGGATCGGGGCGGAGACTGGCCCCCCGTGCGCCCCGGCGCGCGGCCGGCCTAAACGCAGACCCCGCGGCCGCGAGACGGCGCGACGATTGGTGGCGTA-CTTCATGCATCGCGTCGCGCCCTCTGCGGCCCCCGGAGATC-------ACC---CCCNNNNNNNNNNNNNNNNNNNNNNNNNNNNNNNNNNNNNNNNNNNNNNNNNNNNNNNNNNNNNNNN
>Polygonella_articulata
NNNNNNNNNNNNNNNNNNNNNNNNNNNNNNNNNNNNNNNNNNNNNNNNNNNNNNNNNNNNNNNNNNNNNNNNNNNNNNNNNNNNNNNNNNNNNNNNNNNNNNNNNNNNNNNNNNNNNNNNNNNNNNNNNNNNNNNNNNNNNTCGAAACCTGCGAGAGCAGATAGACCCGCGAACATGTTTGCAAGA----------------------------------------------GCCCGGGTTCGTCCCGGCACCAACCCAACCCCGGCGCGGATTGCGCCAAGGACCCTGAACAAAATCGCGCCCCGTGCTGCCGGTCTTCCGGCTTGT-GCGGTGGCTGCGTGTCGTTTCTATGCAACAGAACGACTCTCGGCAACGGATATCTCGGCTCTCGCATCGATGAAGAACGTAGCGAAATGCGATACTTGGTGTGAATTGCAGAATCCCGTGAACCATCGAGTCTTTGAACGCAAGTTGCGCCCGAAGCCCTCGTGGCCAGGGCACGTCTGTCTGGGCGTCACGCATCGCGTCGCCCC-ACCCCCC--GG-GGGTCGGGGCGGAAATTGGCCTCCCGTGCACCCACGTGCGCGGCTGGCCCAAACCGAGACCCCGTGGCCGCAAAACGGCGCGACGAACGGTGGAGTAGCCCTACGCATCGCTTCGCG--CCGAGCGGCCTGCTGTGGCCAGTGA-AACCCTNNNNNNNNNNNNNNNNNNNNNNNNNNNNNNNNNNNNNNNNNNNNNNNNNNNNNNNNNNNNNNNNNNNN
>Polygonum_aviculare
NNNNNNNNNNNNNNNNNNNNNNNNNNNNNNNNNNNNNNNNNNNNNNNNNNNNNNNNNNNNNNNNNNNNNNNNNNNNNNNNNNNNNNNNNNNNNNNNNNNNNNNNNNNNNNNNNNNNNNNNNNNNNNNNNNNNNNNNNNNNNTCGAAACCTGCGAGAGCAGAAGGACCCGCGAACACGT-TGTTAAA----------------------------------------------GCCCGGGCCC--CCCGGCACCAACCAAACCCCGGCGCGGATTGCGCCAAGGACCATGAACATGAGCGCGCCCTGCCCCGCCGGGCCTCCGGCGGAC-GCGGCGGCGTCGTGTCGTTTCTACCGAACAGAACGACTCTCGGCAACGGATATCTCGGCTCTCGCATCGATGAAGAACGTAGCGAAATGCGATACTTGGTGTGAATTGCAGAATCCCGTGAACCATCGAGTCTTTGAACGCAAGTTGCGCCCGAAGCCCTCGTGGCCAGGGCACGTCTGTCTGGGCGTCACGCACCGCGTCGCCCCCACCCCCTCCGGGGGGGCGGGGCGGAGACTGGCCCCCCGTGTGCCCCAGCGCGCGGCCGGCCCAAACGCAGACCCCGCGGCCGCTGGACGGCGCGACGATCGGTGGAGTAGCCCTACGCATCCCGTCGCGCCCCGAGCGGCCCTCGGAGGCCACGA-CGACCCTNNNNNNNNNNNNNNNNNNNNNNNNNNNNNNNNNNNNNNNNNNNNNNNNNNNNNNNNNNNNNNNNNNNN
>Atraphaxis_bracteata
NNNNNNNNNNNNNNNNNNNNNNNNNNNNNNNNNNNNNNNNNNNNNNNNNNNNNNNNNNNNNNNNNNNNNNNNNNNNNNNNNNNNNNNNNNNNNNNNNNNNNNNNNNNNNNNNNNNNNNNNNNNNNNNNNNNNNNNNNNNNNTCGAAACCTGCGAGAGCAGAAAGACCCGCGAACACGTTTACAAAACATGCGAGGCGGGGCGCGTCCTCTGCGTC------------------CAC--GCC-GC----GCACCAACCCAACCCCGGCGCGGATTGCGCCAAGGACCATGAACAAAAGCGCGCCCCGCGGCCCCGGTCCTCCGGCGGCC-GCGGCGGCGTCGTGTCGTTTCTACTTAACAAAACGACTCTCGGCAACGGATATCTCGGCTCTCGCATCGATGAAGAACGTAGCGAAATGCGATACTTGGTGTGAATTGCAGAATCCCGTGAACCATCGAGTCTTTGAACGCAAGTTGCGCCCGAAGCCCTCGTGGCCAGGGCACGTCTGTCTGGGCGTCACGCACCGCGTCGCCCCCACCCCCCCCGGGGGATCGGGGCGGAGACTGGCCCCCCGCGCATCTCCGGGCGCGGCCGGCCTAAACGCAGACCCCGCGGCCGCGAAACGGCGCGACGATTGGTGGAGTAGCCCTACGCATCGCGTCGCGTCCCGAGCGGCC-GCGGAGGCCACGGA-GACCCGNNNNNNNNNNNNNNNNNNNNNNNNNNNNNNNNNNNNNNNNNNNNNNNNNNNNNNNNNNNNNNNNNNNN
>Muehlenbeckia_rhyticarya
NNNNNNNNNNNNNNNNNNNNNNNNNNNNNNNNNNNNNNNNNNNNNNNNNNNNNNNNNNNNNNNNNNNNNNNNNNNNNNNNNNNNNNNNNNNNNNNNNNTCGTAACAAGGTTTCCGTAGGTGAACCTGCGGAAGGATCATTGTCGAAACCTGCGAGAGCAGAACGACCCGCGAACCCGTTCACAAAACACCGGGGGCGCGGCGRCGGCCTCACGCYGCSGCCGCGTTCCCCGCGCCCGGGCCCGTCCCGGCACCAACACAACCCCGGCGCGGATTGCGCCAAGGACCATGAACATCAGCGCGCCCCGCCCCGCCGGGCCTCCGGCGCGG-GCGGCGGCGTCGTGTCGTTTCTACCTAACAGAACGACTCTCGGCAACGGATATCTCGGCTCTCGCATCGATGAAGAACGTAGCGAAATGCGATACTTGGTGTGAATTGCAGAATCCCGTGAACCATCGAGTCTTTGAACGCAAGTTGCGCCCGAAGCCCTCGTGGCCAGGGCACGTCTGTCTGGGCGTCACGCACCGCGTSGCCCCCACCCCCTCCGGGGGATCGGGGCGGAGACTGGCCCCCCGTGCGCCCCGGCGCGCGGCCGGCCCAAACGCAGACCCCGCGGCCGCGAAGCGGCGCGACGACTGGTGGTGTAGCCCTACGCATCGCGTCGCGCCCCGAGCGGCCCCCGGCGGCCACGGACTGCC------AACCGTTGCGACCCCAGATCAGGCGGGACTACCCGCTGAGTTTAAGCATATCA---AGCGGAGG
