# Supplementary material for: ﻿New insights into the phylogenetic relationships of Japanese knotweed (Reynoutriajaponica) and allied taxa in subtribe Reynoutriinae (Polygonaceae)
Source: PhytoKeys. 2023 Feb 27;220:83–108. doi: 10.3897/phytokeys.220.96922 (PMC10209619; doi:10.3897/phytokeys.220.96922)
Supplement: Supplementary material 5 — LEAFYi2 multiple-sequence alignment [file phytokeys-220-083_article-96922__-s005.fasta]

>Reynoutria_multiflora
NNNNNNNNNNNNNNNNNNNNNNNNNNNNNNNNNNNNNNNNNNNNNNNNNNNNNNNNNNNNNNNNNNNNNNNNNNNNNNNNNNNNNNNNNNNNNNNNNNNNNNNNNNNNNNNNNNNNNNNNNNNNNNNNNNNNNTTGTGGAGACAAGTGCCCCCCTAAGGTAACTACTTATTTGCTTATTAATGTTTTATGCATAACTAATTGATTGTACGTAAATTGTAAGTAGTTTGATCATATAGTAACTATAGCTAGTTAGCTAGGTAAAGTGAGGGACATGTAATGACAACTTTGGATTCATAAAATCTAGCTAGCAGAAAGAACATTCATTTGCTTGAATATATCCCTCTCTGTATGTAGCTACTAGCTAGAAATATATATA----------ATATAGTGGGAAAATGAGGTAAGAGATTGATGGATATATAAT-----GATGGACTAATGTTTGTTGAATAACAATTCAAAACTTATTTTTAT-GGAATTGTTAATTAGAATTGAACAATATGGTTGTTAGTATTAGTGGGTCATATATTTATGG---------TATCTTGTTAGTGGAGACATGGTTTGTATCAGTACTGGTGCTAGTG-----GCAGATACTGCCGTTGATTTAGGGGTATTTATAGTTA--------GTTTATATGGATTTAGTGTAATCTGTTTTAATTATTAGTCATT-AATAATTACTTTTGCCCAAAAAAACACTTTTCATCCCAACATTGTTGTAAGTGT-----------------------------TCTCTATTAATTGATAACATCTATAATGGTGTACACTATTTAATAATGTTAAAACATGAAACGAAATCCAGGTAACGAACCAAGTGTTCAGATACGCAANNNNNNNNNNNNNNNNNNNNNNNNNNNNNNNNNNNNNNNNNNNNNNNNNNNNNNNNNN
>Muehlenbeckia_adpressa
NNNNNNNNNNNNNNNNNNNNNNNNNNNNNNNNNNNNNNNNNNNNNNNNNNNNNNNNNNNNNNNNNNNNNNNNNNNNNNNNNNNNNNNNNNNNNNNNNNNNNNNNNNNNNNNNNNNNNNNNNNNNNNNNNNNNNNTGCGGAGACAAGTGCCCCCCTAAGGTAACTACTAATTTGGTAATTAATGTTTTATGCATAACTAATTGATTGTACGTAATTTGTAAGTAGTTTGATCATATAGTAACTATAGCTAGTTAGCTAGGTAAAGTGAGAGACATATAATGACAAAGTTGGATTCATAACATCTAGCTAGT-AAAAGAACATTCATTTGCTTGAATATATCCCTCTCTATATGTAGCTACTAGCTAGATATATGA---GTAAGGACAAATATAGTGGGAAGATTAGGTACAAGATTGATGGATATGTAATGATATGATTGACTAATGTTTGTTGAATAACAATTCAAAACTTATTTTTT--GGAATTGTTAATTAGAATTGAACAATATGGTTGTTAGTATTAGTGGGTCATATATTTATGGATTATAAATTATCTTGTTGGTGGAAATATGGTATGTTTGAGTACCGATGCTAGTGGGTACGTAGACATTGCCGTTGATTTAGGGGTATTTATAGTTAGTTTTATTGTTTATATGGAGTTAGTGTAATCAATCTCAATGATTAGTCGTTCAATAAATACTTTTGCCCATAAAAACACTTTTTATCCCAACATTGTTGTACGTGTTGATCTCAAACATAAACAATGTTGTGTATTCTCTATCAATTGATAACATCTATAATGGTGTACACTATTTAATAATGTTAATACATGAAATGAAATCCAGGTAACGAACCAAGTGTTCAGATACGCANNNNNNNNNNNNNNNNNNNNNNNNNNNNNNNNNNNNNNNNNNNNNNNNNNNNNNNNNNN
>Duma_florulenta
NNNNNNNNNNNNNNNNNNNNNNNNNNNNNNNNNNNNNNNNNNNNNNNNNNNNNNNNNNNNNNNNNNNNNNNNNNNNNNNNNNNNNNNNNNNNNNNNNNNNNNNNNNNNNNNNNNNNNNNNNNNNNNNNNNNNNNTGCGGAGACAAGTGCCCCACTAAGGTAACTACCAAGTTGCTAATTA-------------------------------------------------------------TATACGGAGTAAG-------------------------------GTTTTATACATA----------------------------------------------------------------------------------------------------------------------------------------------ACTAAT---TGTTG----------------------------------TTAATTAAAATTGAACAATATGGTTCTTAGTATTAGTGTGTC-------TATGGATTATAAATTATCC----AGTGGAGATATGGTTTATTTGAGTACCCGTGGTAGTG-----GTTAATACTACCATCGATTTAGTGGCATTTGTAGTAAGTTTTATTCTTTATACGGGGTTAGGGTAATCAGTTCCAATAATTA-----------------------------------TTTTATCC---------------------------------------------------------------ACGTCTACAATAGTGTATACTACTTAATTATGTTGATACATGAAATAAAAACCAGGTAACAAACCAAGTGTTCAGGTACGCANNNNNNNNNNNNNNNNNNNNNNNNNNNNNNNNNNNNNNNNNNNNNNNNNNNNNNNNNNN
>Muehlenbeckia_complexa
NNNNNNNNNNNNNNNNNNNNNNNNNNNNNNNNNNNNNNNNNNNNNNNNNNNNNNNNNNNNNNNNNNNNNNNNNNNNNNNNNNNNNNNNNNNNNNNNNNNNNNNNNNNNNNNNNNNNNNNNNNNNNNNNNNNNNNTGCGGAGACAAGTGCCCCACTAAGGTAACTACTAATTTGGTAATTAATGTTTTATGCATAACTAATTGATTGTACGTAATTTGTAAGTAGTTTGAACATATAGTAACTATAGCTAGTTAGCTAGGTAAAGTGAGAGACATATAATGACAAAGTTAGATTCATATCATCTAGCTAGTAAAAAGAACATTCATTTGCTTGAATATATCCCTCTCTATATATAGCTCCTAGCTAGACATATGAAGAGTAAGGACACATATAGTGGGAAGATTAGGTACAAGATTGATGGATATGTAATGATATGATTCACTAATGTTTCTTGAATAACAATTCAAAACTTATTTTTTTTGGAATTGTTAATTAGAATTGAACAATATGGTTGTTAGTATTAGTGGGTCATATATTTATGGATTATAAATTATCTTGTTGGTGGAAATATGGTTTGTTTGAGTACCGATACTAGTGGGTACGTAGATACTGCCGTTGATTTAGGGGTATTTATAGTTAGTTTTATTGTTTATATGGAGTTAGTGTAATCAACTTCAATGATTAGTCGTTCAATAATTACTTTTGCCCACAAAAACACTTTTTATCCCAACATTGTTGTACGTGTTGATCTCAAACATAAACAATGTTGTGTATTCTCTATCAATTGATC--ATCTATAATGGTGTACACTATTTAATAATGTTAATACATNNNNNNNNNNNNNNNNNNNNNNNNNNNNNNNNNNNNNNNNNNNNNNNNNNNNNNNNNNNNNNNNNNNNNNNNNNNNNNNNNNNNNNNNNNNNNNNNNNNN
>Muehlenbeckia_diclina
NNNNNNNNNNNNNNNNNNNNNNNNNNNNNNNNNNNNNNNNNNNNNNNNNNNNNNNNNNNNNNNNNNNNNNNNNNNNNNNNNNNNNNNNNNNNNNNNNNNNNNNNNNNNNNNNNNNNNNNNNNNNNNNNNNNNNNTGCGGAGACAAGTGCCCCACTAAGGTAACTACTAATTTGGTAATTAATGTTTTATGCATAACTAATTGATTGTACGTAATTTGTAAGTAGTTTGATCATATAGTAAATATAGCTAGTTAGCTAGGTAGAGTGAGAGACATATAATGACAAAGTTAGACTCATATCATCTAGCTAGT-AAAAGAATATTCATTTGCTTGAATATATCCCTCTCTATATGTAGCTACTAGCTAGATATATGAAGAGTAAGGACAC--ATAGTGGGAAGA--ATGTACAAGATTGATGGATATGTAATGATATGATTGACTAATGTTTGTTGAATGACAATTCAAAACTTTTTTTTTTTGGAATTGTTAATTAGAATTGAACAATATGGTTGTTAGTATTAGTGGGTCATATATTTATGGATTATAAATTATCT----GGTGGAA-TGTGGTTTGTTTGAGTACCGATGCTAGTGGGTACGTAGATACTGCCGTTGATTTAGGGGTATTTGTAGTTAGTTTTACTGTTTATATGGAGTTAGTGTAATCAATTTCAATGATTAGTGGTTCAATAATTACTTTTGCCCATAAAAACACTTTTTATCCCAA--TTGTTGTACGTGTTGATCTCAAACATAAACAATGTTGTGAATTCTCTATCAATTGAT-ACATCTATAATGGTGTACACTGTTTAGTAATGTTAATACATGAAATGAAATCCAGGTAACAAACCAAGTGTTCAGATACGCANNNNNNNNNNNNNNNNNNNNNNNNNNNNNNNNNNNNNNNNNNNNNNNNNNNNNNNNNNN
>Muehlenbeckia_gracillima
NNNNNNNNNNNNNNNNNNNNNNNNNNNNNNNNNNNNNNNNNNNNNNNNNNNNNNNNNNNNNNNNNNNNNNNNNNNNNNNNNNNNNNNNNNNNNNNNNNNNNNNNNNNNNNNNNNNNNNNNNNNNNNNNNNNNNNTGCGGAGACAAGTGCCCCACTAAGGTAACTACTAATTTGGTAATTAATGTTTTATGCATAACTAATTGATTGTACGTAATTTGTAAGTAGTTTGATCATATAGTACCTATAGCTAGTTAGCTAGGTAAAGTGAGAGACATATAATGACAAAGTTAGATTCATATCATCTAGCTAGT-AAAAGAATATTCATTTGCTTGAATATATCCCTCTCTATATGTAGCTACTAGATATATATATGAAGAGTAAGGACAC--ATAGTGGGAAGATTAGGTACAAGATTGATGGATATGTAATGATATGATTGACTAATGTTTGTTGAATAACAATTCAAAACTTTTTTTTTTTGGAATTGTTAATTAGAATTGAACAATATGGTTGTTAGTATTAGTGGGTCATATATT-ATGGATTATAAATTATCTTGTTGGTGGAAATATGGTTTGTTTGAGTACCGATGCCTGTGGGTACGTAGATACTGCCGTTGATTTAGGGGTATTTATAGTTAGTTTTATTGTTTATATGGAGTTAGTGTAATCAATTTCAATGATTAGTCGTTCAATAATTACTTTTGCCCTAAAAAACACTTTTTATCCCAACATTGTTGTACGTGTTGATCTCAAACATAAACAATGTTGTGTACTCTCTATCAATTGAT-ACATCTATAATGGTGTACACTGTTTGGTAGTGTTAATACATGAAATGAAATCCAGGTAACGAACCAAGTGTTCAGGTACGCANNNNNNNNNNNNNNNNNNNNNNNNNNNNNNNNNNNNNNNNNNNNNNNNNNNNNNNNNNN
>Muehlenbeckia_tiliifolia
NNNNNNNNNNNNNNNNNNNNNNNNNNNNNNNNNNNNNNNNNNNNNNNNNNNNNNNNNNNNNNNNNNNNNNNNNNNNNNNNNNNNNNNNNNNNNNNNNNNNNNNNNNNNNNNNNNNNNNNNNNNNNNNNNNNNNNTGCGGAGACAAGTGCCCCACTAAGGTAACTACTAATTTGGTAATTAATGTTTTATGCATAACTAATTGATTGTACGTAATTTGTAAGTAGTTTGATCATATAGTAACTATAGCTCGTTAGCTAGGTAAAGTGAGAGACATATAATGACAAAGTTAGATTCATATCATCTAGCTAGT-AAAAGAATATTCATTTGCTTGAATATATCCCTCTCTATATGTAGCTACTAGCTAGATATATGAAGAGTAAGGACAC--ATAGTGGGAAGTTTAGGTACAAGATTGATGGATGTGTAATGATATGAATGAGTAATGTTTGTTGAATAACAATTCAAAACTTTTTTTTTTGGGAATTGTTAATTAGAATTGAACAATATGGTTGTTAGTATTAGTGGGTCATATATTTACGGATTATAAATTATCTTGTTGGTGGAAATATGGTTTGTTTGAGTACCGATGCTAGTGGGTACGTAGATACTGCCGTTGATTTAGGGGTATTTGTAGTTAGTTTTATTGTTTATATGGAGTTAGTGTAATCAATTTCAATGATTAGTCGTTCAATAATTACTTTTGCCCTA------ACTTTTTATCGCAACATTGTTGTACGTGTTGATCTCAAACATAAACAATGTTGTGTATTCTCTATCAATTGAT-ACATCTTTAA-----------------TAATGTTAATACANNNNNNNNNNNNNNNNNNNNNNNNNNNNNNNNNNNNNNNNNNNNNNNNNNNNNNNNNNNNNNNNNNNNNNNNNNNNNNNNNNNNNNNNNNNNNNNNNNNNN
>Muehlenbeckia_costata
NNNNNNNNNNNNNNNNNNNNNNNNNNNNNNNNNNNNNNNNNNNNNNNNNNNNNNNNNNNNNNNNNNNNNNNNNNNNNNNNNNNNNNNNNNNNNNNNNNNNNNNNNNNNNNNNNNNNNNNNNNNNNNNNNNNNNNTGCGGAGACAAGTGCCCCCCTAAGGTAACTACTAATTTGGTAATTAATGTTTTATGCATAACTAATTGATTGTACGTAATTTGTAAGTAGTTTGATCATATAATATCTATAGCTAGTTAGCTAGGTACAGTGAGAGACATATAATGACAAAGTTAGATTCATATCATCTAGCTAGT-AAAAGAATATTCATTTGCTTGAATATATCCCTCCCTATATGTAGCTACTAGCTAGATATATGAAGAGTAAGGACAC--ATAGTGGGAAGATT-GGTACAAGATTGATGGATATGTAATGATATGATTGGCTAATGTTTGTTGAATAACAATTCAAAACTTTTTTTTTTTGGAATTGTTAATTAGAATTGAACAATATGGTTGTTAGTATTAGTGGGTCATATATTTATGGATTATAAATTATCTTGTTGGTGGAAATATGGTTTGTTTGAGTACCGATGCCAGTGGGTACGTAGGTACTGGCGTTGATTTAGGGGTATTTATAGTTAGTTTTATTGTTTATATGGAGTTAGTGTAAACAATTTCAATGATTAGTCGTTCAATAATTACTTTTGCCCATAAAAACACTTTTTATCCCAACATTGTTGTACGTGTTGATCTCAAACATAAACAATGTTGTGTATTCTCTATCAATTGAT-ACATCTATAATGGTGTACACTGTTTATTAATGTTAATACATGAAATGAAATCCAGGTAACAAACCAAGTGTTCAGATACGCANNNNNNNNNNNNNNNNNNNNNNNNNNNNNNNNNNNNNNNNNNNNNNNNNNNNNNNNNNN
>Muehlenbeckia_gunnii
NNNNNNNNNNNNNNNNNNNNNNNNNNNNNNNNNNNNNNNNNNNNNNNNNNNNNNNNNNNNNNNNNNNNNNNNNNNNNNNNNNNNNNNNNNNNNNNNNNNNNNNNNNNNNNNNNNNNNNNNNNNNNNNNNNNNNNTGTGGAGACAAGTGCCCCACTAAGGTAACTACTAATTTGGTAATTAATGTTTTATGCATAACTAATTGATTGTGCGTAATTTGTAAGTAGTTTGATCATATAGTAACTATAGCTAGTTAGCTAGGTAAAGTGAGAGACATATAATGACAAAGTTAGATTCATATCATCTAGCTAGT-AAAAGAATATTCATTTGCTTGAATATAT---------------------------ATATATGAAGAGTAAGGACAC--ATAGTGGGAAGATTAGGAACAAGATTGATGGATATGTAATGATATGATTGACTCATGTTTGTTGAATAACAATTCAAAACTTTTTTTTTTTGGAATTGTTAATTAGAATTGAACAATATGGTCGTTAGTATTAGTGGGTCATATATTTATGGATTATAAATTATCTTGTTGGTGGAAATATGGTTTGTTTGAGTACCGATGCCAGTGGGTACGTAGATACTGCCGTTGATTTAGGGGTATTTATAGTTAGTTTTATTGTTTATATGGAGTTAGTGTAATCAATTTCAATGATTAGTCGTTCAATAATTACTTTTGCCCATAAAAACACTTTTTATCCCAACATTGTTGTACGTGTTGATCTTAAACATAAACAATGTTGTGTATTCTCTATCAATTGAT-----CTATAATGGTGTACACTGTTTAGTAATGTTAATACATGAAATGAAATCCAGGTAACGAACCAAGTGTTCAGGTACGCANNNNNNNNNNNNNNNNNNNNNNNNNNNNNNNNNNNNNNNNNNNNNNNNNNNNNNNNNNN
>Muehlenbeckia_urubambensis
NNNNNNNNNNNNNNNNNNNNNNNNNNNNNNNNNNNNNNNNNNNNNNNNNNNNNNNNNNNNNNNNNNNNNNNNNNNNNNNNNNNNNNNNNNNNNNNNNNNNNNNNNNNNNNNNNNNNNNNNNNNNNNNNNNNNNNTGTGGAGACAAGTGCCCCCCTAAGGTAACTACTAATTTGGTAATTAATGTTTTATGCATAACTAATTGATTGTACGTAATTTGTAAGTAGTTTGATCATATAGTAACTATAGCTAGTTAGCTAGGTAAAGTGAGAGACATATAATGACAAAGTTAGATTCATATCATCTAGCTAGT-AAAAGAATATTCATTTGCTTGAATATATCCCTCTCTATATGTAGCTACTAGCTAGATATATGAAGAGTAAGGACAC--ATAGTGGGAAGATTAGGTACAAGATTGATGGATATGTAATGATATGAATGACTAATGTTTGTTGAATAACAATTCAAAACTTATTTTTTTGGGAATTGTTAATTAGAATTGAACAATATGGTTGTTAGTATTAGTGGGTCATATATTTATGGATTATAAATTATCTTGTTGGTGGAAATATGGTTTGTTTGAGTATCAATGCTAGTGGGTACGTAGATACTGCCGTTGATTTAGGGGTATTTGTAGTTAGTTTTATTGTTTATATGGAGTTAGTGTAATCAATTTCAATGATTAGTCGTTCAATAATTACTTTTGCCCTA------ACTTTTTATCCCAACATTGTTGTACGTGTTGATCTCAAACATAAACAATGTTGTGTATTCTCTATCAATTGAT-ACATCTATAATGGTGTACACTATTTAATAATGTTAATACATGAAATGAAATCCAGGTAACGAACCAAGTGTTCAGATACGCANNNNNNNNNNNNNNNNNNNNNNNNNNNNNNNNNNNNNNNNNNNNNNNNNNNNNNNNNNN
>Muehlenbeckia_volcanica
NNNNNNNNNNNNNNNNNNNNNNNNNNNNNNNNNNNNNNNNNNNNNNNNNNNNNNNNNNNNNNNNNNNNNNNNNNNNNNNNNNNNNNNNNNNNNNNNNNNNNNNNNNNNNNNNNNNNNNNNNNNNNNNNNNNNNNTGCGGAGACAAGTGCCCCACTAAGGTAACTACTAATTTGGTAATTAATGTTTTATGCATTACCAATTGATTGTACGTAATTTGTAAGTAGTTTGATCATATAGTAACTATAGCTAGTTAGCTAGGTAAAGTGAGAGACATATAATGACAAAGTTAGATTCATATCATCTAGCTAGT-AAAAGAATATTCATTTGCTTGAATATATCCCTCTCTATATGTAGCTACTAGCTAGATATATGAAGAGTAAGGACAC--ATAGTGGGAAGATTAGGTACAAGATTGATGGATATGTAATGATACGAATGACTAATGTTTGTTGAATAACAATTCAAAACTTATTTTTTTTGGAATTGTTAATTAGAATTCAACAATATGGTTGTTAGTATTAGTGGGTCATATATTTATGGATTATAAATTATCTTGTTGGTGGAAATATGGTTTGTTTGAGTACCGATGCTAGTGGGTACGTAGATACTGCCGTTGATTTAGGGGTATTTGTAGTCAGTTTTATTGTTTATATGGAGTTAGTGTAATCAATTTCAATGATTAGTCGTTCAATAATTACTTTTGCCCTA------ACTTTTTATCCCAACATTGTTGTACGTGTTGATCTCAAACATAAACAATGTTGTGTATTCTTTATCAATTGAT-ACATCTATAATGGTGTACACTATTTAATAATGTTAATACATGAAATGAAATCCAGGTAACGAACCAAGTGTTCAGGTACGCANNNNNNNNNNNNNNNNNNNNNNNNNNNNNNNNNNNNNNNNNNNNNNNNNNNNNNNNNNN
>Muehlenbeckia_platyclada
NNNNNNNNNNNNNNNNNNNNNNNNNNNNNNNNNNNNNNNNNNNNNNNNNNNNNNNNNNNNNNNNNNNNNNNNNNNNNNNNNNNNNNNNNNNNNNNNNNNNNNNNNNNNNNNNNNNNNNNNNNNNNNNNNNNNNNTGCGGAGACAAGTGCCCCACTAAGGTAACTACTAATTTGGTAATTAATGTTTTATGCATAACTAATCGATTGTAAGTAATTTGTAAGTAGTTTGGTGATATAGTAACTATAGCTAGTTAGCTAGGTAAAGTGAGAGACATATAACGACAAAGTTAGATCCATAACATCTAGCTAGT-AAGAGAAGATTCATTTGCTTGAATATGTCCCTCTCTATATGTAGCTACTACCTAGATATAGGAAGAGTAAGGACAAATATAATGGGAAGATTAGGTACAAGATTGATGGATATGTAATGATATGATTGACTAATGTTTGTTGAATGACAATTCAAAACTTTTTTTTTTTGGAATTGTTAATTAGAATTGAACAATATGGTTGTTAGTATTAGTGGGTCATATATTTATGGATTATAAATTATCTTGTCGGTGGAAATATGGTTTGTTTGAGTACCGATGCTAGTGGGTACGTAGATACTGCCG-TGATTTAGTGGTATTTATAGTTAGTTTTATTGTCTATATGGAGTTAGTGTAATCAACTTCAATGATTAGTCGTTCAATAATTACTTTTGCCCACAAAAACACTTTTTATCCCAACATTGTTGTACGTGTTGACCTCAAACATAAACAATGTTGTGTATTCTCTATCAATTGAT-ACATCTATAATGGTGTACACTATTTAATAATGTTAATACATGAAATGAAATCCAGGTAACGAACCAAGTGTTCAGGTACGCANNNNNNNNNNNNNNNNNNNNNNNNNNNNNNNNNNNNNNNNNNNNNNNNNNNNNNNNNNN
>Muehlenbeckia_tamnifolia
NNNNNNNNNNNNNNNNNNNNNNNNNNNNNNNNNNNNNNNNNNNNNNNNNNNNNNNNNNNNNNNNNNNNNNNNNNNNNNNNNNNNNNNNNNNNNNNNNNNNNNNNNNNNNNNNNNNNNNNNNNNNNNNNNNNNNNTGCGGAGACAAGTGCCCCMCTAAGGTAACTACTAATTTGGTAATTAATGTTTTATGCATAACTAATTGATTGTACGTAATTTGTAAGTAGTTTGATCATATAGTAACTATAGCTCGTTAGCTAGGTAAAGTGAGAGACATATAATGACAAAGTTAGATTCATATCATCTAGCTAGT-AAAAGAATATTCATTTGCTTGAATATATCCCTCTCTATATGTAGCTACTAGCTAGATATATGAAGAGTAAGGACAC--ATAGTGGGAAGTTTAGGTACAAGATTGATGGATGTGTAATGATATGAATGAGTAATGTTTGTTGAATAACAATTCAAAACTTTTTTTTTTTGGAATTGTTAATTAGAATTGAACAATATGGTTGTTAGTATTAATGGGTCATATATTTACGGATTATAAATTATCTTGTTGGTGGAAATATAGTTTGTTTGAGTACCGATGCTAGTGGGTACGTAGATACTGCCGTTGATTTAGGGGTATTTGTAGTTAGCTTTATTGTTTATATGGAGTTAGTGTAATCAATTTCAATGATTAGTCGTTCAATAATTACTTTTGCCCTA------ACTTTNTATCACAACATTGTTGTACGTGTTGATCTCAAACATAAACAATGTTGTGTATTCTCTATCAATTGAT-ACATCTTTAA-----------------TAATGTTAATACATGAAATGAAATCCAGGTAACGAACCAAGTGTTCAGGTACGCANNNNNNNNNNNNNNNNNNNNNNNNNNNNNNNNNNNNNNNNNNNNNNNNNNNNNNNNNNN
>Muehlenbeckia_zippelii
NNNNNNNNNNNNNNNNNNNNNNNNNNNNNNNNNNNNNNNNNNNNNNNNNNNNNNNNNNNNNNNNNNNNNNNNNNNNNNNNNNNNNNNNNNNNNNNNNNNNNNNNNNNNNNNNNNNNNNNNNNNNNNNNNNNNNNTGCGGAGACAAGTGCCCCACTAAGGTAACTACTAATTTGGTAATTAATGTTTTATGCATAACTAATTGATTGTACGTAATTTGTAAGTAGTTTGATCATATAGTAACTATAGCTCGTTAGCTAGGTAAAGTGAGAGACATATAATGACAAAGTTAGATTCATATCATCTAGCTAGT-AAAAGAATATTCATTTGCTTGAATATCCCTCTCTATATGTA--GCTACTAGCTAGATATATGAAGAGTAAGGACAC--ATAGTGGGAAGTTTAGGTACAAGATTGATGGATGTGTAATGATATGAATGAGTAATGTTTGTTGAATAACAATTCAAAACTTTTTTTTTTTGGAATTGTTAATTAGAATTGAACAATATGGTTGTTGGTATTAATGGGTCATATATTTACGGATTATAAATTATCTTGTTGGTGGAAATATGGTTTGTTTGAGTACCGATGCTAGTGGGTACGTAGATACTGCCGTTGATTTAGGGGTATTTGTAGTTAGTTTTATTGTTTATATGGAGTTAGTGTAATCAATTTCAATGATTAGTCGTTCAATAATTACTTTTGCCCTA------ACTTTTTATCACAACATTGTTGTACGTGTTGATCTCAAACATAAACAATGTTGTGTATTCTCTATCAATTGAT-ACATCTTTAA-----------------TAATGTTAATACATGAAATGAAATCCAGGTAACGAACCAAGTGTTCAGGTACGCANNNNNNNNNNNNNNNNNNNNNNNNNNNNNNNNNNNNNNNNNNNNNNNNNNNNNNNNNNN
>Muehlenbeckia_tuggeranong
NNNNNNNNNNNNNNNNNNNNNNNNNNNNNNNNNNNNNNNNNNNNNNNNNNNNNNNNNNNNNNNNNNNNNNNNNNNNNNNNNNNNNNNNNNNNNNNNNNNNNNNNNNNNNNNNNNNNNNNNNNNNNNNNNNNNNNTGCGGAGACAAGTGCCCCACTAAGGTAACTACTAATTTGGTAATTAATGTTTTATACATAACTAATTGATTGTACGTAATTTGTAAGTAGTTTGAACATATAGTAACTATAGCTAGTTAGCTAGGTAAAGTGAGAGACATATAATGACAGAGTTAGATTCATATCATCTAGCTAGTAAAAAGAACATTCATTTGCGTGAATATATCCCTCTCTATATGTAGCTACTAGCTAGATATATGAAGAGTAAGGACACATATAGTGGGAAGATTAGGTACAAGATTGATGGATATGTAATGATATGATTCACTAATGTTTGTTGAATAACAATTCAAAACTTATTTTTTTTGGAATTGTTAATTAGAATTGAACAATATGGTTGTTAGTATTAGTGGGTCATATATTTATGGATTATAATTTATCTTGTTGGTGGAAATATGGTTTGTTTGAGTACCGATACTAGTGGGTACGTAGATACTGCCGTTGATTTAGGGGTATTTATAGTTAGTTATATTGTTTATATGGAGTTAGTGTAATCAACTTCAATGATTAGTCGTTCAATAATTACTTTTGCCCACAAAAACGCTTTTTATCCCAACATTGTTGTACGTGTTGATCTCAAACATAAACAATGTTGTGTATTCTCTATCAATTGAT-ACATCTATAATGGTGTACACTATTTAATAATGTTAATACACGAAATGAAATCCAGGTAACGAACCAAGTGTTCAGGTACGCANNNNNNNNNNNNNNNNNNNNNNNNNNNNNNNNNNNNNNNNNNNNNNNNNNNNNNNNNNN
>Reynoutria_japonica_var._compacta
NTCACCCACGACCGTTTATGGTGACGGAGCCGGGGGAAGTTGCACGGGGTAAAAAGAACGGACTTGATTACTTGTTCCACCTCTACGAGCTTTGCCATGATTTCCTTATTCAAGTCCAGAATCTTGCTAAAGATTGNGGAGACAAGTGCCCCACTAAGGTAACTACTAATTTACTAATTAATATTTTATTTATAACTAAT------------------------------------------------------------------------------------------------------------------------------------------------------------------------------------------------------------------------------------------GATGGACTAATGTTTGCAGAATAACAATTCAAAACTTATTTTTTA-GGAATTGTTAATTAGAATTGAACAATATGGTTGTTAGTATCAGTGGGTCATATATT-AAGGATTATAAACTATCTTGTTAGTGGAAACATGGTTTGTTTGACTACTGGTGCTAGTG-----GTAGATACTGGCGTTGATAT---------------------TATTGTTTA---------AGAGTAATCCGTTTCAATGATTAGTCATT-AATAATTACTTTTGCCCACAAAAACACTCTTTACCCCAACATTGTTGTACGTGTAGATCTCAAAAAAAAACAATGTTGTGTACTCTCTATCAATTGATTACATCTATAATAGTGTATACTAT---ATAATGTTAATACAAGAAATAAAATCCAGGTAACGAACCAAGTGTTCAGATACGCAAAGAAAGCGGGCGCGACGTACATAAACAAACCCAAAATGAGCCACTATGTCGGCAGGAN
>Reynoutria_sachalinensis
NTCACCCACGACCGTTCATGGTGACGGANCCGGGGGAAGTTGCACGGGGTAAAAAGAACGGACTTGATTACTTGTTCCACCTCTACGAGCTTTGCCATGATTTCCTTATTCAAGTCCAGAATCTTGCTAAAGATTGTGGAGACAAGTGCCCCACTAAGGTAACTACTAATTTACTAATTAATGTTTTATTCATAACTAATTGATTGTATGTAGTTTG-----------ATCATATAGTAATTATAGCTAGTTAGCTAGGTA----------------------------------------------------------------------------------------------------GCTACAAATATGAAGAGTAAAGACAAATACAGTGGGAAAATGAGGTAAGACATTGACGTACATATAAT-----GATGGACTAATGTTTGCCGAATAACAATTCAAAACTTATTTTTTA-GGAATTGTTAATTAGAATTGAGCAATATGGTTGTTAGTATCAGTGGGTCATATATTGA-GGATTATAAATTATCTTGTTAGTGGAAACATGGTTTGTTTGACTACTGGTGCTAGTG-----GTAGATACTGCCGTTGATTTAGGGGTATTTATAGTTAGTTTTATTGTTTA---------AGAGTAATCCGTTTCAATGATTAGTCATT-AATAATTACTTTTGCCCACAAAAACACTCTTTACCCTAACATTGTTGTACGTGTAGATCTCAAAAAA-AACAATGTTGCGTACTCTCTATTAATTGATTACATCTATNATAGTGTATACTAT---ATAATGTTAATACAAGAAATAAAATCCAGGTAACGAACCAAGTGTTCAGATACGCAAAGAAAGCGGGCGCGACGTACATAAACAAGCCCAAAATGAGCCANTACGTCGGCAGGAN
>Reynoutria_japonica_var._japonica_Copy1
NTCACCCACGACCGTTYATGGTGACGGAGCCGGGGGAAGTTGCACGGGGTAAAAAGAACGGACTTGATTACTTGTTCCACCTCTACGAGCTTTGCCATGATTTCCTTATTCAAGTCCAGAATCTTGCTAAAGATTGCGGAGACAAGTGCCCCACTAAGGTAACTACTAATTTACTAATTAATGTTTTATTTATAACTAATTGATTGTATGTAGTTTG-----------ATCATATAGTAATTATAGCCAGTTAGCTAGGTAAAGTGAGAGACGACGAATGACAACTTTGGATTCATACTAGCTAGCTAGCAAAAAGAACATTCATTTGCTTTA------------------------------TATATATATGAAGAGTAAAGACAAATACAGTGGGAAAATGAGGTAAGAGATTGACGTACATATAAT-----GATGGACTAATGTTTGCAGAATAACAATTCAAAACTTATTTTTTA-GGAATTGTTAATTAGAATTGAACAATATGGTTGTTAGTATCAGTGGGTCATATA--------------------TTGTTAGTGGAACCATGGTTTGTTTGACTACTGGTGCTAGTG-----GTAGATATTGCCGTTGATTTAGGGGTATTTATAGTTAGTTTTATTGTTTA---------AGAGTAATCCGTTTCAATGATTAGTCATT-AATAATTACTTTTGCCCACAAAAACACTCTTTACCCCAACATTGTTGTACGTGTAGATCTCAAAAAA-AACAATGTTGTGTACTCTCTATTAATTGATTACATCTATAATAGTGTATACTAT---ATAATGTTAATACAAGAAATAAAATCCAGGTAACGAACCAAGTGTTCAGATACGCAAAGAAAGCGGGCGCGACGTACATAAACAAGCCCAAAATGCGCCAYTACGTCGGCAGGAA
>Fallopia_convolvulus_Copy1
NNNNNNNNNNNNNNNNNNNNNNNNNNNNNNNNNNNNNNNNNNNNNNNNNNNNNNNNNNNNNNNNNNNNNNNNNNNNNNNNNNNNNNNNNNNNNNNNNNNNNNNNNNNNNNNNNNNNNNNNNNNNNNNNNNNNNTTGGGGAGACAAGTGCCCCCCTAAGGTAACTTCTAT-----------ATGTCTTATACATAACTAATTAATTGTATATAATTTGTAAATAGTCTGTATATATAGTAA-------TAGTTAGATTGGTAAAGTGAGTGACATATAATGACAAAGTTAGGTTCATAATAGCTAGGTAGCTAAGAGAACATTCATTTGCTTGAATATATCCCTCTCTATATATAGCTATAAGCTAGACATACGAAGAGTAATGAAGGATATAGTGGGAAGATGAGATACTAGATTGATGGATATGTAATGATATGATTGGCTAATGTTTGCTGAATAACAATTCAAAACTTATTTTCTTAGGAATTGTTAATTAGAATTGAACAAT------------------------------------------------------------------TTTG--------CGGAGACAAGTGGGTAACTA---------------------------------------ATTCTATATATGTATGTCTTATAAGTATTTT--ATGATAA----------------TGTTGC---------------------------TGTTGT-------------------------TGTTGTGTATTCTATATATAT----------------------------------------------------------AGGTAACGAACCAAGTGTTCAGGTACGCAANNNNNNNNNNNNNNNNNNNNNNNNNNNNNNNNNNNNNNNNNNNNNNNNNNNNNNNNNN
>Muehlenbeckia_astonii
NNNNNNNNNNNNNNNNNNNNNNNNNNNNNNNNNNNNNNNNNNNNNNNNNNNNNNNNNNNNNNNNNNNNNNNNNNNNNNNNNNNNNNNNNNNNNNNNNNNNNNNNNNNNNNNNNNNNNNNNNNNNNNNNNNNNNNNNNNNNNNNNNNNNNNNNNNNNNNNNNNNNNNNNNNNNNNNNNNNNNNNNNNNNNNNNNNNNNNNNNNNNNNNNNNNNNNNTGTAAGTAGTTTGAACATATAGTAACTATAGCTAGTTAGCTAGGTAAAGTGAGAGACATATAATGACAAAGTTAGATCCATATCATCTAGCTAGTAAAAAGAACATTCATTTGCTTGAATATATCCCTCTCTATATGTAGCTACTAGCTAGATATATGAAGAGTAAGGACACATACAGTGGGAAGATTAGGTACAAGATTGATGGATATGTAATGATATGATTGACTAATGTTTGTTGAATAACAATTCAAAACTTATTTTTTTTGGAATTGTTAATTAGAATTGAACAATATGGTTTTTAGTATTAGTGGGTCATATATTT-TGGATTATAAATTATCTTGTTGGTGGAAATATGGTTTGTTTGAGTACCGATACTAGTGGGTACGTAGATACTGCCGTTGATTTAGGGGTATTTATAGTTAGTTTTATTGTTTATATGGAGTTAGTGTAATCAACTTCAATGATTAGTCGTTCAATGATTACGTTTGCCCACAAAAACACTTTTTATCCCAACATTGTTGTACGTGTTGATCTCAAACATAAACAATGTTGTGTATTCTCTATCAATTGAT-----CGATAANNNNNNNNNNNNNNNNNNNNNNNNNNNNNNNNNNNNNNNNNNNNNNNNNNNNNNNNNNNNNNNNNNNNNNNNNNNNNNNNNNNNNNNNNNNNNNNNNNNNNNNNNNNNNNNNNNNNNNNNNNNNNNNNNNN
>Reynoutria_japonica_var._japonica_Copy2
NTCACCCACGACCGTTTATGGTGACGGAGCCGGGGGAAGTTGCACGGGGTAAAAAGAACGGACTTGATTACTTGTTCCACCTCTACGAGCTTTGCCATGATCTCCTTATTCAAGTCCAGAATCTTGCTAAAGATTGCGGAGACAAGTGCCCCACTAAGGTAACTACTAATTTACTAATTAATGTTTTATTTATAACTAATTCATTTTATGTAGTTTG-----------ATCATATAGTAATTATAGCTAGTTAGCTAGGTAAAGTGGGAGACGTATAATGACAACTTTCGATTCATATTAACTAGC----AAAAAGAGCATTCATTTGCTTTTATATATATCTCTCTACATGTAGCTACTAGCTAGAAATATGAAGAGTAAAGACAAATACAGTGGGAAAATGAGGTAAGAGATTGACGTACATATAAT-----GATGGACTAATGTATGCAGAATAACAATTCAAAACTTATATTTTA-GGAATTGTTAATTAGAATTGAACAATATGGTTGTTAGTATCAGTGGGTCATATATT-AAGGATTATAAACTATCTTGTTAGTGGAAACATGGTTTTGTTGACTACTGGTGCTAGTG-----GTAGATATTGCCGTTGATTTAGGGGTATTAATAGTTAGTTTTATTGTTTA---------AGAGTAATCCGTTTCAATGATTAGTCATT-AATAATTACTTTTGCCCACAAAAACACTCTTTACCCCAACATTGTTGTACGTGTAGATCTCAAAAAA-AACAATGTTGTGTACTCTCTATTAATTGATTACATCTATAATAGTGTATACTAT---ATAATGTTAATACAAGAAATAAAATCCAGGTAACGAACCAAGTGTTCAGATACGCAAAGAAAGCGGGCGCGACGTACATAAACAAGCCCAAAATGCGCCACTACGTCGGCAGGAN
>Fallopia_baldschuanica
NNNNNNNNNNNNCGTTYATGGTGACGGAGCCGGGGGAAGTTGCAAGGGGTAAAAAGAATGGACTTGATTACTTGTTTCACCTCTATGAGCTTTGCCATGATTTCCTTATTCAAGTCCAGAATCTTGCTAAAGATTGCGGGGACAAGTGCCCCACTAAGGTAACTTCTAATTTCCTACTTAATGTTCTATACACAAGTAATTGATTGTACGTAATTTGTAATTAG----ATGATATAGTAACCATAGCTAGTTAGCTAGGTAA--------------------------------------------------------------------------------TCTCCATATGTAGCTATGAGCTATATATATGAAGAGTAAGGACAAATATAATGAGAAGAGGAGGTACTAGATTGATGGATATGTAATGATATGATTGACTAATGTTTGCTGAATAACAATTCAAAACTTATTTTTTTAGGAATTATTAATTAGAATTGAACAATATGGTTGTTAGTATTAGTGGGTCTTATATTTAAGGATTATAACT----------GTGGAAATATGGTTTCTTTGAGTACTGATCCATGTAAGTGGGTAGACACTGCTGTTGATTTAGGGGGATATAT--------------------------TAGTGTAATCCGTTTCAATGATTAGTCATTCAATAATTACTTTTGCCCACGAAAACACTTT----------------------------------------------TGTGTATTCTCTATCAATTGATTACTACTATATATGTGTTAACTAGCTAATAATGTTAATACATGAAATGAAATCCAGGTAACGAACCAAGTGTTCAGATACGCAAAGAAAGCGGGCGCGACGTACATAAACAAACCCAAAATGMGCCANNNNNNNNNNNNNNN
>Fallopia_cilinodis
NNCACCCACGACCGTTSATGGTGACGGAGCCGGGGGAGGTTGCAAGGGGTAAAAAGAATGGACTTGATTACTTGTTTCATCTCTATGAGCTTTGCCATGATTTCCTTATTCAAGTTCAGAATCTTGCTAAAGATTGCGGAGACAAGTGCCCMACTAAGGTAACTACTAATTTGCTAA-----------------------------TACGTAATTTGTAAGTAGTTTGATCATATAGTAACTATAGCTAGTTWGCTAG------------ACATATATTGACAAGTTTAGATTCATAAAATCTAGCTAGCAAAAAGAACATTCATTTGCTTGAATATATCCCTCTCTATATGTAGCTACTAGCTAGAAATATAAAGAGTAAAGACAAATATAGTGGGAAAATGAGGTAAAAGATTGATGGATATATCAT-----GATTGACTAATGCTTGTTGGATAACAATTCAAAAGTTATTTTTTA-GGAATTGTTAATTAGAATGGA----------------------------------TTATGAAG-------TATCTTGTTAGTGGAAATATGGTTTGTTTGAGTACTGATGTTAGTG-----GCAGCTACTGCCGTTGATTTAGGGGTATTTATAGTTA-----ATTGTTTATATGGAGTTGGTAAAATCC-TTTCAATGACTAGTCAAT-ACTAATTATTTTTGCCCACAAAAACACTTGTTATCCCAACAT-------------------------------TGTTGTGCATTCTCTATTAATTGATTACATCTATAATAGTGTATACTACTTAATAATGTTAATG----ATATATAATTTAGGTAACGAACCAAGTGTTCAGATACGCAAAGAAAGCGGGCGCGACGTACATAAACAANNNNNNNNNNNNNNNNNNNNNNNNNNNNNN
>Fallopia_cynanchoides
NNCACCCACGACCGTTYATGGTGACGGAGCCGGGGGAGGTTGCAAGGGGTAAAAAGAATGGACTTGATTACTTGTTTCATCTCTATGAGCTTTGCCATGATTTCCTTATTCAAGTTCAGAATCTTGCTAAAGATTGCGGAGACAAGTGCCCAACTAAGGTAACTACTAATTTGCTAA-----------------------------TACGTAATTTGTAAGTAGTTTGATCATATAGTAACTATAGCTAGTTAGCTAG------------ACGTATATTGACAACTTTAGATTCATAAAATCTAGCTAGCAAAAAGAACATTCATTTGCTTGAATATATCCCTCTCTATATGTAGCTACTAGCTAGAAATATAAAGAGTAAAGACAAATATAGTGGGAAAATGAGGTAAAAGATTGATGGATATATCAT-----GATTGACTAATGCTTGTTGGATAACAATTCAAAAGTTATTTTTTA-GGAATCGTTAATTAGAATGGA----------------------------------TTATGAAG-------TATCTTGTTAGTGGAAATATGGTTTGTTTGAAAACTGATGTTAGTG-----GCAGCTACTGCCGTTGATTTAGGGGTATTTATAGTTA-----ATTGTTTATATGGAGTTAGTAAAATCC-TTTCAATGACTAGTCAAT-ACTAATTATTTTTGCCCACAAAAACACTTGTTATCCCAACAT-------------------------------TGTTGTGTATTCTCTATTAATTGATTACATCTATAATAGTGTATAGTACTTAATAATNNNNNNNNNNNNNNNNNNNNNNNNNNNNNNNNNNNNNNNNNNNNNNNNNNNNNNNNNNNNNNNNNNNNNNNNNNNNNNNNNNNNNNNNNNNNNNNNNNNNNNNNNNNNNN
>Atraphaxis_spinosa
CACCCACAC-CCCGTTCATGGTGACGGAGCCTGGAGAAGTTGCAAGGGGTAAAAAGAATGGGCTGGATTACTTGTTTCACCTGTATGAGCTTTGCCATGATTTCCTTATTCAAGTCCAGAATCTTGCTAAAGATTGTGGAGACAAGTGCCCCACTAAGGTAAC---TACTTTGGTGATCGATGTTTTTTGCATAACTAACTGATATTACTTAATGTGTAATTAATTTGATTGTATAGTTACTATAGCTAGTGACCTAGCAA-AGTGACAGA--------------------------------------------------------GCTTGA--------------------------------------------GTAAGGC----------------------------------------------------------------------------ATTAAAGAC-----------------------------------------------------------------------------------------------------------------------------------------------------------------------------------------------------------------------------------------------A-------------------------------------------------------GTTGGGTACTCTCTATTAATTGAT------------AGTGTATACTACTAA----------TACATGCAT--AAACCCAGGTAACAAACCAAGTGTTCAGATACGCAAAGAAAGCGGGCGCGACATACATAGACAAACCCAAAATGCGCCACTACGTCGGCAGGNN
>Fallopia_convolvulus_Copy2
NTCACCCACGACCGTTCATGGTGACGGAGCCGGGGGAAGTTGCACGGGGTAAAAAGAATGGGCTTGATTACTTGTTTCACCTTTATGAGCTTTGTCATGATTTCCTTATTCAAGTCCAGAATCTTGCTAAGGATTGCGGAGACAAGTGCCCCACTAAGGTAAC---------------------------------TAATT-----------------------------------------------------CTA-----------------------------------------------------------------------------------------TATATGTA---------TATACATAAG---------------------------------------------------------------------------------------------------------------------------------------------------------------TATTTATG-------------------------------------------------------------------------------------------------------------------------------------------------------ATAAT----GTTGC---------------------------TGTTGT-------------------------TGTTGTGTATTCTATATATAT----------------------------------------------------------AGGTAACGAACCAAGTGTTCAGATACGCAAAGAAAGCGGGGGCGACGTACATAAACAAACCCAAGATGCGCCACTATGTCGGCCGGAN
>Fallopia_dumetorum
NTCACCCACGACCGTTTATGGTGACGGAGCCGGGGGAAGTTGCACGGGGTAAAAAGAATGGGCTTGATTACTTGTTTCACCTTTATGAGCTTTGTCATGATTTCCTTATTCAAGTCCAGAATCTTGCTAAGGATTGCGGAGACAAGTGCCCCCCTAAGGTAACTTCTAT----------------ATATGCATAACTAATTAATTGTATATAATTTGTAAATAGTCTGTATATATAGTAA-------TAGTTAGATTGGTAAAGTGAGTGACATATAATGACAAAGTTAGGTTCATAATAGCTAGCTAGCTAAGAGAACATTCATTTGCTTGAATATATCCCTCTATATATATAGCTATAAGCTAGACATACGAAGAGTAATGAAGGATATAGTGGGAAGATGAGATACTAGATTGATGGATATGTAATGATATGATTGGCTAATGTTTGCTGAATAACAATTCAAAACTTATTTTCTTAGGAATTGTTAATTAGAATTGAACAATATGGTCGTTGGTGTTAGTGGGTCATATATTTATTGATTATAGATTAT-TTGTT---------------------------GGTGTTAGTG---------------------------GGTCATATAT-----------------------------------------------------------------------------------------------------------------------ACAATATATAATGTTGTGTATTCTGTAT--------------------------------------------------------------AGGTAACGAACCAAGTGTTCAGATACGCAAAGAAAGCGGGGGCGACGTACATAAACAAGCCCAAAATGAGCCATTACGTCGGCAGGAN
>Fallopia_scandens
NTCACCCACGACCGTTTATGGTGACGGAACCGGGGGAAGTTGCACGGGGTAAAAAGAATGGGCTTGATTACTTGTTTCACCTTTATGAGCTTTGTCATGATTTCCTTATTCAAGTCCAGAATCTTGCTAAGGATTGCGGAGACAAGTGCCCCACTAAGGTAACCACT---------------------------------------------------------------------------------------------------------------------------------------------------------------------------------TCTATATGTA---------TATACATAAG------------------------------------------------------------------------------------------------------------------------------------------------TATTA------------------------------------------------------------------------------------------------------------------------TATT---------------------------------------------ATAAT------------------------------------TGTTGT-------------------------TGTTGTGT-----------ATTG----CAT-TATA----TGT-------------------------------------AGGTAACGAACCAAGTGTTCAGATACGCAAAGAAAGCGGGGGCGACGTACATAAACAAGCCCAAGATGAGCCACTATGTCGGCAGGAN
>Fallopia_cristata
NTCACCCACGACCGTTTATGGTGACGGAACCGGGGGAAGTTGCACGGGGTAAAAAGAATGGGCTTGATTACTTGTTTCACCTTTATGAGCTTTGTCATGATTTCCTTATTCAAGTCCAGAATCTTGCTAAGGATTGCGGAGACAAGTGCCCCACTAAGGTAACCACT---------------------------------------------------------------------------------------------------------------------------------------------------------------------------------TCTATATGTA---------TATACATAAG------------------------------------------------------------------------------------------------------------------------------------------------TATTA------------------------------------------------------------------------------------------------------------------------TATT---------------------------------------------ATAAT------------------------------------TGTTGT-------------------------TGTTGTGT-----------ATTG----CAT-TATA----TGT-------------------------------------AGGTAACGAACCAAGTGTTCAGATACGCAAAGAAAGCGGGGGCGACGTACATAAACAAGCCCAAGATGAGCCACTATGTCGGCAGGAN
>Rumex_obtusifolius
N-CACCCAC-CCCGTTTA-GGTGACGGAGCCAGGAGAAGTTGCAAGGGGTAAAAAGAACGGTCTTGATTACTTGTTCCATCTCTATGAACTTTGCCATGATTTCCTCATCCAAGTCCAAAATCTTGCCAAAGATTGCGGAGATAAGTGCCCCACCAAGGTAATTAAT--TTTGCTAATTACT--------CATCACTA-----------TTAATCT------------AAAACATAG---CTATGAATAACTAGCTAGATAT--------------------AAAGGTAG---------------------------ACATCTATTTACTT------------------------------------------------------------------------------AAAATTTGTGTATATATCATGATCTGTCTAGCTAA------------AACATT------CTT-------------TTGTTAA-----ACTAAACAA------------------------------------ATT-----------------TGAAAA----------------------------------------------------TTAG------------------------------------------------------TGATTAGT------------------------------------------AAGATTGGTG--------------------------------------------------------------------------------------------------------CAGGTGACGAACCAAGTGTTCAGATACGCAAAGAAAGCAGGGGCAACGTACATAAACAAACCCAAAATGAGCCATTACGTCGGCAGGNN
>Muehlenbeckia_axillaris
NTCACCCACGACCGTTTATGGTGACGGAGCCGGGGGAAGTTGCACGGGGTAAAAAGAACGGACTTGATTACTTGTTTCACCTTTATGAGCTTTGCCATGATTTCCTTATTCAAGTTCAGAATCTTGCTAAAGATTGCGGAGACAAGTGCCCCACTAAGGTAACTACTAATTTGGTAATTAATGTTTTATACATAACTAATTGATTGTACGTAATTTGTAAGTAGTTTGAACATATAGTAACTATAGCTAGTTAGCTAGGTAAAGTGAGAGACATATAATGACAGAGTTAGATTCATATCATCTAGCTAGTAAAAAGAACATTCATTTGCTTGAATATATCCCTCTCTATATGTAGCTACTAGCTAGATATATGAAGAGTAAGGACACATATAGTGGGAAGATTAGGTACAAGATTGATGGATATGTAATGATATGATTCACTAATGTTTGTTGAATAACAATTCAAAACTTATTTTTTTTGGAATTGTTAATTAGAATTGAACAATATGGTTGTTAGTATTAGTGGGTCATATATTTATGGATTATAATTTATCTTGTTGGTGGAAATATGGTTTGTTTGAGTACCGATACTAGTGGGTACGTAGATACTGCCGTTGATTTAGGGGTATTTATAGTTAGTTATATTGTTTATATGGAGTTAGTGTAATCAACTTCAATGATTAGTCGTTCAATAATTACTTTTGCCCACAAAAACACTTTTTATCCCAACATTGTTGTACGTGTTGATCTCAAACATAAACAATGTTGTGTATTCTCTATCAATTGATCACATCTATAATGGTGTACACTATTTAATAATGTTAATACACGAAATGAAATCCAGGTAACGAACCAAGTGTTCAGATACGCAAAGAAAGCGGGCGCGACGTACATAAACAAACCCAAAATGAGCCATTACGTCGGCAGGAN
>Muehlenbeckia_ephedroides
NTCACCCACGACCGTTCATGGTGACGGAGCCGGGGGAAGTTGCACGGGGTAAAAAGAACGGACTTGATTACTTGTTTCACCTTTATGAGCTTTGCCATGATTTCCTTATTCAAGTTCAGAATCTTGCTAAAGATTGCGGAGACAAGTGCCCCMCTAAGGTAACTACTAATTTGGTAATTAATGTTTTATGCATAACTAATTGATTTTACGTAATTTGTAAGTAGTTTGAACATATAGTAACTGTAGCTAGTTAGCTAGGTAAAGTGAGAGACATATAATGACAAAGTTAGATTCATATCATCTAGCTAGTAAAAAGAACATTCATTTGCTTGAATATATCCCTCTCTATATGTAGCTACTAGCTAGACATATGAAGAGTAAGGACACATATAGTGGGAAGATTAGGTACAAGATTGATGGATATGTAATGATATGATTCACTAATGTTTGTTGAATAACAATTCAAAACTTATTTTTTTTGGAATTGTTAATTAGAATTGAACAATATGGTTGGTAGTATTAGTGGGTCATATATTTATGGATTATAAATTATCTTGTTGGTGGAAATATGGTTTGTTTGAGTACCGATACTAGTGGGTACGTAGATACTGCCGTTGATTTAGGGGTATTTATAGTTAGTTTTATTGTTTATATGGAGTTAGTGTAATCAACTTCAATGATTAGTCGTTCAATAATTACTTTTGCCCACAAAAACACTTTTTATCCCAACATTGTTGTACGTGTTGATCTCAACCATAAACAATGTTGTGTATTCTCTATCAATTGATC----CTATAATGGTGTACACTATTTAATAATGTTAATACATGAAATGAAATCCAGGTAACGAACCAAGTGTTCAGRTACGCAAAGAAAGCGGGCGCGACGTACATAAACAAGCCCAAAATGCGCCACTACGTCGGCAGGAN
>Muehlenbeckia_australis
NTCACCCACGACCGTTCATGGTGACGGAGCCGGGGGAAGTTGCACGGGGTAAAAAGAACGGACTTGATTACTTGTTTCACCTTTATGAGCTTTGCCATGATTTCCTTATTCAAGTTCAGAATCTTGCTAAAGATTGCGGAGACAAGTGCCCCACTAAGGTAACTACTAGTTTGGTAATTAATGTTTTATGCATAACTAATTGATTGTACGTAATTTGTAAGTAGTTTGAACATATAGTAACTATAGCTAGTTAGCTAGGTAAAGTGAGAGACATATAATGACAAAGTTAGATTCATATCATCTAGCTAGTAAAAAGAACATTCATTTGCTTGAATATATCCCTCTCTATATGTAGCTACTAGCTAGACATATGAAGAGTAAGGACACATATAGTGGGAAGATTAGGTACAAGATTGATGGATATGTAATGATATGATTCACTAATGTTTGTTGAATAACAATTCAAAACTTATTTTTTTTGGAATTGTTAATTAGAATTGAACAATATGGTTGGTAGTATTAGTGGGTCATATATTTATGGATTATAAATTATCTTGTTGGTGGAAATATGGTTTGTTTGAGTACCGATACTAGTGGGTACGTAGATACTGCCGTTGATTTAGGGGTATTTATAGTTAGTTTTATTGTTTATATGGAGTTAGTGTAATCAACTTCAATGATTAGTCGTTCAATAATTACTTTTGCCCACAAAAACACTTTTTATCCCAACATTGTTGTACGTGTTGATCTCAAACATAAACAATGCTGTGTATTCTCTATCAATTGATCACATCTATAATGGTGTACACTATTTAATAATGTTAATACATGAAATGAAATCCAGGTAACGAACCAAGTGTTCAGATACGCAAAGAAAGCGGGCGCGACGTACATAAACAAACCCAAAATGMGCCACTAYGTCGGCAGGAN
>Muehlenbeckia_rhyticarya
NNNNNNNNNNNNNNNNNNNNNNNNNNNNNNNNNNNNNNNNNNNNNNNNNNNNNNNNNNNNNNNNNNNNNNNNNNNNNNNNNNNNNNNNNNNNNNNNNNNNNNNNNNNNNNNNNNNNNNNNNNNNNNNNNNNNNNTGCGGAGACAAGTGCCCCCCTAAGGTAACTACTAGTTTGGTAATTAATGTTTTATGCATAACTAATTGATTGTACGTAATTTGTAAGTAGTTTGAACATATAGTAACTATAGCTAGTTAGCTAGGTAAAGTGAGAGACATATAATGACAAAGTTAGATTCATATCATCTAGCTAGTAAAAAGAACATTCATTTGCTTGAATATATCCCTCTCTATATGTAGCTACTAGCTAGACATATGAAGAGTAAGGACACATATAGTGGGAAGATTAGGTACAAGATTGATGGATATGTAATGATATGATTCACTAATGTTTGTTGAATAACAATTCAAAACTTATTTTTTTTGGAATTGTTAATTAGAATTGAACAATATGGTTGGCAGTATTAGTGGGTCATATATTTATGGATTATAAATTATCTTGTTGGTGGAAATATGGTTTGTTTGAGTACCGATACTAGTGGGTACGTAGATACTGCCGTTGATTTAGGGGTATTTATAGTTAGTTTTATTGTTTATATGGAGTTAGTGTAATCAACTTCAATGGTTAGTCGTTCAATAATTACTTTTGCCCACAAAAACACTTTTTATCCCAACATTGTTGTACGTGTTGATCTCAAACATAAACAATGCTGTGTATTCTCTATCAATTGAT-ACATCTATAATGGTGTACACTATTTAATAATGTTAATACATGAGATGAAATCCAGGTAACAAACCAAGTGTTCAGGTACGCANNNNNNNNNNNNNNNNNNNNNNNNNNNNNNNNNNNNNNNNNNNNNNNNNNNNNNNNNNN
