# Supplementary material for: ﻿New insights into the phylogenetic relationships of Japanese knotweed (Reynoutriajaponica) and allied taxa in subtribe Reynoutriinae (Polygonaceae)
Source: PhytoKeys. 2023 Feb 27;220:83–108. doi: 10.3897/phytokeys.220.96922 (PMC10209619; doi:10.3897/phytokeys.220.96922)
Supplement: Supplementary material 6 — Combined chloroplast multiple-sequence alignment [file phytokeys-220-083_article-96922__-s006.fasta]

>Muehlenbeckia_australis
NNNNNNNNNNNNNNNNNNNNNNNNNNNNNNNNNNNNNNNNNNNNNNNNNNNNNNNNNNNNNNNNNNNNNNNNNNNNNNNNNNNNNNCGTTTTGTTGTCAAATAAAAATACAGGTTATGACACAAACTACAGTTTACTAGTTGTAAAACGTTTAGTTATTCGAATGTATCAACAGAATTATTTGATTCTTTCTGTTAATGATTCTAACAAAAATGAATTTTTGGGGCACAAGAAAAATTTTTATTCTCAACGGATCTCAGAGGGGTTTGCAGCTATTGCGGAAATTCCATTTTCTATGCGATTAATATCTTCCCTAGAAGGAAAAGAACTCAAAGAATCTCCAAATTTACGACCAATTCATTCAACATTTCCTTTTTTAGAGGACAAATTTTTACGTTTAAGTTTTGTGTTAGATATATTGATACCTCACCCTGTCCATCTGGAAATCTTGGTTCAAACTATTCGGTACTGGGTAAAAGATACCTCCTGTTTGCATTTATTACGATTCTTTCTTTATGAATATTGTAATAGTGTTATTACTCTAAAGAGATCTGTTTCCAATTTTTCAAAAAAAAAGAATCAAAGATTCTTATTGTTCCTATATAATTCCTATGTGTGTGAATGCGAATCCATCTTCGTTTTTCTCCGCAACCAATCCTCTCATTTACGATCAACGTTTTACGGAGCCTTTCTTGCACGAGTTTATTTCTACCTAAAGTTAGAACATTTTGTAAAAGTATTTACTAAGCACTTTTCGGTTATACTTTGGTTCTTCAAGGATCCTTTTCTGCATTATGTTAGGTATCAAGGAAAATGGATTCTGGCTTCAAGGGGGACATTTCTTCTGATGACTAAATTTAAATATTACTTTGTCAATTTCTGGCAATATAATTTTTACCTATGGGTGCAAACAAGAAGACTCTATATCAATCAATCATCAAATCAGCCCACGGATTTTATGGGTTTTCTTTTAAGTGTGCGACTAAACTCGTCCGTGTTACGGAGTCAAATGCTAGAAAATTCATTCTTAATAGATAGTGGTATTAAGAAGTTTGAGACCCTAGTTCCAATTATGCCTCTAATTGGATCATTGGCTAAAGCGAAATTTTGTAACGTATTAGGACATCCCATTAGTAAGCCAGCCTGGGCTGATTTATCTGATTCTGATATTATACGTCGATTTGGGCGTATATGTAGAAATCTTTCTCATTATTACAGCGGATCTNNNAATACAAATTGACTTATTATACTCCTGAGTATGAACCCCATGCTCATGATATCTTGGCAGCATTTCGAGTAACTCCTCAACCTGGAGTTCCGCCAGAAGAAGCAGGGGCCGCGGTAGCTGCCGAATCTTCTACTGGTACATGGACAACCGTGTGGACCGATGGACTTACCAGCCTTGATCGTTACAAAGGACGATGCTACGACATCGAGCCTGTTCCTGGAGACGAAAATCAATTTATTGCTTATGTAGCTTACCCATTAGACCTTTTTGAAGAAGGTTCTGTTACTAACATGTTTACTTCCATTGTGGGTAATGTATTTGGGTTCAAAGCCCTGCGTGCTCTTCGTTTGGAGGATTTGCGAATCCCTCCTGCTTATACGAAAACTTTCCAAGGCCCGCCTCATGGTATCCAAGTTGAGAGAGATAAATTGAACAAATATGGACGTCCCTTATTGGGATGTACTATTAAACCGAAATTGGGGTTGTCCGCTAAGAACTACGGTCGGGCAGTTTATGAATGTCTTCGTGGCGGACTTGATTTTACCAAAGATGATGAAAACGTGAACTCCCAACCATTTATGCGTTGGAGAGACCGTTTCTTATTCTGTGCCGAAGCTATTTTTAAATCACAGTCCGAAACAGGTGAAATCAAAGGACATTACTTGAATGCTACTGCAGGTACATGCGAAGAAATGATAAAAAGGGCTGTATTTGCCAGAGAATTGGGAGTTCCTATCGTAATGCATGACTACTTAACCGGGGGATTCACTGCAAATACTACTTTAGCTCATTATTGCAGAGATAATGGCCTACTTCTTCACATTCACCGCGCAATGCATGCAGTTATTGATAGACAGAAAAATCACGGTATGCACTTCCGTGTACTAGCTAAAGCCTTACGTATGTCTGGTGGAGATCATATTCATGCCGGTACTGTAGTAGGTAAACTTGAAGGGGAAAGGGACATTACTTTAGGGTTTGTTGATTTACTACGTGATGACTTTGTTGAAAAAGACCGAAGTCGTGGTATTTATTTCACTCAACCTTGGGTTTCCATGCCTGGTGTTATTCCTGTGGCTTCCGGGGGTATTCACGTTTGGCATATGCCCGCTCTAACCGAGATCTTTGGGGATGATTCTGTACTACAGTTCGGTGGCGGAACTTTAGGCCACCCATGGGGAAATGCGCCGGGTGCTGTAGCGAATCGAGTAGCTCTAGAAGCCTGTGTACAAGCTCGTAATNNNNNNNNNNNNNNNNNNNNNNNNNNNNNNNNNNNNNNNNNNNNNNNNNNNNNNNNNNNNNNNNNNNNNNNNNNNNNNTTCCTGCTATTCTATATTTTATTGAAAGGGGCGCTCAACCTACTGGAACTGTTTATGATATTTTAAAGAAGGCAGAGGTTTTTAAAGAACTTCGCCCTAATGAAACGACATTCACTTAATAAAAAAAATACAACAAGAAAGGGACTTGAGTGATTCGTATATAGTTTGATAGAATCCTTTCTTTATTATTCCCACCCTTTTTGCTCTATTCAGACCTATTTTGTATTGTTCTCGTAGGAGGCTGTGTCTCCTTTACTGATTGATCAAAATAAAAATTTTTGATATAAGATGTCTAGAAAAAAGGATCAAGTGAATAAACAAGCAAGTTTTATATTGACCAAATAACTAACGGTAGGAATTGGAGCTAGCAATAAACAATTCTGACATTCATTTCAATTGGATGGTTTTCTTTGGAACTATACGCAAAAAGAATTAATTATTTGACGTATAATTTTTGAAATTTTTTCTACTTCTTTTGTATTTCGCTCTACATTCCTTTCTAATTATCTACCTTATTTAGCTAATTTAGATAGTGCCAATCCAACACAAGTTCTTTTTTTTT-----------------------------------------------------------------AACATACATATTGACAAGAGTGTAGTGAACAAATATAATTCAAGTGTAAATGGATCTGTTTTTCTCTATTTTTTTGTCCTACATACAAAACACAGGTTTTGTTTTTTACTTTATTCAAAGATTTGTTGAATTTGTTGTGATACAAAACAAAACTGCTTATAAGGAAATGGA--GATAATAAAAAAAAGAATATCTGAAAATATAGAGATAGAAAGATAGAGAAAAAAATAGAATATATATCTATCTATAATGTAGTGGATGAAAATATCTAAGAAACAGTCTAGTTTTTTATTTGAAAATTTATTGTATTGTCAGTTGATCTTTT-TTTTCTTTTTTGCTAATTCACCGTTTTGGTTGGCTTGTCTAATTTCGTTATTTTGATCTCGATTGTATCTATATNNNNNNNTAAGTGAGAACTTTCAAATTCAGAGAAACCCTGGAATTAAAAAAATGGGCAATCCTGAGCCAACTCCTTCTTTCCAAAAGGAAGACAAAAGGATAGGTGCAGAGACTCAATGGAAGTTGTTCTAACAAATGGAGTTGACGGTCTTGCGTTGTTATAAGAATTCTTCCATCGAAACTCCAAAAAGGATGAAGAATAAACCTAGACGCATACGTACTTAAATATAAATAATACTCTATTTATCT-AAAAATTATATAAAATATTTAGAATATTCAATTAAATGAAAAAATATTGATGACGACCCGAATCTTTATTTTATGACTATGAAAAAGTGGAAGAATTGTTGTGAATCGATTCCAAGTTTAAGAAAGAATCGAATATTCGTTTTTTAGTAAATTAAAGCATTTATTCCCCAGTCCGATAGATCTTTTGAAAACCCGACCCATCGGATGAGAATGAAGATAGAGTCCCGTTCTACGTGTCAATCCTGACAACAATGAAATTTATAGTAAGAGGAAAATCCGTCGACTTTAAAAATCGTGAGGGTTCAAGTCCCTCTATCCCCAAAAAAGATCCTTTGATTCTCTAACTAATTATCCTCTTTTTTTGTTAACGATTCAAATAAAAATTGGGTCTCTTCCTCATTTACTCTTCTTTCACAAAGGTATCCGAGCAGAAAAGTTTTTCTCTTATCACAAGTCTTGTGATGTATGATGTAAATGAGACATGAGCAGCTTTGAGCAAGGAGTACTCTTACTCATTTGAATGATTCCCAATACATATCATTACTCATACTAAGACTTACAAAA-AAAGTCTTTTTTTTAAGATACAGGAAATTCCGGGACCTAGATAATACTTTGTAATACCCTTTCGCCTTTTAATTGACATAGAACCCAGTTTTCTACTAAAATGAGTAGACGATGCATAGGGA
>Muehlenbeckia_complexa
NNNNNNNNNNNNNNNNNNNNNNNNNNNNNNNNNNNNNNNNNNNNNNNNNNNNNNNNNNNNNNNNNNNNNNNNNNNNNNNNNNNNNNCGTTTTGTTGTCAAATAAAAATACAGGTTATGACACAAACTACAGTTTACTAGTTGTAAAACGTTTAGTTATTCGAATGTATCAACAGAATTATTTGATTCTTTCTGTTAATGATTCTAACAAAAATGAATTTGTGGGGCACAAGAAAAATTTTTATTCTCAACGGATCTCAGAGGGGTTTGCAGCTATTGCGGAAATTCCATTTTCTATGCGATTAATATCTTCCCTAGAAGGAAAAGAACTCAAAGAATCTCCAAATTTACGACCAATTCATTCAACATTTCCTTTTTTAGAGGACAAATTTTTACGTTTAAGTTTTGTGTTAGATATATTGATACCTCACCCTGTCCATCTGGAAATCTTGGTTCAAACTATTCGGTACTGGGTAAAAGATACCTCCTGTTTGCATTTATTACGATTCTTTCTTTATGAATATTGTAATAGTGTTATTACTCTAAAGAGATCTGTTTCCAATTTTTCAAAAAATAAGAATCAAAGATTCTTATTGTTCCTATATAATTCCTATGTGTGTGAATGCGAATCCATCTTCGTTTTTCTCCGCAACCAATCCTCTCATTTACGATCAACGTTTTACGGAGCCTTTCTTGCACGAGTTTATTTCTACCTAAAGTTAGAACATTTTGTAAAAGTATTTACTAAGCACTTTTCGGTTATCCTTTGGTTCTTCAAGGATCCTTTTCTGCATTATGTTAGGTATCAAGGAAAATGGATTCTGGCTTCAAGGGGGACATTTCTTCTGATGACTAAATTTAAATATTACTTTGTCAATTTCTGGCAATATAATTTTTACCTATGGGTGCAAACAAGAAGACTCTATATCAATCAATCATCAAATCAGCCCACGGATTTTATGGGTTTTCTTTTAAATGTGCGACTAAACTCGTCCGTGTTACGGAGTCAAATGCTAGAAAATTCATTCTTAATAGATAGTGGTATTAAGAAGTTTGAGACCCTAGTTCCAATTATGCCTCTAATTGGATCATTGGCTAAAGCGAAATTTTGTAACGTATTAGGACATCCCATTAGTAAGCCAGCCTGGGCTGATTTATCTGATTCTGATATTATACGTCGATTTGGGCGTATATGTAGAAATCTTTCTCATTATTACAGCGGATCTNNNAATACAAATTGACTTATTATACTCCTGAGTATGAACCCCATGCTCATGATATCTTGGCAGCATTTCGAGTAACTCCTCAACCTGGAGTTCCGCCAGAAGAAGCAGGGGCCGCGGTAGCTGCCGAATCTTCTACTGGTACATGGACAACCGTGTGGACCGATGGACTTACCAGCCTTGATCGTTACAAAGGACGATGCTACGACATCGAGCCTGTTCCTGGAGACGAAAATCAATTTATTGCTTATGTAGCTTACCCATTAGACCTTTTTGAAGAAGGTTCTGTTACTAACATGTTTACTTCCATTGTGGGTAATGTATTTGGGTTCAAAGCCCTGCGTGCTCTTCGTTTGGAGGATTTGCGAATCCCTCCTGCTTATACGAAAACTTTCCAAGGCCCGCCTCATGGTATCCAAGTTGAGAGAGATAAATTGAACAAATATGGACGTCCCTTATTGGGATGTACTATTAAACCGAAATTGGGGTTGTCCGCTAAGAACTACGGTCGGGCAGTTTATGAATGTCTTCGTGGCGGACTTGATTTTACCAAAGATGATGAAAACGTGAACTCCCAACCATTTATGCGTTGGAGAGACCGTTTCTTATTCTGTGCCGAAGCTATTTTTAAATCACAGTCCGAAACAGGTGAAATCAAAGGACATTACTTGAATGCTACTGCAGGTACATGCGAAGAAATGATAAAAAGGGCTGTATTTGCCAGAGAATTGGGAGTTCCTATCGTAATGCATGACTACTTAACCGGGGGATTCACTGCAAATACTACTTTAGCTCATTATTGCAGAGATAATGGCCTACTTCTTCACATTCACCGCGCAATGCATGCAGTTATTGATAGACAGAAAAATCACGGTATGCACTTCCGTGTACTAGCTAAAGCCTTACGTATGTCTGGTGGAGATCATATTCATGCCGGTACTGTAGTAGGTAAACTTGAAGGGGAAAGGGACATTACTTTAGGGTTTGTTGATTTACTACGTGATGACTTTGTTGAAAAAGACCGAAGTCGTGGTATTTATTTCACTCAACCTTGGGTTTCCATGCCTGGTGTTATTCCTGTGGCTTCCGGGGGTATTCACGTTTGGCATATGCCCGCTCTAACCGAGATCTTTGGGGATGATTCTGTACTACAGTTCGGTGGCGGAACTTTAGGCCACCCATGGGGAAATGCGCCGGGTGCTGTAGCGAATCGAGTAGCTCTAGAAGCCTGTGTACAAGCTCGTAATNNNNNNNNNNNNNNNNNNNNNNNNNNNNNNNNNNNNNNNNNNNNNNNNNNNNNNNNNNNNNNNNNNNNNNNNNNNNNNTTCCCGCTATTCTATATTTTATTGAAAGGGGCGCTCAACCTACTGGAACTGTTTATGATATTTTAAAGAAGGCAGAGGTTTTTAAAGAACTTCGCCCTAATGAAACGACATTCACTTAATAAAAAAAATACAACAAGAAAGGGACTTGAGTGATTCGTATATAGTTTGATAGAATCCTTTCTTTATTATTCCCACCCTTTTTGCTCTATTCAGACCTATTTTGTATTGTTCTCGTAGGAGGCTGTGTCTCCTTTACTGATTGATCAAAATAAAAATTTTTGATATAAGATGTCTAGAAAAAAGGATCAAGTGAATAAACAAGCAAGTTTTATATTGACCAAATAACTAACGGTAGGAATTGGAGCTAGCAATAAACAATTCTGACATTCATTTCAATTGGATGGTTTTCTTTGGAACTATACGCAAAAAGAATTAATTATTTGACGTATAATTTTTGAAATTTTTTCTACTTCTTTTGTATTTCGCTCTACATTCCTTTCTAATTATCTACCTTATTTAGCTAATTTAGATAGTGCCAATCCAACACAAGTTCTTTTTTTTT-----------------------------------------------------------------AACATACATATTGACAAGAGTGTAGTGAACAAATATAATTCAAGTGTAAATGGATCCGTTTTTCTCTATTTTTTTGTCCTACATACAAAACACAGGTTTTGTTTTTTACTTTATTCAAAGATTTGTTGAATTTGTTGTGATACAAAACAAAACTGCTTATAAGGAAATGGATAGATAATAAAAAAAAGAATATCTGAAAATATAGAGATAGAAAGATAGAGAAAAAAATAGAATATATATCTATCTATAATGTAGTGGATGAAAATATCTAAGAAACAGTCTAGTTTTTTATTTGAAAATTTCTTGTATTGTCAGTTGATCTTTTTTTTTCTTTTTTGCTAATTCACCGTTTTGGTTGGCTTGTCTAATTTCGTTATTTTGATCTCGATNNNNNNNNNNNNNNNNNNTAAGTGAGAACTTTCAAATTCAGAGAAACCCTGGAATTAAAAAAATGGGCAATCCTGAGCCAACTCCTTCTTTCCAAAAGGAAGACAAAAGGATAGGTGCAGAGACTCAATGGAAGTTGTTCTAACAAATGGAGTTGACGGTCTTGCGTTGTTATAAGAATTCTTCCATCGAAACTCCAAAAAGGATGAAGAATAAACCTAGACGCATACGTACTTAAATATAAATAATACTCTATTTATCT-AAAAATTATATAAAATATTTAGAATATTCAATTAAATGAAAAAATATTGATGACGACCCGAATCTTTATTTTATGACTATGAAAAAGTGGAAGAATTGTTGTGAATCGATTCCAAGTTTAAGAAAGAATCGAATATTCGTTTTTTAGTAAATTAAAGCATTTATTCCCCAGTCCGATAGATCTTTTGAAAACCCGACCCATCGGATGAGAATGAAGATAGAGTCCCGTTCTACGTGTCAATCCTGACAACAATGAAATTTATAGTAAGAGGAAAATCCGTCGACTTTAAAAATCGTGAGGGTTCAAGTCCCTCTATCCCCAAAAAAGATCCTTTGATTCTCTAACTAATTATCCTCTTTTTTTGTTAACGATTCAAATAAAAATTGGGTCTCTTCCTCATTTACTCTTCTTTCACAAAGGTATCCGAGCAGAAAAGTTTTTCTCTTATCACAAGTCTTGTGATGTATGATGTAAATGAGACATGAGCAGCTTTGAGCAAGGAGTACTCTTACTCATTTGAATGATTCCCAATACATATCATTACTCATACTAAGACTTACAAAA-AAAGTCTTCTTTTTAAGATACAGGAAATTCCGGGACCTAGATAATACTTTGTAATACCCTTTCGCCTTTTAATTGACATAGAACCCAGTTTTCTAGTAAAATGAGTAGACGATGCATAGGGA
>Muehlenbeckia_axillaris
NNNNNNNNNNNNNNNNNNNNNNNNNNNNNNNNNNNNNNNNNNNNNNNNNNNNNNNNNNNNNNNNNNNNNNNNNNNNNNNNNNNNNNCGTTTTGTTGTCAAATAAAAATACAGGTTATGACACAAACTACAGTTTACTACTTGTAAAACGTTTAGTTATTCGAATGTATCAACAGAATTATTTGATTCTTTCTGTTAATGATTCTAACAAAAATGAATTTTTGGGGCACAAGAAAAATTTTTATTCTCAACGGATCTCAGAGGGGTTTGCAGCTATTGCGGAAATTCCATTTTCTATGCGATTAATATCTTCCCTAGAAGGAAAAGAACTCAAAGAATCTCCAAATTTACGACCAATTCATTCAACATTTCCTTTTTTAGAGGACAAATTTTTACGTTTAAGTTTTGTGTTAGATATATTGATACCTCACCCTGTCCATCTGGAAATCTTGGTTCAAACTATTCGGTACTGGGTAAAAGATACCTCCTGTTTGCATTTATTACGATTCTTTCTTTATGAATATTGTAATAGTGTTATTACTCTAAAGAGATCTGTTTCCAATTTTTCAAAAAAAAAGAATCAAAGATTCTTATTGTTCCTATATAATTCCTATGTGTGTGAATGCGAATCCATCTTCGTTTTTCTCCGCAACCAATCCTCTCATTTACGATCAACGTTTTACAGAGCCTTTCTTGCACGAGTTTATTTCTACCTAAAGTTAGAACATTTTGTAAAAGTATTTACTAAGCACTTTTCGGTTATCCTTTGGTTCTTCAAGGATCCTTTTCTGCATTATGTTAGGTATCAAGGAAAATGGATTCTGGCTTCAAGGGGGACATTTCTTCTGATGACGAAATTTAAATATTACTTTGTCAATTTCTGGCAATATAATTTTTACCTATGGGTGCAAACAAGAAGACTCTATATCAATCAATCATCAAATCAGCCCACGGATTTTATGGGTTTTCTTTTAAGTGTGCGACGAAACTCGTCCGTGTTACGGAGTCAAATGCTAGAAAATTCATTCTTAATAGATAGTGGTATTAAGAAGTTTGAGACCCTAGTTCCAATTATGCCTCTAATTGGATCATTGGCTAAAGCGAAATTTTGTAACGTATTAGGACATCCCATTAGTAAGCCAGCCTGGGCTGATTTATCTGATTCTGATATTATACGTCGATTTGGGCGTATATGTAGAAATCTTTCTCATTATTACAGCGGATCTAAGAATACAAATTGACTTATTATACTCCTGAGTATGAACCCCATGCTCATGATATCTTGGCAGCATTTCGAGTAACTCCTCAACCTGGAGTTCCGCCAGAAGAAGCAGGGGCCGCGGTAGCTGCCGAATCTTCTACTGGTACATGGACAACCGTGTGGACCGATGGACTTACCAGCCTTGATCGTTACAAAGGACGATGCTACGACATCGAGCCTGTTCCTGGAGAAGAAAATCAATTTATTGCTTATGTAGCTTACCCATTAGACCTTTTTGAAGAAGGTTCTGTTACTAACATGTTTACTTCCATTGTGGGTAATGTATTTGGGTTCAAAGCCCTGCGTGCTCTTCGTTTGGAGGATTTGCGAATCCCTCCTGCTTATACGAAAACTTTCCAAGGCCCGCCTCATGGTATCCAAGTTGAGAGAGATAAATTGAACAAATATGGACGTCCCTTATTGGGATGTACTATTAAACCGAAATTGGGGTTGTCCGCTAAGAACTACGGTCGGGCAGTTTATGAATGTCTTCGTGGCGGACTTGATTTTACCAAAGATGATGAAAACGTGAACTCCCAACCATTTATGCGTTGGAGAGACCGTTTCTTATTCTGTGCCGAAGCTATTTTTAAATCACAGTCCGAAACAGGTGAAATCAAAGGACATTACTTGAATGCTACTGCAGGTACATGCGAAGAAATGATAAAAAGGGCTGTATTTGCCAGAGAATTGGGAGTTCCTATCGTAATGCATGACTACTTAACCGGGGGATTCACTGCAAATACTACTTTAGCTCATTATTGCAGAGATAATGGCCTACTTCTTCACATTCACCGCGCAATGCATGCAGTTATTGATAGACAGAAAAATCACGGTATGCACTTCCGTGTACTAGCTAAAGCCTTACGTATGTCTGGTGGAGATCATATTCATGCCGGTACTGTAGTAGGTAAACTTGAAGGGGAAAGGGACATTACTTTAGGGTTTGTTGATTTACTACGTGATGACTTTGTTGAAAAAGACCGAAGTCGTGGTATTTATTTCACTCAACCTTGGGTTTCCATGCCTGGTGTTATTCCTGTGGCTTCCGGGGGTATTCACGTTTGGCATATGCCCGCTCTAACCGAGATCTTTGGGGATGATTCTGTACTACAGTTCGGTGGCGGAACTTTAGGCCACCCATGGGGAAATGCGCCGGGTGCTGTAGCGAATCGAGTAGCTCTAGAAGCCTGTGTACAAGCTCGTAATNNNNNNNNNNNNNNNNNNNNNNNNNNNNNNNNNNNNNNNNNNNNNNNNNNNNNNNNNNNNNNNNNNNNNNNNNNNNNNTTCC-GCTATTCTATATTTTATTGAAAGGGGCGCTCAACCTACTGGAACTGTTTATGATATTTTAAAGAAGGCAGAGGTTTTTAAAGAACTTCGCCCTAATGAAACGACATTCACTTAATAAAAAAAATACAACAAGAAAGGGACTTGAGTGATTCGTATATAGTTTGATAGAATCCTTTCTTTATTATTCCCACCCTTTTTGCTCTATTCAGACCTATTTTGTATTGTTCTCGTAGGAGGCTGTGTCTCCTTTACTGATTGATCAAAATAAAAATTTTTGATATAAGATGTCTAGAAAAAAGGATCAAGTGAATAAACAAGCAAGTTTTATATTGACCAAATAACTAACGGTAGGAATTGGAGCTAGCAATAAACAATTCTGACATTCATTTCAATTGGATGGTTTTCTTTGGAACTATACGCAAAAAGAATTAATTATTTGACGTATAATTTTTGAAATTTTTTCTACTTCTTTTGTATTTCGCTCTACATTCCTTTCTAATTATCTACCTTATTTAGCTAATTTAGATAGTGCCAATCCAACACAAGTTCTTTTTTTTT-----------------------------------------------------------------AACATACATATTGACAAGAGTGTAGTGAACAAATATAATTCAAGTGTAAATGGATCCGTTTTTCTCTATTTTTTTGTCCTACATACAAAACACAGGTTTTGTTTTTTACTTTATTCAAAGATTTGTTGAATTTGTTGTGATACAAAACAAAACTGCTTATAAGGAAATGGATAGATAATAAAAAAAAGAATATCTGAAAATATAGAGATAGAAAGATAGAGAAAAAAATAGAATATATATCTATCTATAATGTAGTGGATGAAAATATCTAAGAAACAGTCTAGTTTTTTATTTGAAAATTTCTTGTATTGTCAGTTGATCTTTT-TTTTCTTTTTTGCTAATTCACCGTTTTGGTTGGCTTGTCTAATTTCGTTATTTTGATCTCGATTGTATCTATATACTTTCTTAAGTGAGAACTTTCAAATTCAGAGAAACCCTGGAATTAAAAAAATGGGCAATCCTGAGCCAACTCCTTCTTTCCAAAAGGAAGACAAAAGGATAGGTGCAGAGACTCAATGGAAGTTGTTCTAACAAATGGAGTTGACGGTCTTGCGTTGTTATAAGAATTCTTCCATCGAAACTCCAAAAAGGATGAAGAAGAAACCTAGACGCATACGTACTTAAATATAAATAATACTCTATTTATCT-AAAAATTATATAAAATATTTCGAATATTCAATTAAATGAAAAAATATTGATGACGACCCGAATCTTTATTTTATGACTATGAAAAAGTGGAAGAATTGTTGTGAATCGATTCCAAGTTTAAGAAAGAATCGAATATTCGTTTTTTAGTAAATTACAGCATTTATTCCCCAGTCCGATAGATCTTTTGAAAACCCGACCCATCGGATGAGAATGAAGATAGAGTCCCGTTCTACGTGTCAATCCTGACAACAATGAAATTTATAGTAAGAGGAAAATCCGTCGACTTTAAAAATCGTGAGGGTTCAAGTCCCTCTATCCCCAAAAAAGATCCTTTGATTCTCTAACTAATTATCCTCTTTTTTTGTTAACGATTCAAATAAAAATTGGGTCTCTTCCTCATTTACTCTTCTTTCACAAAGGTATCCGAGCAGAAAAGTTTTTCTCTTATCACAAGTCTTGTGATGTATGATGTAAATGAGACATGAGCAGCTTTGAGCAAGGAGTACTCTTACTCATTTGAATGATTCCCAATACATATCATTACTCATACGAAGACTTACAAAA-AAAGTCTTCTTTTTAAGATACAGGAAATTCTGGGACCTAGATAATACTTTGTAATACCCTTTCGCCTTTTAATTGACATAGAACCCAGTTTTCTAGTAAAATGAGTAGACGATGCATAGGGA
>Muehlenbeckia_arnhemica
NNNNNNNNNNNNNNNNNNNNNNNNNNNNNNNNNNNNNNNNNNNNNNNNNNNNNNNNNNNNNNNNNNNNNNNNNNNNNNNNNNNNNNCGTTTTGTTGTCAAATAAAAATACAGGTTATGACACAAACTACAGTTTACTAGTTGTAAAACGTTTAGTTATTAGAATGTATCAACAGAATTATTTGATTCTTTCTGTTAATGATTCTAACAAAAATGAATTTTTGGGGCACAAGAAAAATTTTTATTCTCAACGGATCTCAGAGGGGTTTGCAGCTATTGCGGAAATTCCATTTTCTATGCGATTAATATCTTCCCTAGAAGGAAAAGAACTCAAAGAATCTCCAAATTTACGACCAATTCATTCAGCATTTCCTTTTTTAGAGGACAAATTTTTACGTTTAAGTTTTGTGTTAGATATATTGATACCTCACCCTGTCCATCTGGAAATCTTGGTTCAAACTATTCGGTACTGGGTAAAAGATACCTCCTGTTTGCATTTATTACGATTCTTTCTTTATGAATATTGTAATAGTGTTATTACTCTAAAGAGATCTGTTTCCAATTTTTCAAAAAAAAAGAATCAAAGATTCTTATTGTTCCTATATAATTCCTATGTGTGTGAATGCGAATCCATCTTCGTTTTTCTCCGCAACCAATCCTCTGATTTACGATCAACGTTTTACGGAGCCTTTCTTGCACGAGTTTATTTCTACCTAAAGTTAGAACATTTTGTAAAAGTATTTACTAAGCACTTTNNNNNNNNNNNNNNNNNNNNNNNNNNNNNNNNNNNNNNNNNNNNNNNNNNNNNNNNNNNNNNNNNNNNNNNNNNNNNNNNNNNNNNNNNNNNNNNNNNNNNNNNNNNNNNNNNNNNNNNNNNNNNNNNNNNNNNNNNNNNNNNNNNNNNNNNNNNNNNNNNNNNNNNNNNNNNNNNNNNNNNNNNNNNNNNNNNNNNNNNNNNNNNNNNNNNNNNNNNNNNNNNNNNNNNNNNNNNNNNNNNNNNNNNNNNNNNNNNNNNNNNNNNNNNNNNNNNNNNNNNNNNNNNNNNNNNNNNNNNNNNNNNNNNNNNNNNNNNNNNNNNNNNNNNNNNNNNNNNNNNNNNNNNNNNNNNNNNNNNNNNNNNNNNNNNNNNNNNNNNNNNNNNNNNNNNNNNNNNNNNNNNNNNNNNNNNNNNNNNNNNNNNNNNNNNNNNNNNNNNNNNNNNNNNNNNNNNNNNNNNNNNNNNNNNNNNNNNNNNNNNNNNNNNNNNNNNNNNNNNNNNNNNNNNNNNNNNNNNNNNNNNNNNNNNNNNNNNNNNNNNNNNNNNNNNNNNNNNNNNNNNNNNNNNNNNNNNNNNNNNNNNNNNNNNNNNNNNNNNNNNNNNNNNNNNNNNNNNNNNNNNNNNNNNNNNNNNNNNNNNNNNNNNNNNNNNNNNNNNNNNNNNNNNNNNNNNNNNNNNNNNNNNNNNNNNNNNNNNNNNNNNNNNNNNNNNNNNNNNNNNNNNNNNNNNNNNNNNNNNNNNNNNNNNNNNNNNNNNNNNNNNNNNNNNNNNNNNNNNNNNNNNNNNNNNNNNNNNNNNNNNNNNNNNNNNNNNNNNNNNNNNNNNNNNNNNNNNNNNNNNNNNNNNNNNNNNNNNNNNNNNNNNNNNNNNNNNNNNNNNNNNNNNNNNNNNNNNNNNNNNNNNNNNNNNNNNNNNNNNNNNNNNNNNNNNNNNNNNNNNNNNNNNNNNNNNNNNNNNNNNNNNNNNNNNNNNNNNNNNNNNNNNNNNNNNNNNNNNNNNNNNNNNNNNNNNNNNNNNNNNNNNNNNNNNNNNNNNNNNNNNNNNNNNNNNNNNNNNNNNNNNNNNNNNNNNNNNNNNNNNNNNNNNNNNNNNNNNNNNNNNNNNNNNNNNNNNNNNNNNNNNNNNNNNNNNNNNNNNNNNNNNNNNNNNNNNNNNNNNNNNNNNNNNNNNNNNNNNNNNNNNNNNNNNNNNNNNNNNNNNNNNNNNNNNNNNNNNNNNNNNNNNNNNNNNNNNNNNNNNNNNNNNNNNNNNNNNNNNNNNNNNNNNNNNNNNNNNNNNNNNNNNNNNNNNNNNNNNNNNNNNNNNNNNNNNNNNNNNNNNNNNNNNNNNNNNNNNNNNNNNNNNNNNNNNNNNNNNNNNNNNNNNNNNNNNNNNNNNNNNNNNNNNNNNNNNNNNNNNNNNNNNNNNNNNNNNNNNNNNNNNNNNNNNNNNNNNNNNNNNNNNNNNNNNNNNNNNNNNNNNNNNNNNNNNNNNNNNNNNNNNNNNNNNNNNNNNNNNNNNNNNNNNNNNNNNNNNNNNNNNNNNNNNNNNNNNNNNNNNNNNNNNNNNNNNNNNNNNNNNNNNNNNNNNNNNNNNNNNNNNNNNNNNNNNNNNNNNNNNNNNNNNNNNNNNNNNNNNNNNNNNNNNNNNNNNNNNNNNNNNNNNNNNNNNNNNNNNNNNNNNNNNNNNNNNNNNNNNNNNNNNNNNNNNNNNNNNNNNNNNNNNNNNNNNNNNNNNNNNNNNNNNNNNNNNNNNNNNNNNNNNNNNNNNNNNNNNNNNNNNNNNNNNNNNNNNNNNNNNNNNNNNNNNNNNTTCCCGCTATTCTATATTTTATTGAAAGGGGCGCTCAACCTACTGGAACTGTTTATGATATTTTAAAGAAGGCAGAGGTTTTTAAAGAACTTCGCCCTAATGAAACGACATTCACTTAANAAAAAAAATACAACAAGAAAGGGACTTGAGTGATTCGTATMTAGTTKGATAGAATCCTTTCTTTATTATTCCCACCCTTTTTGCTCTATTCAGACCTATTTTGTATTGTTCTCGTAGGAGGCTGTGTCTCCTTTACTGATTGATCAAAATAMAAATTTTTGATATAAGATGTCTAGAAAAAAGGCTCAAGTGAATAAACAAGCAAGTTTTATATTGACCAAATAACTAACGGTAGGAATTGGAGCTAGCAATAAAAAATTCTGACATTCATTTCAATTGGATGGTTTTCTTTGGAACTATACGCAAAAAGAATTAATTATTTGACGTATAATTTTTGAAATTTTTTCTACTTCTTTTGTATTTCGCTCTACATTCCTTTCTTATTATCTACCTTATTTAGCTAATTTAGATAGTGCCAATCCAACACAAGTTCTTTTTTTTT-----------------------------------------------------------------AACATACATATTGACAAGAGTGTAGTGAACAAATATAATTCARGTGTAAATGGATCCGTTTTTCTCTATTTTTTTGTCCTACATACAAAACACAGGTTTTGTTTTTTACTTTATTCAAAGATTTGTTGAATTTGTTGTGATACAAAACAAAACTGCTTATAAGGAAATNGATAGATAATAAAAAAAAGAATATCTGAAAATATAGAGATAGAAAGATAGAGAAAAAAATAGAATATATATATATCTATAATGTAGTGGATGAAAATATCTAAGAAACAGTCTAGTTTTTTATTTGAAAATKTCTTGT-----CAGTTGATCTTTTTTTT-CTTTTTTGCTAATTCACCATTTTGGTTGGCTTGTCTAATTTCGTTATTTTGATCCCGATGGAATCTATATACTTTCTNNNNNNNNNNNNNNNNNNNNNNNNNNNNNNNNNNNNNNNNAAAAATGGGCAATCCTGAGCCAACTCCTTCTTTCCAAAAGGAAAACAATAGGATAGGTGCAGAGACTCAATGGAAGTTGTTCTAACAAATGGAGTTGACGGTCTTGCGTTGTTATAAGAATTCTTCCATCGAAACTCCAAAAAGGATGAAGAATAAACCTAGACGCATACGTACTTAAATATAAATAATACTCGAGTTATCTAAAAAATTATATAAAATATTTAGAATATTCAATTAAATGAAAAA-TATTGATAACGACCCGAATCTTTATTTTATGACTATGAAAAAGTGGAAGAATTTTTGTGAATCGATTCCAAGTTTAAGAAAGAATCGAATATTCGTTTTTTAGTAAATTAAAGCATTTATTCCCCAGTCCGATAGATCTTTTGAAAACCCGACCCATCGGATGAGAATGAAGATAGAGTCCCGTTCTACGTGTCAATCCTGACAACAATGAAATTTATAGTAAGAGGAAAATCCGTCGACTTTAAAAATCGTGAGGGTTCAAGTCCCTCTATCCCCAAAAAAGATCCTTTGATTCTCTAACTAATTATCCTCTTTTTTTGTTAACGATTCAAATAAAAATTGGGTCTCTTCCTCATTTACTCTT-----ACAAAGGTATCCGAGCAGAAAAGTTTTTCTCTTATCACAAGTCTTGTGATGTATGATGTAAATGAGACATGAGCAGCTTTGAGCAAGGAGTACTCTTACTCATTTGAATGATTCCCAATACATATCATTACTCATACTAAGACTTACAAAA-AAAGTCTTCTTTTTAAGATACAGGAAATTCCGGGACCTAGATAAGACTTTGTAATACCCTTTCGCCTTTTAATTGACATAGAACCCAGTTTTCTAGTAAAATGAGTAGCCGATGCATAGGNN
>Muehlenbeckia_zippelii
NNNNNNNNNNNNNNNNNNNNNNNNNNNNNNNNNNNNNNNNNNNNNNNNNNNNNNNNNNNNNNNNNNNNNNNNNNNNNNNNNNNNNNCGTTTTGTTGTCAAATAAAAATACAGGTTATGACACAAACTACAGTTTACTAGTTGTAAAACGTTTAGTTATTAGAATGTATCAACAGAATTATTTGATTCTTTCTGTTAATGATTCTAACAAAAATGAATTTTTGGGGCACAAGAAAAATTTTTATTCTCAACGGATCTCAGAGGGGTTTGCAGCTATTGCGGAAATTCCATTTTCTATGCGATTAATATCTTCCCTAGAAGGAAAAGAACTCAAAGAATCTCCAAATTTACGACCAATTCATTCAGCATTTCCTTTTTTAGAGGACAAATTTTTACGTTTAAGTTTTGTGTTAGATATATTGATACCTCACCCTGTCCATCTGGAAATCTTGGTTCAAACTATTCGGTACTGGGTAAAAGATACCTCCTGTTTGCATTTATTACGATTCTTTCTTTATGAATATTGTAATAGTGTTATTACTCTAAAGAGATCTGTTTCCAATTTTTCAAAAAAAAAGAATCAAAGATTCTTATTGTTCCTATATAATTCCTATGTGTGTGAATGCGAATCCATCTTCGTTTTTCTCCGCAACCAATCCTCTGATTTACGATCAACGTTTTACGGAGCCTTTCTTGCACGAGTTTATTTCTACCTAAAGTTAGAACATTTTGTAAAAGTATTTACTAAGCACTTTTCCGTTNNNNNNNNNNNNNNNNNNNNNNNNNNNNNNNNNNNNNNNNNNNNNNNNNNNNNNNNNNNNNNNNNNNNNNNNNNNNNNNNNNNNNNNNNNNNNNNNNNNNNNNNNNNNNNNNNNNNNNNNNNNNNNNNNNNNNNNNNNNNNNNNNNNNNNNNNNNNNNNNNNNNNNNNNNNNNNNNNNNNNNNNNNNNNNNNNNNNNNNNNNNNNNNNNNNNNNNNNNNNNNNNNNNNNNNNNNNNNNNNNNNNNNNNNNNNNNNNNNNNNNNNNNNNNNNNNNNNNNNNNNNNNNNNNNNNNNNNNNNNNNNNNNNNNNNNNNNNNNNNNNNNNNNNNNNNNNNNNNNNNNNNNNNNNNNNNNNNNNNNNNNNNNNNNNNNNNNNNNNNNNNNNNNNNNNNNNNNNNNNNNNNNNNNNNNNNNNNNNNNNNNNNNNNNNNNNNNNNNNNNNNNNNNNNNNNNNNNNNNNNNNNNNNNNNNNNNNNNNNNNNNNNNNNNNNNNNNNNNNNNNNNNNNNNNNNNNNNNNNNNNNNNNNNNNNNNNNNNNNNNNNNNNNNNNNNNNNNNNNNNNNNNNNNNNNNNNNNNNNNNNNNNNNNNNNNNNNNNNNNNNNNNNNNNNNNNNNNNNNNNNNNNNNNNNNNNNNNNNNNNNNNNNNNNNNNNNNNNNNNNNNNNNNNNNNNNNNNNNNNNNNNNNNNNNNNNNNNNNNNNNNNNNNNNNNNNNNNNNNNNNNNNNNNNNNNNNNNNNNNNNNNNNNNNNNNNNNNNNNNNNNNNNNNNNNNNNNNNNNNNNNNNNNNNNNNNNNNNNNNNNNNNNNNNNNNNNNNNNNNNNNNNNNNNNNNNNNNNNNNNNNNNNNNNNNNNNNNNNNNNNNNNNNNNNNNNNNNNNNNNNNNNNNNNNNNNNNNNNNNNNNNNNNNNNNNNNNNNNNNNNNNNNNNNNNNNNNNNNNNNNNNNNNNNNNNNNNNNNNNNNNNNNNNNNNNNNNNNNNNNNNNNNNNNNNNNNNNNNNNNNNNNNNNNNNNNNNNNNNNNNNNNNNNNNNNNNNNNNNNNNNNNNNNNNNNNNNNNNNNNNNNNNNNNNNNNNNNNNNNNNNNNNNNNNNNNNNNNNNNNNNNNNNNNNNNNNNNNNNNNNNNNNNNNNNNNNNNNNNNNNNNNNNNNNNNNNNNNNNNNNNNNNNNNNNNNNNNNNNNNNNNNNNNNNNNNNNNNNNNNNNNNNNNNNNNNNNNNNNNNNNNNNNNNNNNNNNNNNNNNNNNNNNNNNNNNNNNNNNNNNNNNNNNNNNNNNNNNNNNNNNNNNNNNNNNNNNNNNNNNNNNNNNNNNNNNNNNNNNNNNNNNNNNNNNNNNNNNNNNNNNNNNNNNNNNNNNNNNNNNNNNNNNNNNNNNNNNNNNNNNNNNNNNNNNNNNNNNNNNNNNNNNNNNNNNNNNNNNNNNNNNNNNNNNNNNNNNNNNNNNNNNNNNNNNNNNNNNNNNNNNNNNNNNNNNNNNNNNNNNNNNNNNNNNNNNNNNNNNNNNNNNNNNNNNNNNNNNNNNNNNNNNNNNNNNNNNNNNNNNNNNNNNNNNNNNNNNNNNNNNNNNNNNNNNNNNNNNNNNNNNNNNNNNNNNNNNNNNNNNNNNNNNNNNNNNNNNNNNNNNNNNNNNNNNNNNNNNNNNNNNNNNNNNNNNNNNNNNNNNNNNNNNNNNNNNNNNNNNNNNNNNNNNNNNNNNNNNNNNNNNNNNNNNNNNNNNNNNNNNNNNNNNNNNNNNNNNNNNNNNNNNNNNNNNNNNNNNNNNNNNNNNNNNNNNNNNNNNNNNNNNNNNTTCCTGCTATTCTATATTTTATTGAAAAGGGCGCTCAACCTACTGGAACTGTTTATGATATTTTAAAGAAGGCAGAGGTTTTTAAAGAACTTCGCCCTAATGAAACGACATTCACTTAATAAAAAAAATACAACAAGAAAGGGACTTGAGTGATTCGTATATAGTTTGATAGAATCCTTTCTTTATTATTCCCACCCTTTTTGCTCTATTCAGACCTATTTTGTATTGTTCTCGTAGGAGGCTGTGTCTCCTTTACTGATTGATCAAAATAAAAATTTTTGATATAAGATGTCTAGAAAAAAGGCTCAAGKGAATAAACAAGCAAGTTTTATATTGACCAAATAACTAACGGTAGGAATTGGAGCTAGCAATAAAAAATTCTTACCTTCATTTCAATTGGATGGTTTTCTTTGGAACTATACGCAAAAAGAATTCATTATTTGACGTATAATTTTTGAAATTTTTTCTACTTCTTTTGTATTTCGCTCTACATTCCTTTCTTATTATCTACCTTATTTAGCTAATTTAGATAGTGCCAATCCAACACAAGTTCTTTTTTTTT-----------------------------------------------------------------AACATACATATTGACAAGAGTGTAGTGAACAAATATAATTCAAGTGTAAATGGATCCGTTTTTCTCTCTTTTTTTGTCCTACATACAAAACACAGGTTTTGTTTTTTACTTTATTCAAAGATTTGTTGAATTTGTTGTGATACAAAACAAAACTGCTTATAAGGAAATGGATAGATAATAAAAAAAAGAATATCTGAAAATATAGAGATAGAAAGATAGAGAAAAAAATAGAATATATATATATCTATAATGTAGTGGATGAAAATATCTAAGAAACAGTCTAGTTTTTTATTTGAAAATGGCTTGT-----CAGTTGATCTTTTTTTT-CTTTTTTGCTAATTCACCATTTTGGTTGGCTTGTCTAATTTCGTTATTTTGATCTCGANNNNNNNNNNNNNNNNNNNTAAGTGTGAACTTTCAAATTCAGAGAAACCCTGGAATTAAAAAAATGGGCAATCCTGAGCCAACTCCTTCTTTCCAAAAGGAAAACAAAAGGATAGGTGCAGAGACTCAATGGAAGTTGTTCTAACAAATGGAGTTGACGGTCTTGCGTTGTCATAAGAATTCTTCCATCGAAACTCCAAAAAGGATGAAGAATAAACCTAGACGCATACGTACTTAAATATAAATAATACTCGAGTTATCTAAAAAATTATATAAAATATTTAGAATATTCAATTAAATGAAAAAATATTGATAACGACCCGAATCTTTATTTTATGACTATGAAAAAGTGGAAGAATTTTTGTGAATCGATTCCAAGTTTAAGAAAGAATCGAATATTCGTTTTTTAGTAAATTAAAGCATTTATTCCCCACTCCGATAGATCTTTTGAAAACCCGACCCATCGGATGAGAATGAAGATANNNNNNNNNNNNNNNNNNNNNNNNNNNNNNNNNNNNNNNNNNNNNNNNNNNNNNNNNNNNNNNNNNNNNNNNNNNNNNNNNNNNNNNNNNNNNNNNNNNNNNNNNNNNNNNNNNNNNNNNNNNNNNNNNNNNNNNNNNNNNNNNNNNNNNNNNNNNNNNNNNNNNNNNNNNNNNNNNNNNNNNNNNNNNNNNNNNNNNNNNNNNNNNNNNNNNNNNNNNNNNNNNNNNNNNNNNNNNNNNNNNNNNNNNNNNNNNNNNNNNNNNNNNNNNNNNNNNNNNNNNNNNNNNNNNNNNNNNNNNNNNNNNNNNNNNNNNNNNNNNNNNNNNNNNNNNNNNNNNNNNNNNNNNNNNNNNNNNNNNNNNNNNNNNNNNNNNNNNNNNNNNNNNNNNNNNNNNNNNNNNNNNNNNNNNNNNNNNNNNNNNNNNNNNNNNNNNNNNNNNNNNNNNNNNNNNNNNNNNNNNNNNNNN
>Muehlenbeckia_costata
NNNNNNNNNNNNNNNNNNNNNNNNNNNNNNNNNNNNNNNNNNNNNNNNNNNNNNNNNNNNNNNNNNNNNNNNNNNNNNNNNNNNNNCGTTTTGTTGTCAAATAAAAATACAGGTTATGACACAAACTACAGTTTACTAGTTGTAAAACGTTTAGTTATTCGAATGTATCAACAGAATTATTTGATTCTTTCTGTTAATGATTCTAACAAAAATGCATTTTTGGGGCACAAGAAAAATTTTTATTCTCAACGGATCTCAGAGGGGTTTGCAGCTATTGCGGAAATTCCATTTTCTATGCGATTAATATCTTCCCTAGAAGGAAAAGAACTAAAAGAATCTCCAAATTTACGACCAATTCATTCAACATTTCCTTTTTTAGAGGACAAATTTTTACGTTTAAGTTTTGTGTTAGATATATTGATACCTCACCCTGTCCATCTGGAAATCTTGGTTCAAACTATTCGGTACTGGGTAAAAGATACCTCCTGTTTGCATTTATTACGATTCTTTCTTTATGAATATTGTAATAGTGTTATTACTCTAAAGAGATCTGTTTCCAATTTTTCAAAAAAAAAGAATCAAAGATTCTTATTGTTCCTATATAATTCCTATGTGTGTGAATGCGAATCCATCTTCGTTTTTCTCCGCAACCAATCCTCTGATTTACGATCAACGTTTTACGGAGCCTTTCTTGCACGAGTTTATTTCTACCTAAAGTTAGAACATTTTGTAAAAGTATTTACTAAGCACTTTTCCGTTATCCTTNNNNNNNNNNNNNNNNNNNNNNNNNNNNNNNNNNNNNNNNNNNNNNNNNNNNNNNNNNNNNNNNNNNNNNNNNNNNNNNNNNNNNNNNNNNNNNNNNNNNNNNNNNNNNNNNNNNNNNNNNNNNNNNNNNNNNNNNNNNNNNNNNNNNNNNNNNNNNNNNNNNNNNNNNNNNNNNNNNNNNNNNNNNNNNNNNNNNNNNNNNNNNNNNNNNNNNNNNNNNNNNNNNNNNNNNNNNNNNNNNNNNNNNNNNNNNNNNNNNNNNNNNNNNNNNNNNNNNNNNNNNNNNNNNNNNNNNNNNNNNNNNNNNNNNNNNNNNNNNNNNNNNNNNNNNNNNNNNNNNNNNNNNNNNNNNNNNNNNNNNNNNNNNNNNNNNNNNNNNNNNNNNNNNNNNNNNNNNNNNNNNNNNNNNNNNNNNNNNNNNNNNNNNNNNNNNNNNNNNNNNNNNNNNNNNNNNNNNNNNNNNNNNNNNNNNNNNNNNNNNNNNNNNNNNNNNNNNNNNNNNNNNNNNNNNNNNNNNNNNNNNNNNNNNNNNNNNNNNNNNNNNNNNNNNNNNNNNNNNNNNNNNNNNNNNNNNNNNNNNNNNNNNNNNNNNNNNNNNNNNNNNNNNNNNNNNNNNNNNNNNNNNNNNNNNNNNNNNNNNNNNNNNNNNNNNNNNNNNNNNNNNNNNNNNNNNNNNNNNNNNNNNNNNNNNNNNNNNNNNNNNNNNNNNNNNNNNNNNNNNNNNNNNNNNNNNNNNNNNNNNNNNNNNNNNNNNNNNNNNNNNNNNNNNNNNNNNNNNNNNNNNNNNNNNNNNNNNNNNNNNNNNNNNNNNNNNNNNNNNNNNNNNNNNNNNNNNNNNNNNNNNNNNNNNNNNNNNNNNNNNNNNNNNNNNNNNNNNNNNNNNNNNNNNNNNNNNNNNNNNNNNNNNNNNNNNNNNNNNNNNNNNNNNNNNNNNNNNNNNNNNNNNNNNNNNNNNNNNNNNNNNNNNNNNNNNNNNNNNNNNNNNNNNNNNNNNNNNNNNNNNNNNNNNNNNNNNNNNNNNNNNNNNNNNNNNNNNNNNNNNNNNNNNNNNNNNNNNNNNNNNNNNNNNNNNNNNNNNNNNNNNNNNNNNNNNNNNNNNNNNNNNNNNNNNNNNNNNNNNNNNNNNNNNNNNNNNNNNNNNNNNNNNNNNNNNNNNNNNNNNNNNNNNNNNNNNNNNNNNNNNNNNNNNNNNNNNNNNNNNNNNNNNNNNNNNNNNNNNNNNNNNNNNNNNNNNNNNNNNNNNNNNNNNNNNNNNNNNNNNNNNNNNNNNNNNNNNNNNNNNNNNNNNNNNNNNNNNNNNNNNNNNNNNNNNNNNNNNNNNNNNNNNNNNNNNNNNNNNNNNNNNNNNNNNNNNNNNNNNNNNNNNNNNNNNNNNNNNNNNNNNNNNNNNNNNNNNNNNNNNNNNNNNNNNNNNNNNNNNNNNNNNNNNNNNNNNNNNNNNNNNNNNNNNNNNNNNNNNNNNNNNNNNNNNNNNNNNNNNNNNNNNNNNNNNNNNNNNNNNNNNNNNNNNNNNNNNNNNNNNNNNNNNNNNNNNNNNNNNNNNNNNNNNNNNNNNNNNNNNNNNNNNNNNNNNNNNNNNNNNNNNNNNNNNNNNNNNNNNNNNNNNNNNNNNNNNNNNNNNNNNNNNNNNNNNNNNNNNNNNNNNNNNNNNNNNNNNNNNNNNNNNNNNNNNNNNNNNNNNNNNNNNNNNNNNNNNNNNNNNNNNNNNNNNNNNNNNNNNNNNNNNNNNNNNNNNNNNNNNNNNNNNNNNNNNNNNNNNNNNNNNNNNNNNNNNNNNNNNNTTCCCGCTATTCTATATTTTATTGAAAGGGGCGCTCAACCTACTGGAACTGTTTATGATATTTTAAAGAAGGCAGAGGTTTTTAAAGAACTTCGCCCTAATGAAACGACATTCACTTAAAAAAAAAA-TACAACAAGAAAGGGACTTGAGTGATTCGTATCTAGTTGGATAGAATCCTTTCTTTATTATTCCCACCCTTTTTGCTCTATTCAGACCTATTTTGTATTGTTCTCGTAGGAGGCTGTGTCTCCTTTACTGATTGATCAAAATACAAATTTTTGATATAAGATGTCTAGAAAAAAGGCTCAAGTGAATAAACAAGCAAGTTTTATATTGACCAAATAACTAACGGTAGGAATTGGAGCTAGCAATAAAAAATTCTGACATTCATTTCAATTGGATGGTTTTCTTTGGAACTATACGCAAAAAGAATTAATTATTTGACGTATAATTTTTGAAATTTTTTCTACTTCTTTTGTATTTCGCTCTACATTCCTTTCTTATTATCTACCTTATTTAGCTAATTTAGATAGTGCCAATCCAACACAAGTTCTTTTTTTTT-----------------------------------------------------------------AACATACATATTGACAAGAGTGTAGTGAACAAATATAATTCAGGTGTAAATGGATCCGTTTTTCTCTATTTTTTTGTCCTACATACAAAACACAGGTTTTGTTTTTTACTTTATTCAAAGATTTGTTGAATTTGTTGTGATACAAAACAAAACTGCTTATAAGGAAATGGATAGATAATAAAAAAAAGAATATCTGAAAATATAGAGATAGAAAGATAGAGAAAAAAATAAAAAATAAATATATCTATAAGGTAGGGGATGAAAATATATAAAAAACAGTCTAGTTTTTTATTTGAAAATTTCTTGT-----CAGTTGATCTTTTTTTTTCTTTTTTGCTAATTCACCGTTTTGGTAAGCTGGCCAAATTCCGTTATTTTGATCCCGATGGAATCTATATACTTTCTTAAGTGAGAACTTTCAAATTCAGAGAAACCCTGGAATTAAGAAAATGGGCAATCCTGAGCCAACTCCTTCTTTCCAAAAGGAAAACAAAAGGATAGGTGCAGAGACTCAATGGAAGTTGTTCTAACAAATGGAGTTGACGGTCTTGCGTTGTTATAAGAATTCTTCCATCGAAACTCCAAAAAGGATGAAGAATAAACCTAGACGCATACGTACTTAAATATAAATAATACTTTATTTATCT-------TATATAAAATATTTAGAATATTCAATTAAATGAAAAAATATTGATGACGACCCGAATCTTTATTTTATGACTAGGAAAAAGTGGAAGAATTGTTGTGAATCGATTCCAAGTTTAAGAAAGAATCGAATATTCGTTTTTTAGTAAATTAAAGCATTTATTCCCCAGTCCGATAGATCTTTTGAAAACCCGACCCATCGGATGAGAATGAAGATAGAGTCCCGTTCTACGTGTCAATCCTGACAACAATGAAATTTATAGTAAGAGGAAAATCCGTCGACTTTAAAAATCGTGAGGGTTCAAGTCCCTCTATCCCCAAAAAAGATCCTTTGATTCTCTAACTAATTATCTTCTTTTTTTGTTAACGATTCAAATAAAAATTGGGTCTCTTCCTCATTTACTCTT-----ACAAAGGTATCCGAGCAGAAAAGTTTTTCTCTTATCACAAGTCTTGTGATGTATGATGTAAATGAGACATGAGCAGCTTTGAGCAAGGAGTCCTCTTACTCATTTGAATGATTCCCAATACATATCATTACTCATACTAAGACTTACAAAA-AAAGTCTTCTTTTTAAGATACAGGAAATTCCGGGACCTAGATAAGACTTTGTAATACCCTTTCGCCTTTTAATTGACATAGAACCCAGTTTTCTAGTAAAATGAGTAGACGATGCATAGGGA
>Muehlenbeckia_gunnii
NNNNNNNNNNNNNNNNNNNNNNNNNNNNNNNNNNNNNNNNNNNNNNNNNNNNNNNNNNNNNNNNNNNNNNNNNNNNNNNNNNNNNNCGTTTTGTTGTCAAATAAAAATACAGGTTATGACACAAACTACAGTTTACTAGTTGTAAAACGTTTAGTTATTCGAATGTATCAACAGAATTATTTGATTCTTTCTGTTAATGATTCTAACAAAAATGCATTTTTGGGGCACAAGAAAAATTTTTATTCTCAACGGATCTCAGAGGGGTTTGCAGCTATTGCGGAAATTCCATTTTCTATGCAATTAATATCGTCCCTAGAAGGAAAAGAACTAAAAGAATCTCCAAATTTACGACCAATTCATTCAACATTTCCTTTTTTAGAGGACAAATTTTTACGTTTAAGTTTTGTGTTAGATATATTGATACCTCACCCTGTCCATCTGGAAATCTTGGTTCAAACTATTCGGTACTGGGTAAAAGATACCTCCTGTTTGCATTTATTACGATTCTTTCTTTATGAATATTGTAATAGTGTTATTACTCTAAAGAGATCTGTTTCCAATTTTTCAAAAAATAAGAATCAAAGATTCTTATTGTTCCTATATAATTCCTATGTGTGTGAATGCGAATCCATCTTCGTTTTTCTCCGCAACCAATCCTCTGATTTACGATCAACGTTTTACGGAGCCTTTCTTGCACGAGTTTATTTCTACCTAAAGTTAGAACATTTTGTAAAAGTATTTACTAAGCACTTTTCCGTTATCCTTTGNNNNNNNNNNNNNNNNNNNNNNNNNNNNNNNNNNNNNNNNNNNNNNNNNNNNNNNNNNNNNNNNNNNNNNNNNNNNNNNNNNNNNNNNNNNNNNNNNNNNNNNNNNNNNNNNNNNNNNNNNNNNNNNNNNNNNNNNNNNNNNNNNNNNNNNNNNNNNNNNNNNNNNNNNNNNNNNNNNNNNNNNNNNNNNNNNNNNNNNNNNNNNNNNNNNNNNNNNNNNNNNNNNNNNNNNNNNNNNNNNNNNNNNNNNNNNNNNNNNNNNNNNNNNNNNNNNNNNNNNNNNNNNNNNNNNNNNNNNNNNNNNNNNNNNNNNNNNNNNNNNNNNNNNNNNNNNNNNNNNNNNNNNNNNNNNNNNNNNNNNNNNNNNNNNNNNNNNNNNNNNNNNNNNNNNNNNNNNNNNNNNNNNNNNNNNNNNNNNNNNNNNNNNNNNNNNNNNNNNNNNNNNNNNNNNNNNNNNNNNNNNNNNNNNNNNNNNNNNNNNNNNNNNNNNNNNNNNNNNNNNNNNNNNNNNNNNNNNNNNNNNNNNNNNNNNNNNNNNNNNNNNNNNNNNNNNNNNNNNNNNNNNNNNNNNNNNNNNNNNNNNNNNNNNNNNNNNNNNNNNNNNNNNNNNNNNNNNNNNNNNNNNNNNNNNNNNNNNNNNNNNNNNNNNNNNNNNNNNNNNNNNNNNNNNNNNNNNNNNNNNNNNNNNNNNNNNNNNNNNNNNNNNNNNNNNNNNNNNNNNNNNNNNNNNNNNNNNNNNNNNNNNNNNNNNNNNNNNNNNNNNNNNNNNNNNNNNNNNNNNNNNNNNNNNNNNNNNNNNNNNNNNNNNNNNNNNNNNNNNNNNNNNNNNNNNNNNNNNNNNNNNNNNNNNNNNNNNNNNNNNNNNNNNNNNNNNNNNNNNNNNNNNNNNNNNNNNNNNNNNNNNNNNNNNNNNNNNNNNNNNNNNNNNNNNNNNNNNNNNNNNNNNNNNNNNNNNNNNNNNNNNNNNNNNNNNNNNNNNNNNNNNNNNNNNNNNNNNNNNNNNNNNNNNNNNNNNNNNNNNNNNNNNNNNNNNNNNNNNNNNNNNNNNNNNNNNNNNNNNNNNNNNNNNNNNNNNNNNNNNNNNNNNNNNNNNNNNNNNNNNNNNNNNNNNNNNNNNNNNNNNNNNNNNNNNNNNNNNNNNNNNNNNNNNNNNNNNNNNNNNNNNNNNNNNNNNNNNNNNNNNNNNNNNNNNNNNNNNNNNNNNNNNNNNNNNNNNNNNNNNNNNNNNNNNNNNNNNNNNNNNNNNNNNNNNNNNNNNNNNNNNNNNNNNNNNNNNNNNNNNNNNNNNNNNNNNNNNNNNNNNNNNNNNNNNNNNNNNNNNNNNNNNNNNNNNNNNNNNNNNNNNNNNNNNNNNNNNNNNNNNNNNNNNNNNNNNNNNNNNNNNNNNNNNNNNNNNNNNNNNNNNNNNNNNNNNNNNNNNNNNNNNNNNNNNNNNNNNNNNNNNNNNNNNNNNNNNNNNNNNNNNNNNNNNNNNNNNNNNNNNNNNNNNNNNNNNNNNNNNNNNNNNNNNNNNNNNNNNNNNNNNNNNNNNNNNNNNNNNNNNNNNNNNNNNNNNNNNNNNNNNNNNNNNNNNNNNNNNNNNNNNNNNNNNNNNNNNNNNNNNNNNNNNNNNNNNNNNNNNNNNNNNNNNNNNNNNNNNNNNNNNNNNNNNNNNNNNNNNNNNNNNNNNNNNNNNNNNNNNNNNNNNNNNNNNNNNNNNNNNNNNNNNNNNNNNNNNNNNNNNNNNNNNNNNNNNNNNNNNNNNNNNNNNNNNNNNNNNNNNNNNNNNNNNNNNNNNNNNNCCCGCTATTCTATATTTTCTTGAAAGGGGCGCTCAACCTACTGGAACTGTTTATGATATTTTAAAGAAGGCAGAGGTTTTTAAAGAACTTCGCCCTAATGAAACGACATTCACTTAATAAAAAAAATACAACAAGAAAGGGACTTGAGTGATTTGTATATAGTTTGATAGAATCCTTTCTTTATTATTCCCACCCTTTTTGCTCTATTCAGACCTATTTTGTATTGTTCTCGTAGGAGGCTGTGTCTCCTTTACTGATTGATCAAAATAAAAATTTTTGATATAAGATGTCTAGAAAAAAGGCTCAAGTGAATAAACAAGCAAGTTTTATATTGACCAAATAACTAACGGTAGGAATTGGAGCTAGCAATAAAAAATTATGACATTCATTTCAATTGGATGGTTTTCTTTGGAACTATACGCAAAAAGAATTAATTATTTGACGTATAATTTTTGAAATTTTTTCTACTTCTTTTGTATTTCCCTCTACATTCCTTTCTTATTATCTACCTTATTTAGCGAATTTAGATAGTGCCAATCCAACACAAGTTCTTTTTTTTT-----------------------------------------------------------------AACATACATATTGACAAGAGTGTAGTGAACAAATATAATTCAAGTGTAAATGGATCCGTTTTTCTCTATTTTTTTGTCCTACATACAAAACACAGGTTTTGTTTTTTACTTTATTCAAAGATTTGTTGAATTGGTTGTGATACAAAACAAAACTGCTTCTAACAAAATGGATAGATAATAAAAAAAAGAATATCGGAAAATATAGAGATAGAAAGATAGAGAAAAATCTATCTA-TATATATATCTATAATGTAGTGGATGAAAATATCTAAGAAACAGTCTAGTTTTTTATTTGAAAATTTATTGT-----CAGTTGATCTTTTTTTT-CTTTTTTGCTAATTCACCGTTTTGGTTGGCTTGTCTAATTTCGTTATTTTGATCTCGATTGTATCTANNNNNNNNNNNAAGTGAGAACTTTCAA-TTCAGAGAAACCCTGGAATTAAAAAAATGGGCAATCCTGAGCCAACTCCTTCTTTCCAAAAGGAAAACAAAAGGATAGGTGCAGAGACTCAATGGAAGTTGTTCTAACAAATGGAGTTGACGGTCTTGCGTTGTTATAAGAATTCTTCCATCGAAACTCCAAAAAGGATGAAGAATAAACCTAGACGCATACGTACTTAAATATAAATAATACTTTCTTTATCTAAAAAATTCTATAAAATATTTAGAATATTCAATTAAATGAAAAAATATTGATGACGACCCGAATCTTTATTTTATGACTATGAAAAAGTGGAAGAATTGTTGTGAATCGATTCCAAGTTTAAGAAAGAATCAAATATTCGTTTTTGAGTCAATTAAAGCATTTATTCCCCAGTCCGATAGATCTTTTGAAAACCCGACCCATCGGATGAGAATGAAGATAGAGTCCCGTTCTACGTGTCAATCCTGACAGCAATGAAATTTATAGTAAGAGGAAAATCCGTCGACTTTAAAAATCGTGAGGGTTCAAGTCCCTCTATCCCCAAAAAAGATCCTTTGATTCTCTAACTAATTCTCCTCTTTTTTT-TTAACGATTCAAATAAAAATTGGGTCTCTTCCTCATTTACTCTT-----ACAAAGGTATCCGAGCAGAAAAGTTTTTCTCTTATCACAAGTCTTGTGATGTATGATGTAAATGAGACATGAGCAGCTTTGAGCAAGGAGTACTCTTACTCATTTGAATGATTCCCAATACATAGCATTACTCATACTAAGACTTACAAAA-AAAGTCTTCTTTTTAAGATACAGGAAATTCCGGGACCTAGATAAGACTTTGTAATACCCTTTCGCCTTTTAATTGACATAGAATCCAGTTTTCTAGTAAAATGAGTAGACGATGCATAGGGA
>Muehlenbeckia_tuggeranong
NNNNNNNNNNNNNNNNNNNNNNNNNNNNNNNNNNNNNNNNNNNNNNNNNNNNNNNNNNNNNNNNNNNNNNNNNNNNNNNNNNNNNNCGTTTTGTTGTCAAATAAAAATACAGGTTATGACACAAACTACAGTTTACTACTTGTAAAACGTTTAGTTATTCGAATGTATCAACAGAATTATTTGATTCTTTCTGTTAATGATTCTAACAAAAATTCATTTTTGGGGCACAAGAAAAATTTTTATTCTCAACGGATCTCAGAGGGGTTTGCAGCTATTGCGGAAATTCCATTTTCTATGCGATTAATATCTTCCCTAGAAGGAAAAGAACTCAAAGAATCTCCAAATTTACGACCAATTCATTCAACATTTCCTTTTTTAGAGGACAAATTTTTACGTTTAAGTTTTGTGTTAGATATATTGATACCTCACCCTGTCCATCTGGAAATCTTGGTTCAAACTATTCGGTACTGGGTAAAAGATACCTCCTGTTTGCATTTATTACGATTCTTTCTTTATGAATATTGTAATAGTGTTATTACTCTAAAGAGATCTGTTTCCAATTTTTCAAAAAAAAAGAATCAAAGATTCTTATTGTTCCTATATAATTCCTATGTGTGTGAATGCGAATCCATCTTCGTTTTTCTCCGCAACCAATCCTCTCATTTACGATCAACGTTTTACGGAGCCTTTCTTGCACGAGTTTATTTCTACCTAAAGTTAGAACATTTTGTAAAAGTATTTACTAAGCACTTTTCGGTTATCCTTTGNNNNNNNNNNNNNNNNNNNNNNNNNNNNNNNNNNNNNNNNNNNNNNNNNNNNNNNNNNNNNNNNNNNNNNNNNNNNNNNNNNNNNNNNNNNNNNNNNNNNNNNNNNNNNNNNNNNNNNNNNNNNNNNNNNNNNNNNNNNNNNNNNNNNNNNNNNNNNNNNNNNNNNNNNNNNNNNNNNNNNNNNNNNNNNNNNNNNNNNNNNNNNNNNNNNNNNNNNNNNNNNNNNNNNNNNNNNNNNNNNNNNNNNNNNNNNNNNNNNNNNNNNNNNNNNNNNNNNNNNNNNNNNNNNNNNNNNNNNNNNNNNNNNNNNNNNNNNNNNNNNNNNNNNNNNNNNNNNNNNNNNNNNNNNNNNNNNNNNNNNNNNNNNNNNNNNNNNNNNNNNNNNNNNNNNNNNNNNNNNNNNNNNNNNNNNNNNNNNNNNNNNNNNNNNNNNNNNNNNNNNNNNNNNNNNNNNNNNNNNNNNNNNNNNNNNNNNNNNNNNNNNNNNNNNNNNNNNNNNNNNNNNNNNNNNNNNNNNNNNNNNNNNNNNNNNNNNNNNNNNNNNNNNNNNNNNNNNNNNNNNNNNNNNNNNNNNNNNNNNNNNNNNNNNNNNNNNNNNNNNNNNNNNNNNNNNNNNNNNNNNNNNNNNNNNNNNNNNNNNNNNNNNNNNNNNNNNNNNNNNNNNNNNNNNNNNNNNNNNNNNNNNNNNNNNNNNNNNNNNNNNNNNNNNNNNNNNNNNNNNNNNNNNNNNNNNNNNNNNNNNNNNNNNNNNNNNNNNNNNNNNNNNNNNNNNNNNNNNNNNNNNNNNNNNNNNNNNNNNNNNNNNNNNNNNNNNNNNNNNNNNNNNNNNNNNNNNNNNNNNNNNNNNNNNNNNNNNNNNNNNNNNNNNNNNNNNNNNNNNNNNNNNNNNNNNNNNNNNNNNNNNNNNNNNNNNNNNNNNNNNNNNNNNNNNNNNNNNNNNNNNNNNNNNNNNNNNNNNNNNNNNNNNNNNNNNNNNNNNNNNNNNNNNNNNNNNNNNNNNNNNNNNNNNNNNNNNNNNNNNNNNNNNNNNNNNNNNNNNNNNNNNNNNNNNNNNNNNNNNNNNNNNNNNNNNNNNNNNNNNNNNNNNNNNNNNNNNNNNNNNNNNNNNNNNNNNNNNNNNNNNNNNNNNNNNNNNNNNNNNNNNNNNNNNNNNNNNNNNNNNNNNNNNNNNNNNNNNNNNNNNNNNNNNNNNNNNNNNNNNNNNNNNNNNNNNNNNNNNNNNNNNNNNNNNNNNNNNNNNNNNNNNNNNNNNNNNNNNNNNNNNNNNNNNNNNNNNNNNNNNNNNNNNNNNNNNNNNNNNNNNNNNNNNNNNNNNNNNNNNNNNNNNNNNNNNNNNNNNNNNNNNNNNNNNNNNNNNNNNNNNNNNNNNNNNNNNNNNNNNNNNNNNNNNNNNNNNNNNNNNNNNNNNNNNNNNNNNNNNNNNNNNNNNNNNNNNNNNNNNNNNNNNNNNNNNNNNNNNNNNNNNNNNNNNNNNNNNNNNNNNNNNNNNNNNNNNNNNNNNNNNNNNNNNNNNNNNNNNNNNNNNNNNNNNNNNNNNNNNNNNNNNNNNNNNNNNNNNNNNNNNNNNNNNNNNNNNNNNNNNNNNNNNNNNNNNNNNNNNNNNNNNNNNNNNNNNNNNNNNNNNNNNNNNNNNNNNNNNNNNNNNNNNNNNNNNNNNNNNNNNNNNNNNNNNNNNNNNNNNNNNNNNNNNNNNNNNNNNNNNNNNNNNNNNNNNNNNNNNNNNNNNNNNNNNNNNNNNNNNNNNNNNNNNNNNNNNNNNNNNNNNNNNNNNNNNNNNNNTTCCCGCTATTCTATATTTTATTGAAAGGGGCGCTCAACCTACTGGAACTGTTTATGATATTTTAAAGAAGGCAGAGGTTTTTAAAGAACTTCGCCCTAATGAAACGACATTCACTTAATAAAAAAAATACAACAAGAAAGGGACTTGAGTGATTCGTATATAGTTTGATAGAATCCTTTCTTTATTATTCCCACCCTTTTTGCTCTATTCAGACCTATTTTGTATTGTTCTCGTAGGAGGCTGTGTCTCCTTTACTGATTGATCAAAATAAAAATTTTTGATATAAGATGTCTAGAAAAAAGGATCAAGTGAATAAACAAGCAAGTTTTATATTGACCAAATAACTAACGGTAGGAATTGGAGCTAGCAATAAACAATTCTGACATTCATTTCAATTGGATGGTTTTCTTTGGAACTATACGCAAAAATAATTAATTATTTGACGTATAATTTTTGAAATTTTTTCTACTTCTTTTGTATTTCGCTCTACATTCCTTTCTAATTATCTACCTTATTTAGCTAATTTAGATAGTGCCAATCCAACACAAGTTCTTTTTTTTT-----------------------------------------------------------------AACATACATATTGACAAGAGTGTAGTGAACAAATATAATTCAAGTGTAAATGGATCCGTTTTTCTCTATTTTTTTGTCCTACATACAAAACACAGGTTTTGTTTTTTACTTTATTCAAAGATTTGTTGAATTTGTTGTGATACAAAACAAAACTGCTTATAAGGAAATGGATAGATAATAAAAAAAAGAATATCTGAAAATATAGAGATAGAAAGATAGAGAAAAAAATAGAATATATATCTATCTATAATGTAGTGGATGAAAATATCTAAGAAACAGTCTAGTTTTTTATTTGAAAATTTCTTGTATTGTCAGTTGATCTTTT-TTTTCTTTTTAGCTAATTCACCGTTTTGGTTGGCTTGTCTAATTTCGTTATTTTGATCTCGATTGTATCTATATTNNNNNNNNNNNNNNNNNNNNNNNNNNNNNNNNNNNNNNNNNNNNNNNNNNATGGGCAATCCTGAGCCAACTCCTTCTTTCCAAAAGGAAGACAAAAGGATAGGTGCAGAGACTCAATGGAAGTTGTTCTAACAAATGGAGTTGACGGTCTTGCGTTGTTATAAGAATTCTTCCATCGAAACTCCAAAAAGGATGAAGAATAAACCTAGACGCATACGTACTTAAATATAAATAATACTCTATTTATCT-AAAAATTATATAAAATATTTAGAATATTCAATTAAATGAAAAAATATTGATGACGACCCGAATCTTTATTTTATGACTATGAAAAAGTGGAAGAATTGTTGTGAATCGATTCCAAGTTTAAGAAAGAATCGAATATTCGTTTTTTAGTAAATTACAGCATTTATTCCCCAGTCCGATAGATCTTTTGAAAACCCGACCCATCGGATGAGAATGAAGATAGAGTCCCGTTCTACGTGTCAATCCTGACAACAATGAAATTTATAGTAAGAGGAAAATCCGTCGACTTTAAAAATCGTGAGGGTTCAAGTCCCTCTATCCCCAAAAAAGATCCTTTGATTCTCTAACTAATTATCCTCTTTTTTTGTTAACGATTCAAATAAAAATTGGGTCTCTTCCTCATTTACTCTTCTTTCACAAAGGTATCCGAGCAGAAAAGTTTTTCTCTTATCACAAGTCTTGTGATGTATGATGTAAATGAGACATGAGCAGCTTTGAGCAAGGAGTACTCTTACTCATTTGAATGATTCCCAATACATATCATTACTCATACGAAGACTTACAAAA-AAAGTCTTCTTTTTAAGATACAGGAAATTCCGGGACCTAGATAATACTTTGTAATACCCTTTCGCCTTTTAATTGACATAGAACCCAGTTTTCTAGTAAAATGAGTAGACGATGCATAGGGA
>Muehlenbeckia_diclina
NNNNNNNNNNNNNNNNNNNNNNNNNNNNNNNNNNNNNNNNNNNNNNNNNNNNNNNNNNNNNNNNNNNNNNNNNNNNNNNNNNNNNNCGTTYTGTTGTCAAATAAAAATACAGGTTATGACACAACCTACAGTTTACTAGTTGTAAAACGTTTAGTTATTCGAATGTATCAACAGAATTATTTGATTCTTTCTGTTAATGATTCTAACAAAAATTCATTTTTGGGCCACAAGAAAAATTTTTATTCTCAACAGATCTCAGAGGGGTTTGCAGCTATTGCGGAAATTCCATTTTCTATGCGATTAATATCTTCCCTAGAAGGAAAAGAACTCAAAGAATCTCCAAATTTACGACCAATTCATTCAACATTTCCTTTTTTAGAGGACAAATTTTTACGTTTAAGTTTTGTGTTAGATATATTGATACCTCACCCTGTCCATCTGGAAATCTTGGTTCAAACTATTCGATACTGGGTAAAAGATACCTCCTGTTTGCATTTATTACGATTCTTTCTTTATGAATATTGTAATAGTGTTATTACTCTAAAGAGATCTGTTTCCAATTTTTCAAACAATAAGAATCAAAGATTCTTATTGTTCCTATATAATTCCTATGTGTGTGAATGCGAATCCATCTTCGTTTTTCTCCGCAACCAATCCTCTGATTTACGATCAAGGTTTTACGGAGCCTTTCTTGCACGAGTTTATTTCTACCTAAAGTTAGAACATTTTGTAAAAGTATTTACTAAGCACTTTNNNNNNNNNNNNNNNNNNNNNNNNNNNNNNNNNNNNNNNNNNNNNNNNNNNNNNNNNNNNNNNNNNNNNNNNNNNNNNNNNNNNNNNNNNNNNNNNNNNNNNNNNNNNNNNNNNNNNNNNNNNNNNNNNNNNNNNNNNNNNNNNNNNNNNNNNNNNNNNNNNNNNNNNNNNNNNNNNNNNNNNNNNNNNNNNNNNNNNNNNNNNNNNNNNNNNNNNNNNNNNNNNNNNNNNNNNNNNNNNNNNNNNNNNNNNNNNNNNNNNNNNNNNNNNNNNNNNNNNNNNNNNNNNNNNNNNNNNNNNNNNNNNNNNNNNNNNNNNNNNNNNNNNNNNNNNNNNNNNNNNNNNNNNNNNNNNNNNNNNNNNNNNNNNNNNNNNNNNNNNNNNNNNNNNNNNNNNNNNNNNNNNNNNNNNNNNNNNNNNNNNNNNNNNNNNNNNNNNNNNNNNNNNNNNNNNNNNNNNNNNNNNNNNNNNNNNNNNNNNNNNNNNNNNNNNNNNNNNNNNNNNNNNNNNNNNNNNNNNNNNNNNNNNNNNNNNNNNNNNNNNNNNNNNNNNNNNNNNNNNNNNNNNNNNNNNNNNNNNNNNNNNNNNNNNNNNNNNNNNNNNNNNNNNNNNNNNNNNNNNNNNNNNNNNNNNNNNNNNNNNNNNNNNNNNNNNNNNNNNNNNNNNNNNNNNNNNNNNNNNNNNNNNNNNNNNNNNNNNNNNNNNNNNNNNNNNNNNNNNNNNNNNNNNNNNNNNNNNNNNNNNNNNNNNNNNNNNNNNNNNNNNNNNNNNNNNNNNNNNNNNNNNNNNNNNNNNNNNNNNNNNNNNNNNNNNNNNNNNNNNNNNNNNNNNNNNNNNNNNNNNNNNNNNNNNNNNNNNNNNNNNNNNNNNNNNNNNNNNNNNNNNNNNNNNNNNNNNNNNNNNNNNNNNNNNNNNNNNNNNNNNNNNNNNNNNNNNNNNNNNNNNNNNNNNNNNNNNNNNNNNNNNNNNNNNNNNNNNNNNNNNNNNNNNNNNNNNNNNNNNNNNNNNNNNNNNNNNNNNNNNNNNNNNNNNNNNNNNNNNNNNNNNNNNNNNNNNNNNNNNNNNNNNNNNNNNNNNNNNNNNNNNNNNNNNNNNNNNNNNNNNNNNNNNNNNNNNNNNNNNNNNNNNNNNNNNNNNNNNNNNNNNNNNNNNNNNNNNNNNNNNNNNNNNNNNNNNNNNNNNNNNNNNNNNNNNNNNNNNNNNNNNNNNNNNNNNNNNNNNNNNNNNNNNNNNNNNNNNNNNNNNNNNNNNNNNNNNNNNNNNNNNNNNNNNNNNNNNNNNNNNNNNNNNNNNNNNNNNNNNNNNNNNNNNNNNNNNNNNNNNNNNNNNNNNNNNNNNNNNNNNNNNNNNNNNNNNNNNNNNNNNNNNNNNNNNNNNNNNNNNNNNNNNNNNNNNNNNNNNNNNNNNNNNNNNNNNNNNNNNNNNNNNNNNNNNNNNNNNNNNNNNNNNNNNNNNNNNNNNNNNNNNNNNNNNNNNNNNNNNNNNNNNNNNNNNNNNNNNNNNNNNNNNNNNNNNNNNNNNNNNNNNNNNNNNNNNNNNNNNNNNNNNNNNNNNNNNNNNNNNNNNNNNNNNNNNNNNNNNNNNNNNNNNNNNNNNNNNNNNNNNNNNNNNNNNNNNNNNNNNNNNNNNNNNNNNNNNNNNNNNNNNNNNNNNNNNNNNNNNNNNNNNNNNNNNNNNNNNNNNNNNNNNNNNNNNNNNNNNNNNNNNNNNNNNNNNNNNNNNNNNNNNNNNNNNNNNNNNNNNNNNNNNNNNNNNNNNNNNNNNNNNNNNNNNNNNNNNNNNNNNNNNNNNNNNNNNNG--ATTCTATATTTTATTGAAAGGGGCGCTCAACCTACTGGAACTGTTTATGATATTTTAAAGAAGGCAGAGGTTTTTAAAGAACTTCGCCCTAATGAAACGACATTCACTTAAGAAAAAAAATATAACAAGAAAGGGACTTGAGNGATTCGTATATAGTTTGATAGAATCCTTTCTTTATTATTCCCATCCTTTTTGCTCTATTCAGACCTATTTTGTATTGTTCTCGTAGGAGGCTATGTCTCCTTTACTGATTGATCAAAATAAAAATTTTGGATATAAGATGTCTAGAAAAAAGGCTCAAGTGAATAAACGAGCAAGTTTTATATTGACCAAATAACTAACGGTAGGAATTGGAGCTAGCAAGAAAAAATTCTGACATTCATTTCAATTGGATGATTTTCTTTGGAACTATACGCAAAAAGAATTAATTATTTGACGTATCATTTTTGAAAATTTTTCTACTTATTTTGTATTTCGCTCTACATTCCTTTCTAATTATCTACCTTATTTAGCTAATTTAGATAGTGCCNATCCANCACAAGTNCNTTTTTTTTNNNNNNNNNNNNNNNNNNNNNNNNNNNNNNNNNNNNNNNNNNNNNNNNNNNNNNNNNNNNNNNNNNNNNNNNNNNNNNNNNNNNNNNNNNNNNNNNNNNNNNNNNNNNNNNNNNNNNNNNNNNNNNNNNNNNNNNNNNNNNNNNNNNNNNNNNNNNNNNNNNNNNNNNNNNNNNNNNNNNNNNNNNNNNNNNNNNNNNNNNNNNNNNNNNNNNNNNNNNNNNNNNNNNNNNNNNNNNNNNNNNNNNNNNNNNNNNNNNNNNNNNNNNNNNNNNNNNNNNNNNNNNNNNNNNNNNNNNNNNNNNNNNNNNNNNNNNNNNNNNNNNNNNNNNNNNNNNNNNNNNNNNNNNNNNNNNNNNNNNNNNNNNNNNNNNNNNNNNNNNNNNNNNNNNNNNNNNNNNNNNNNNNNNNNNNNNNNNNNNNNNNNNNNNNNNNNNNNNNNNNNNNNNNNNNNNNNNNNNNNNNNNNNNNNNNTAAGTGAGAACTTTCAAATTCAGAGAAACCCTGGAATTAAAAAAATGGGCAATCCTGAGCCAACTCCTTCTTTCCAAAAGGAAGACAAAAGGATAGGTGCAGAGACTCAATGGAAGTTGTTCTAACAAATGGAGTTGACGGTCTTGCGTTGTTATAAGAATTCTTCCATCGAAACTCCAAAAAGGATGAAGAATAAACCTAGATGCATACGTACTTAAATATAAATAATACTCTATTTATAT-ATATTATATATCAAATATTTCGAATATTCAATTAAATGAAAAAATATTGATGACGACCCGAATCTTTATTTTATGACTATGAAAAAGTGGAAGAATTGTTGTAAATCGAGTCCAAGTTTAAGAAAGAATCGAATATTCGTTTTTTAGTAAATTAAAGCATTTATTCCCCAGTCCGATAGATCTTTTGAAAACCCGACCCATCGGATGAGAATGAAGATAGAGTCCCGTTCTACGTGTCAATCCTGACAACAATGAAATTTATAGTAAGAGGAAAATCCGTCGACTTTAAAAATCGTGAGGGTTCAAGTCCCTCTATCCCCAAAAAAGATCCTTTGATTCTCTAACTAATTATCCTCTTTTTTTGTTAACGATTCAAATAAAAATTGGGTCTCTTCCTCATTTACTCTT-----ACAAAGGTATCCGAGCAGAAAAGTTTTTCTCTTATCACAAGTCTTGTGATGTATGATGTAAATGAGACATGAGCAGCTTTGAGCAAGGAGTACTCTTATTCATTTGAATGATTCCCAATACATATCATTACTCATACTAAGACTTACAAAA-AA-GTCTTCTTTTTAAGATACAGGAAATTCCGGGACCTAGATAAGACTTTGTAATACCCTTTCGTCTTTTAATTGACATAGAACCCAGTTTTCTAGTAAAATGAGTAGACGATGCATAGGGA
>Duma_coccoloboides
TGGCAAGACGAATTTTTATATCCACTTATCTTTCAGGAATATATTTATGCACTTGTATATGATTCGGGTTTTGTTTTAAACGGGCCCGTTTTGTTGTCAAATCTAAATAAAGGTTATGACACAACCTACAGTTTACTAGTTGTAAAACGTTTAGTTATTCGAATGTATCAACAGAATTTTTTGATTCTTTCTGTTAATGATTCTACCAAAAACGACTTTCTTGGGCACAAGAAAAATTTTTATTCTCAACAGATCTCAGAGGGGTTTGCAGCTATTGCGGAAATTCCATTTTCTATGCGATTAATATCTGCCCTAGAAGGAAAAGAACTAAAAAAATCTCAAAATTTACGACCAATTCACTCAACATTTCCTTTTTTAGAGGACAAATTTTTACGTTTAAGCTTTGTGTTAGATATATTGATACCTCATCCTGTCCATCTGGAAATCTTGGTTCAAATTATTCGGTACTGGGTACAAGATACCTCCTGTTTGCATTTATTACGATTATTTCTTTATGAGTATTGTAATAGTGTTATTACTGTAAAGAGATCTGTTTCCAACTTTTCAAAAAAAAAGAATCAAAGATTCTTATTGTTCCTATATAATTCCTATGTGTGTGAATGCGAATCCATCTTCGTTTTTCTCCGCAACCAATCCTCTCGTTTACGATCAACATCTTACAGAGCCTTTCTTGCACGAGTTTATTTCTACCTAAAGTTAGAACATTTTGTAAAAGTATTA-CTAAGTACCCTCGGGTNNNNNNNNNNNNNNNNNNNNNNNNNNNNNNNNNNNNNNNNNNNNNNNNNNNNNNNNNNNNNNNNNNNNNNNNNNNNNNNNNNNNNNNNNNNNNNNNNNNNNNNNNNNNNNNNNNNNNNNNNNNNNNNNNNNNNNNNNNNNNNNNNNNNNNNNNNNNNNNNNNNNNNNNNNNNNNNNNNNNNNNNNNNNNNNNNNNNNNNNNNNNNNNNNNNNNNNNNNNNNNNNNNNNNNNNNNNNNNNNNNNNNNNNNNNNNNNNNNNNNNNNNNNNNNNNNNNNNNNNNNNNNNNNNNNNNNNNNNNNNNNNNNNNNNNNNNNNNNNNNNNNNNNNNNNNNNNNNNNNNNNNNNNNNNNNNNNNNNNNNNNNNNNNNNNNNNNNNNNNNNNNNNNNNNNNNNNNNNNNNNNNNNNNNNNNNNNNNNNNNNNNNNNNNNNNNNNNNNNNNNNNNNNNNNNNNNNNNNNNNNNNNNNNNNNNNNNNNNNNNNNNNNNNNNNNNNNNNNNNNNNNNNNNNNNNNNNNNNNNNNNNNNNNNNNNNNNNNNNNNNNNNNNNNNNNNNNNNNNNNNNNNNNNNNNNNNNNNNNNNNNNNNNNNNNNNNNNNNNNNNNNNNNNNNNNNNNNNNNNNNNNNNNNNNNNNNNNNNNNNNNNNNNNNNNNNNNNNNNNNNNNNNNNNNNNNNNNNNNNNNNNNNNNNNNNNNNNNNNNNNNNNNNNNNNNNNNNNNNNNNNNNNNNNNNNNNNNNNNNNNNNNNNNNNNNNNNNNNNNNNNNNNNNNNNNNNNNNNNNNNNNNNNNNNNNNNNNNNNNNNNNNNNNNNNNNNNNNNNNNNNNNNNNNNNNNNNNNNNNNNNNNNNNNNNNNNNNNNNNNNNNNNNNNNNNNNNNNNNNNNNNNNNNNNNNNNNNNNNNNNNNNNNNNNNNNNNNNNNNNNNNNNNNNNNNNNNNNNNNNNNNNNNNNNNNNNNNNNNNNNNNNNNNNNNNNNNNNNNNNNNNNNNNNNNNNNNNNNNNNNNNNNNNNNNNNNNNNNNNNNNNNNNNNNNNNNNNNNNNNNNNNNNNNNNNNNNNNNNNNNNNNNNNNNNNNNNNNNNNNNNNNNNNNNNNNNNNNNNNNNNNNNNNNNNNNNNNNNNNNNNNNNNNNNNNNNNNNNNNNNNNNNNNNNNNNNNNNNNNNNNNNNNNNNNNNNNNNNNNNNNNNNNNNNNNNNNNNNNNNNNNNNNNNNNNNNNNNNNNNNNNNNNNNNNNNNNNNNNNNNNNNNNNNNNNNNNNNNNNNNNNNNNNNNNNNNNNNNNNNNNNNNNNNNNNNNNNNNNNNNNNNNNNNNNNNNNNNNNNNNNNNNNNNNNNNNNNNNNNNNNNNNNNNNNNNNNNNNNNNNNNNNNNNNNNNNNNNNNNNNNNNNNNNNNNNNNNNNNNNNNNNNNNNNNNNNNNNNNNNNNNNNNNNNNNNNNNNNNNNNNNNNNNNNNNNNNNNNNNNNNNNNNNNNNNNNNNNNNNNNNNNNNNNNNNNNNNNNNNNNNNNNNNNNNNNNNNNNNNNNNNNNNNNNNNNNNNNNNNNNNNNNNNNNNNNNNNNNNNNNNNNNNNNNNNNNNNNNNNNNNNNNNNNNNNNNNNNNNNNNNNNNNNNNNNNNNNNNNNNNNNNNNNNNNNNNNNNNNNNNNNNNNNNNNNNNNNNNNNNNNNNNNNNNNNNNNNNNNNNNNNNNNNNNNNNNNNNNNNNNNNNNNNNNNNNNNNNNNNNNNNNNNNNNNNNNNNNNNNNNNNNNNNNNNNNNNNNNNNNNNNNNNNNNNNNNNNNNNNNNNNNNNNNNNCCGCTATTCTATATTTTCTTGAAAGGGGCGCTCAACCTACTGGAACTGTTTATGATATTTTAAAGAAGGCAGAGGTTTTTAAAGAACTTCGCCCTAATGAAACGACATTCACTTAATAAAAA---TACAACAAGAAAGGGACTTGGGCGATTCGTATATAGAAGGATAGAATCCTTTCTTTCTTATTACCACCCTTTTTGCTCTATTCAAACCTATTTTGTGTTGTTCTCGTAGGAGGCTATGTCTCCTTTAATGATTGATCAAAATAAAAATTTTTGATATAAGATGTCTCGAAAAAAGGATCAAGTGAATAAACAAGCGAGTTTTATATTGACCAAATAACTAACGGTAGGAATTGGAGCTAGTAATAAACAATTCTGACATTCATTTCAATTGGATGGTTTTC---------ATACGCAAAAAGAATTCATTATTTGACGTATAATTATTGATCTTTTTTCGACTTCTTTTGTGTTTCAATCTACATTCTTTTCTAATCATCTACCTTATTTAGCTAATTTAGATAGTGCCAATCCAACACAAGTTCTTTTTTTTTATTGATTATTTTCTTATCTTAAATTTTCAATGAAATTTGTAGAATGTAGAATTTAGATTTGTCGTAACATACATATTGACAAGAGTGTAGTGAAGAAATATAATTCAAGTGTAAAAGGGTCCGTTTTTT-CTATTTTTTTGTCCTCCATACAAAACACAGGTTTTGTTTTTTACTTTATTCAAAGATTCGTTGAATTTGTTGTGATACAAGACAAAACTGCTTACCAGGAAATGGATAGATAATAAAAAAAAGAATATCTGAAAATATAGAGATAGAAAGATAGAGAAAAAAATAGAATATCTATC----TATAATCTAGTAGATGAAAATAGCTAAGAAACAGTCTAGTTTTTTATTTGAAAATTTCTTGGATTGTCAGTTGATCT-------------TTGCTAATTCAACGTTTTGGTTGGCTTGTCTAATTTCGTGATTTTGATCTCGATTGTATCTATATNNNNNNNNNNNNNNNNNNNNNNNNNNNNNGAGAAACCCTGGAATTAAAAAAATGGGCAATCCTGAGCCAACTCCTTCTTTCCAAAAGGAAGAAAAAAGGATAGGTGCAGAGACTCAATGGAAGCTGTTCTAACAAATGGAGTTGACGGTCTTGCGTTGTTATAAGAATTCTTCCATCGAAATTCTAAAAAGGATGAAGAATAAACCTAGACGCATACATACTTAAATA------ATACTCTAAT------ATAA-TTATATAAAA--------ATATTCAATTAAATGAAAAAATATTGATGACGACCCAAATCTTTATTTTATGACTATGAAAAGGTGGAAGAATTGTTGTGAATCGATTCAAAGTTTAAGAAAGAATCGAATATTCGTTTTTTAGTAAATTAAAACATTTATTCCCCAGTCGGATAGATCTTTTGAAAACCCGACCCATCGGATGAGAATGAAGATAGAGTCCCATTCTACGTGTCAATCCTGACAACAATGAAATTTATAGTAAGAGGAAAATCCGTCGACTTTAAAAATCGTGAGGGTTCAAGTCCCTCTATCCCCAAAAAAGATCCTTTGATTCTCTAACTAATTATCCTCTTTTTTTGTTAACGATTCAAAAAAAACTTGGGTCTCTTCCGGATTTACTCTTCTTTCACAAAGGCATACGAACAGAAAAGTTTTTCGCTTATCACAAGTCTTGTGATGTATGATGTAAATGCGACATGAGCAGCTTTGAGCAAGGGGTACTCTTACTTATTTGAATTATTCCCAATACATATCATTACTCGTATTCAGACTTACATAA-AAAGTCTTCTTTTGAAGATACAGGAAATTCCGGGACCTAGATAAGACTTTGTAATACCCTT-CACCTTTTAATTGACATAGACCCCAGTTTTCTACTAAAATGAGTAGATGCTGCGTAGGGA
>Duma_horrida
TGGCAAGACGAATTTTTATATCCACTTATCTTTCAGGAATATATTTATGCACTTGTATATGATTCGGGTTTTGTTTTAAACGGGCCCGTTTTGTTGTCAAATCTAAATAAAGGTTATGACACAAACTACAGTTTACTAGTTGTAAAACGTTTAGTTATTCGAATGTATCAACAGAATTTTTTGATTCTTTCTGTTAATGATTCTACCAAAAACGACTTTCTTGGGCACAAGAAACATTTTTATTCTCAACAGATCTCAGAGGGGTTTGCAGCTATTGCGGAAATTCCATTTTCTATGCGATTAATATCTGCCCTAGAAGGAAAAGAACTCAAAAAATCTCAAAATTTACGACCAATTCACTCAACATTTCCTTTTTTAGAGGACAAATTTTTACGTTTAAGGTTTGTGTTAGATATATTGATACCTCATCCTGTCCATCTGGAAATCTTGGTTCAAATTATTCGGTACTGGGTACAAGATACCTCCTGTTTGCATTTATTACGATTATTTCTTTATGAGTATTGTAATAGTGTTATTACTGTAAAGAGATCTGTTTCCAACTTTTCAAAAAAAAAGAATCAAAGATTCTTATTGTTCCTATATAATTCCTATGTGTGTGAATGCGAATCCATCTTCGTTTTTCTCCGCAACCAATCCTCTCGTTTACGATCAACATCTTACAGAGCCTTTCTTGCACGAGTTTATTTCTACCTAAAGTTAGAACATTTTGTAAAAGTATTT-TTAAGCACCCTCGGGTNNNNNNNNNNNNNNNNNNNNNNNNNNNNNNNNNNNNNNNNNNNNNNNNNNNNNNNNNNNNNNNNNNNNNNNNNNNNNNNNNNNNNNNNNNNNNNNNNNNNNNNNNNNNNNNNNNNNNNNNNNNNNNNNNNNNNNNNNNNNNNNNNNNNNNNNNNNNNNNNNNNNNNNNNNNNNNNNNNNNNNNNNNNNNNNNNNNNNNNNNNNNNNNNNNNNNNNNNNNNNNNNNNNNNNNNNNNNNNNNNNNNNNNNNNNNNNNNNNNNNNNNNNNNNNNNNNNNNNNNNNNNNNNNNNNNNNNNNNNNNNNNNNNNNNNNNNNNNNNNNNNNNNNNNNNNNNNNNNNNNNNNNNNNNNNNNNNNNNNNNNNNNNNNNNNNNNNNNNNNNNNNNNNNNNNNNNNNNNNNNNNNNNNNNNNNNNNNNNNNNNNNNNNNNNNNNNNNNNNNNNNNNNNNNNNNNNNNNNNNNNNNNNNNNNNNNNNNNNNNNNNNNNNNNNNNNNNNNNNNNNNNNNNNNNNNNNNNNNNNNNNNNNNNNNNNNNNNNNNNNNNNNNNNNNNNNNNNNNNNNNNNNNNNNNNNNNNNNNNNNNNNNNNNNNNNNNNNNNNNNNNNNNNNNNNNNNNNNNNNNNNNNNNNNNNNNNNNNNNNNNNNNNNNNNNNNNNNNNNNNNNNNNNNNNNNNNNNNNNNNNNNNNNNNNNNNNNNNNNNNNNNNNNNNNNNNNNNNNNNNNNNNNNNNNNNNNNNNNNNNNNNNNNNNNNNNNNNNNNNNNNNNNNNNNNNNNNNNNNNNNNNNNNNNNNNNNNNNNNNNNNNNNNNNNNNNNNNNNNNNNNNNNNNNNNNNNNNNNNNNNNNNNNNNNNNNNNNNNNNNNNNNNNNNNNNNNNNNNNNNNNNNNNNNNNNNNNNNNNNNNNNNNNNNNNNNNNNNNNNNNNNNNNNNNNNNNNNNNNNNNNNNNNNNNNNNNNNNNNNNNNNNNNNNNNNNNNNNNNNNNNNNNNNNNNNNNNNNNNNNNNNNNNNNNNNNNNNNNNNNNNNNNNNNNNNNNNNNNNNNNNNNNNNNNNNNNNNNNNNNNNNNNNNNNNNNNNNNNNNNNNNNNNNNNNNNNNNNNNNNNNNNNNNNNNNNNNNNNNNNNNNNNNNNNNNNNNNNNNNNNNNNNNNNNNNNNNNNNNNNNNNNNNNNNNNNNNNNNNNNNNNNNNNNNNNNNNNNNNNNNNNNNNNNNNNNNNNNNNNNNNNNNNNNNNNNNNNNNNNNNNNNNNNNNNNNNNNNNNNNNNNNNNNNNNNNNNNNNNNNNNNNNNNNNNNNNNNNNNNNNNNNNNNNNNNNNNNNNNNNNNNNNNNNNNNNNNNNNNNNNNNNNNNNNNNNNNNNNNNNNNNNNNNNNNNNNNNNNNNNNNNNNNNNNNNNNNNNNNNNNNNNNNNNNNNNNNNNNNNNNNNNNNNNNNNNNNNNNNNNNNNNNNNNNNNNNNNNNNNNNNNNNNNNNNNNNNNNNNNNNNNNNNNNNNNNNNNNNNNNNNNNNNNNNNNNNNNNNNNNNNNNNNNNNNNNNNNNNNNNNNNNNNNNNNNNNNNNNNNNNNNNNNNNNNNNNNNNNNNNNNNNNNNNNNNNNNNNNNNNNNNNNNNNNNNNNNNNNNNNNNNNNNNNNNNNNNNNNNNNNNNNNNNNNNNNNNNNNNNNNNNNNNNNNNNNNNNNNNNNNNNNNNNNNNNNNNNNNNNNNNNNNNNNNNNNNNNNNNNNNNNNNNNNNNNNNNNNNNNNNNNNNNNNNNNNNNNNNNNNNNNNNNNNNNNNNNNNNNNNNNNNNNNTTCCCGCTATTCTATATTTTCTTGAAAGGGGCGCTCAACCTACTGGAACTGTTTATGATATTTTAAAGAAGGCAGAGGTTTTTAAAGAACTTCGCCCTAATGAAACGACATTCACTTAATAAAAAAAATACAACAAGAAAGGGACTTGGGCGATTCGTATATAGAAGGATAGAATCCTTTCTTTCTTATTACCACCCTTTTTGCTCTATTCAAACCTATTTTGTGTTGTTCTCGTAGGAGGCTATGTCTCCTTTAATGATTGATCAAAATAAAAATTTTTGATAGAAGATGTCTAGAAAAAAGGATCAAGTGAATAAACAAGCGAGTTTTATATTGACCAAATAACTAACGGTAGGAATTGGAGCTAGTACTAAACAATTCTGACATTCATTTCAATTGGATGGTTTTC---------ATACGCAAAAAGAATTCATTATTTGACGTATAATTATTGATCTTTTTTCGACTTCTTTTGTGTTTCAATCTACATTCTTTTCTAATCATCTACCTTATTTAGCTAATTTAGATAGTGCCAATCCAACACAAGTTCTTTTTTTTTATTGATTATTTTCTTATCTTAAATTTTCAATGAAATTTGTAGAATGTAGAATTTAGATTTGTCGTAACATACATATTGACAAGAGTGTAGTGAACAAATATAATTCAAGTGTAAATGGGTCCGTTTTTTTCTATTTTTTTGTCCTCCATACAAAACACAGGTTTTGTTTTTTACTTTATTCAAAGATTCGTTGAATTTGTTGTGATACAAGACAAAACTGCTTACCAGGAAATGGATAGATAATAAAAAAAAGAATAT---------------------------------------------ATC----TATAATCTAGTGGATGAAAATAGCTAAGAAACAGTCTAGTTTTTTATTTGAAAATTTCTTGTATTGTCAGTTGATCTTCTTTTTTCTTTGTTGCTAATTCAACGTTTTGGTTGGCTTGTCTAATTTCGTGATTTTGATCTCGATTGTATCTATATNNNNNNNNNNNNNNNNNNNNNNNNNNNNNGAGAAACCCTGGAATTAAAAAAATGGGCAATCCTGAGCCAACTCCTTCTTTCCAAAAGGAAGAAAAAAGGATAGGTGCAGAGACTCAATGGAAGCTGTTCTAACAAATGGAGTTGACGGTCTTGCGTTGTTATAAGAATTCTTCCATCGAAATTCTAAAAAGGATGAAGAATAAACCTAGACGCATACATACTTAAATA------ATACTCTAAT------ATAA-TTATATAAAA--------ATATTCAATTAAATGAAAAAATATTGATGACGACCCAAATCTTGATTTTATGACTATGAAAAGGTGGCAGAATTGTTGTGAATCGATTCAAAGTTTAAGAAAGAATCGAATATTCGTTTTTTAGTAAATTAAAACATTTATTCCCCAGTCGGATAGATCTTTTGAAAACCCGACCCATCGGATGAGAATGAAGATAGAGTCCCATTCTACGTGTCAATCCTGACAACAATGAAATTTATAGTAAGAGGAAAATCCGTCGACTTTAAAAATCGTGAGGGTTCAAGTCCCTCTATCCCCAAAAAAGATCCTTTGATTCTCTAACTAATTATCCTCTTTTTTTGTTAACGATTCAAAAAAAACTTGGGTCTCTTCCGCATTTACTCTTCTTTCACAAAGGCATACGAGCAGAAAAGTTTTTCGCTTATCACAAGTCTTGTGATGTATGATGTAAATGCGACATGAGCAGCTTTGAGCAAGGGGTACTCTTACTTATTTGAATTATTCCCAATACATATCATTACTCGTATTCAGACTTACATAA-AAAGTCTTCTTTTGAAGATACAGGAAATTCCGGGACCTAGATAAGACTTTGTAATACCCTT-CACCTTTTAATTGACATAGACCCCAGTTTTCTACTAAAATGAGTAGATGCTGCGTAGGGA
>Duma_florulenta
TGGCAAGACGAATTTTTATATCCACTTATCTTTCAGGAATATATTTATGCACTTGTATATGATTCGGGTTTTGTTTTAAACGGGCCCGTTTTGTTGTCAAATCTAAATAAAGGTTATGACACAAACTACAGTTTACTAGTTGTAAAACGTTTAGTTATTCGAATGTATCAACAGGATTTTTTGATTCTTTCTGTTAATGATTCTACCAAAAACGACTTTCTTGTGCACAAGAAAAATTTTTATTCTCAACAGATCTCAGAGGGGTTTGCAGCTATTGCGGAAATTCCATTTTCTATGCGATTAATATCTGCCCTAGAAGGAAAAGAACTAAAAAAATCTCAAAATTTACGACCAATTCATTCAACATTTCCTTTTTTAGAGGACAAATTTTTACGTTTAAGTTTTGTGTTAGATATATTGATACCTCACCCTGTCCATCTGGAAATCTTGGTTCAAACTATTCGGTACTGGGTAAAAGATACCTCCTGTTTGCATTTATTACGATTATTTCTTTATGAGTATTGTAATAGTGTTATTACTGTAAAGAGATCTGTTTCCAACTTTTCAAAAAAAAAGAATCAAAGATTCTTATTGTTCCTATATAATTCCTATGTGTGTGAATGCGAATCCATCTTCGTTTTTCTCCGCAACCAATCCTCTCGTTTACGATCAACATCTTACAGAGCCTTTCTTGCACGAGTTTATTTCTACCTAAAGTTAGAACATTTTGTAAAAGTATTTACTAAGCACCCTCGGGTNNNNNNNNNNNNNNNNNNNNNNNNNNNNNNNNNNNNNNNNNNNNNNNNNNNNNNNNNNNNNNNNNNNNNNNNNNNNNNNNNNNNNNNNNNNNNNNNNNNNNNNNNNNNNNNNNNNNNNNNNNNNNNNNNNNNNNNNNNNNNNNNNNNNNNNNNNNNNNNNNNNNNNNNNNNNNNNNNNNNNNNNNNNNNNNNNNNNNNNNNNNNNNNNNNNNNNNNNNNNNNNNNNNNNNNNNNNNNNNNNNNNNNNNNNNNNNNNNNNNNNNNNNNNNNNNNNNNNNNNNNNNNNNNNNNNNNNNNNNNNNNNNNNNNNNNNNNNNNNNNNNNNNNNNNNNNNNNNNNNNNNNNNNNNNNNNNNNNNNNNNNNNNNNNNNNNNNNNNNNNNNNNNNNNNNNNNNNNNNNNNNNNNNNNNNNNNNNNNNNNNNNNNNNNNNNNNNNNNNNNNNNNNNNNNNNNNNNNNNNNNNNNNNNNNNNNNNNNNNNNNNNNNNNNNNNNNNNNNNNNNNNNNNNNNNNNNNNNNNNNNNNNNNNNNNNNNNNNNNNNNNNNNNNNNNNNNNNNNNNNNNNNNNNNNNNNNNNNNNNNNNNNNNNNNNNNNNNNNNNNNNNNNNNNNNNNNNNNNNNNNNNNNNNNNNNNNNNNNNNNNNNNNNNNNNNNNNNNNNNNNNNNNNNNNNNNNNNNNNNNNNNNNNNNNNNNNNNNNNNNNNNNNNNNNNNNNNNNNNNNNNNNNNNNNNNNNNNNNNNNNNNNNNNNNNNNNNNNNNNNNNNNNNNNNNNNNNNNNNNNNNNNNNNNNNNNNNNNNNNNNNNNNNNNNNNNNNNNNNNNNNNNNNNNNNNNNNNNNNNNNNNNNNNNNNNNNNNNNNNNNNNNNNNNNNNNNNNNNNNNNNNNNNNNNNNNNNNNNNNNNNNNNNNNNNNNNNNNNNNNNNNNNNNNNNNNNNNNNNNNNNNNNNNNNNNNNNNNNNNNNNNNNNNNNNNNNNNNNNNNNNNNNNNNNNNNNNNNNNNNNNNNNNNNNNNNNNNNNNNNNNNNNNNNNNNNNNNNNNNNNNNNNNNNNNNNNNNNNNNNNNNNNNNNNNNNNNNNNNNNNNNNNNNNNNNNNNNNNNNNNNNNNNNNNNNNNNNNNNNNNNNNNNNNNNNNNNNNNNNNNNNNNNNNNNNNNNNNNNNNNNNNNNNNNNNNNNNNNNNNNNNNNNNNNNNNNNNNNNNNNNNNNNNNNNNNNNNNNNNNNNNNNNNNNNNNNNNNNNNNNNNNNNNNNNNNNNNNNNNNNNNNNNNNNNNNNNNNNNNNNNNNNNNNNNNNNNNNNNNNNNNNNNNNNNNNNNNNNNNNNNNNNNNNNNNNNNNNNNNNNNNNNNNNNNNNNNNNNNNNNNNNNNNNNNNNNNNNNNNNNNNNNNNNNNNNNNNNNNNNNNNNNNNNNNNNNNNNNNNNNNNNNNNNNNNNNNNNNNNNNNNNNNNNNNNNNNNNNNNNNNNNNNNNNNNNNNNNNNNNNNNNNNNNNNNNNNNNNNNNNNNNNNNNNNNNNNNNNNNNNNNNNNNNNNNNNNNNNNNNNNNNNNNNNNNNNNNNNNNNNNNNNNNNNNNNNNNNNNNNNNNNNNNNNNNNNNNNNNNNNNNNNNNNNNNNNNNNNNNNNNNNNNNNNNNNNNNNNNNNNNNNNNNNNNNNNNNNNNNNNNNNNNNNNNNNNNNNNNNNNNNNNNNNNNNNNNNNNNNNNNNNNNNNNNNNNNNNNNNNNNNNNNNNNNNNNNNNNNNNNNNNNNNNNNNNNNNNNNNNNNNNNNNNNNNNNNNNNNNNNNNNNNNNTCCCGCTATTCTATATTTTCTTGAAAGGGGCGCTCAACCTACTGGAACTGTTTATGATATTTTAAAGAAGGCAGAGGTTTTTAAAGAACTTTGCCCTAATGAAACGACATTCACTTAATAAAAAAAATACAACAAGAAAGGGACTTGGGCGATTCGTATATAGAAGGATAGAATCCTTTCTTTCTTATTACCACCCTTTTTGCTCTATTCAAACCTATTTTGTGTTGTTCTCGTAGGAGGCTGTGTCTCCTTTAATGATTGATCAAAATAAAAATTTTTGATATAAGATGTCTAGAAAAAAGGATCAAGTGAATAAACAAGCGAGTTTTATATTGACCAAATAACTAACGGTAGGAATTGGAGCTAGTAATAAACAATTCTAACATTCATTTCAATKGGATGGTTTTCTTTGGAACTATACGCACAAAGAATTCATTATTTGACGTATAATTATTGATCTTTTTTCGACTTCTTTTGTATTTCGATCTACATTCTTTTCTAATCATCTACCTTATTTAGCTAATTTAGATAGTGCCAATCCAACACAAGTTCTTTTTCTTTATTCATTATTTTCTTATCTTAAATTTTCAATGAAATTTTTAGAATTTAGATTTTTCGTTCTAAATAACATACATATTGACAAGAGTGTAGTGAACAAATATAATTCAAGTGTAAAAGGGTCCGTTTTTTTCTATTTTTTTGTCCTCCATACAAAACACAGGTTTTGTTTTTTTCTTTATTCAAAGATTCGTTGAATTTGTTGTGATACAAGACAAAACTGCTTACAAGGAAATGGAGAGATAATAAAAAAAAGAATATCTGAAAATATAGAGATAGAAAGATAGAGAAAAAAATAGAATA--TATCTATCTATAATCTAGTGGATGAAAATATCTAAGAAACAGTCTAGTTTTTTATTTGAAAATTTCTTGTATTGTCAGTTGATCTTTT--TTTCTTTTTTGCTAATTCAGCGTTTTGGTTGGCTTGTCTAATTTCGTGATTTTGATCTCGATTGTATCNNNNNNNNNNNNNAAGTGATAACTTTCAAATTCAGAGAAACCCTGGAATTAAAAAAATGGGCAATCCTGAGCCAACTCCTTCTTTCCAAAAGTAAGAAAAAAGGATAGGTGCAGAGACTCAATGGAAGCTGTTCTAACAAATGGAGTTGACGGTCTTGCGTTGTTATAAGAATTCTTCCATCGAAATTCCAAAAAGGATGAAGAATAAACCTAGACGCATACATACTTAAATATAAATAATACTCTAATACTCT-ATAAATTATATAAAA--------TTATTCAATTAAATGAAAAAATATTGATGACGACCCAAATCTTTATTTTATGACTATGAAAAGGTGGAAGAATTGTTGTGAATCGATTCAAAGTTTAAGAAAGAATCGAATATTCGTTTTTTAGTAAATTAAAACATTTATTCCCCAGTCGGATAGATCTTTTGAAAACCCGACCCATCGGATGAGAATGAAGATAGAGTCCCATTCTACGTGTCAATCCTGACAACAATGAAATTTATAGTAAGAGGAAAATCCGTCGACTTTAAAGATCGTGAGGGTTCAAGTCCCTCTATCCCCAAAAAAGATCCTTTGATTCTCTAACTAATTATCCTCTTTTTTTGTTAACGATTCAAAAAAAACTTGGGTTTCTTCCGCATTTACTCTTCTTTCACAAAGGCATCCGAGCAGAAAAGTTTTTCGCTTATCACAAGTCTTGTGATGTATGATGTAAATGCGACATGAGCAGCTTTGAGCAAGGGGTACTCTTACTTATTTGAATGATTCCCAATACATATCATTACTCGTACTCAGACTTACATAA-AAAGTCTTCTTTTGAAGATACAGGAAATTCCGGGACCTAGATAAGACTTTGTAATACCCTT-CACCTTTTAATTGACATAGACCCCAGTTTTCTAGTAAAATGAGTAGATGCTGCGTAGGGA
>Muehlenbeckia_tiliifolia
TGGCAAGACGAATTTTTATATCCACTTATCTTTCAGGAATATATTTATGCACTTGTACATGATCCGGGTTTTG---------GGCCCGTTTTGTTGTCAAATCAAAATAAAGGTTATGACACAAACTACAGTTTACTAGTTGTAAAACGTTTAGTTATTCGAATGTATCAACAGAATTATTTGATTCTTTCTGTTAATGATTCTAACAAAAATTCATTTTTGGGGCACAAGAAAAATTTTTATTCTCAACGGATCTCAGAGGGGTTTGCAGCTATTGCGGAAATTCCATTTTCTATGCGATTAATATCTTCCCTAGAAGGAAAAGAACTAAAAGAATCTCCAAATTTACGACCAATTCATTCAACATTTCCTTTTTTAGAGGACAAATTTTTACGTTTAAGTTTTGTGTTAGATATATTGATACCTCACCCTGTCCATCTGGAAATCTTGGTTCAAACTATTCGGTACTGGGTAAAAGATACCTCCTGTTTGCATTTATTACGATTCTTTCTTTATGAATATTGTAATAGTGTTATTACTCTAAAGAGATCTGTTTCCAATTTTTCAAAAAAAAAGAATCAAAGATTCTTATTGTTCCTATATAATTCCTATGTGTGTGAATGCGAATCCATCTTCGTTTTTCTCCGCAACCAATCCTCTCATTTACGATCAACGTTTTACGGAGCCTTCTTG-CACGAGTTTATTTCTACCTAAAGTTAGAACATTTTGTAAAAGTATTTACTAAGCACTNNNNNNNNNNNNNNNNNNNNNNNNNNNNNNNNNNNNNNNNNNNNNNNNNNNNNNNNNNNNNNNNNNNNNNNNNNNNNNNNNNNNNNNNNNNNNNNNNNNNNNNNNNNNNNNNNNNNNNNNNNNNNNNNNNNNNNNNNNNNNNNNNNNNNNNNNNNNNNNNNNNNNNNNNNNNNNNNNNNNNNNNNNNNNNNNNNNNNNNNNNNNNNNNNNNNNNNNNNNNNNNNNNNNNNNNNNNNNNNNNNNNNNNNNNNNNNNNNNNNNNNNNNNNNNNNNNNNNNNNNNNNNNNNNNNNNNNNNNNNNNNNNNNNNNNNNNNNNNNNNNNNNNNNNNNNNNNNNNNNNNNNNNNNNNNNNNNNNNNNNNNNNNNNNNNNNNNNNNNNNNNNNNNNNNNNNNNNNNNNNNNNNNNNNNNNNNNNNNNNNNNNNNNNNNNNNNNNNNNNNNNNNNNNNNNNNNNNNNNNNNNNNNNNNNNNNNNNNNNNNNNNNNNNNNNNNNNNNNNNNNNNNNNNNNNNNNNNNNNNNNNNNNNNNNNNNNNNNNNNNNNNNNNNNNNNNNNNNNNNNNNNNNNNNNNNNNNNNNNNNNNNNNNNNNNNNNNNNNNNNNNNNNNNNNNNNNNNNNNNNNNNNNNNNNNNNNNNNNNNNNNNNNNNNNNNNNNNNNNNNNNNNNNNNNNNNNNNNNNNNNNNNNNNNNNNNNNNNNNNNNNNNNNNNNNNNNNNNNNNNNNNNNNNNNNNNNNNNNNNNNNNNNNNNNNNNNNNNNNNNNNNNNNNNNNNNNNNNNNNNNNNNNNNNNNNNNNNNNNNNNNNNNNNNNNNNNNNNNNNNNNNNNNNNNNNNNNNNNNNNNNNNNNNNNNNNNNNNNNNNNNNNNNNNNNNNNNNNNNNNNNNNNNNNNNNNNNNNNNNNNNNNNNNNNNNNNNNNNNNNNNNNNNNNNNNNNNNNNNNNNNNNNNNNNNNNNNNNNNNNNNNNNNNNNNNNNNNNNNNNNNNNNNNNNNNNNNNNNNNNNNNNNNNNNNNNNNNNNNNNNNNNNNNNNNNNNNNNNNNNNNNNNNNNNNNNNNNNNNNNNNNNNNNNNNNNNNNNNNNNNNNNNNNNNNNNNNNNNNNNNNNNNNNNNNNNNNNNNNNNNNNNNNNNNNNNNNNNNNNNNNNNNNNNNNNNNNNNNNNNNNNNNNNNNNNNNNNNNNNNNNNNNNNNNNNNNNNNNNNNNNNNNNNNNNNNNNNNNNNNNNNNNNNNNNNNNNNNNNNNNNNNNNNNNNNNNNNNNNNNNNNNNNNNNNNNNNNNNNNNNNNNNNNNNNNNNNNNNNNNNNNNNNNNNNNNNNNNNNNNNNNNNNNNNNNNNNNNNNNNNNNNNNNNNNNNNNNNNNNNNNNNNNNNNNNNNNNNNNNNNNNNNNNNNNNNNNNNNNNNNNNNNNNNNNNNNNNNNNNNNNNNNNNNNNNNNNNNNNNNNNNNNNNNNNNNNNNNNNNNNNNNNNNNNNNNNNNNNNNNNNNNNNNNNNNNNNNNNNNNNNNNNNNNNNNNNNNNNNNNNNNNNNNNNNNNNNNNNNNNNNNNNNNNNNNNNNNNNNNNNNNNNNNNNNNNNNNNNNNNNNNNNNNNNNNNNNNNNNNNNNNNNNNNNNNNNNNNNNNNNNNNNNNNNNNNNNNNNNNNNNNNNNNNNNNNNNNNNNNNNNNNNNNNNNNNNNNNNNNNNNNNNNNNNNNNNNNNNNNNNNNNNNNNNNNNNNNNNNNNNNNNNNNNNNNNNNNNNNNNNNNNNNNNNNNNNNNNNNNNNNNNNNNNNNNNNNNNNNNNNNNNNNNNNNNNNNTTCCCGCTATTCTATATTTTATTGAAAGGGGCGCTCAACCTACTGGAACTGTTTATGATATTTTAAAGAAGGCAGAGGTTTTTAAAGAACTTCGCCCTAATGAAACGACATTCACTTAAAAAAAAAAATACAACAATAAAGGGACTTGAGTGATTCGTATATAGTTTGATAGAATCCTTTCTTTATTATTCCCNCCCTTTTTGCTCTWTTCANACCTATTTTGTATTGTTCTCGTAGGAGGNTGTGTCTCCTTTACTGATTGATCCAAATAAAAATTTTTGATATAARATGTCTARAAAAAAGGATCAAGTGAATAAACAAGCAAGTTTTWTWTTGACCAAATAACTAACGGTAGGAATTGGAGCTAGCAATAAAAAATTCTGACWTTCWTTTCAATTGGATGGTTTTCTTTGGAACTATACACAAAAAGAATGAATTATTTGACGTATAATTTTTGAAATTTTTTCTACTTCTTTTGTATTTCGCTCTACATTCCTTTCTAATTATCTWCCTTATTTAGCTAATTTAGATAGGGCCAATCCAACCCAARTTYTTTTTTTTT-----------------------------------------------------------------AACATACATATTGACAAGAGTGTAGTGAACAAATATAATTCAAGTGTAAATGGATCCGTTTTTCTCGATTTTTTTGTCCTACATACAAAACACAGGTTTTGTTTTTTACTTTATTCAAAGATTTGTTGAATTTGTTGTGATACAAAACAAAACTGCTTATAAGGAAATGGATAGATAATAAAAAAAAGAATATCTGAAAATATAGAGATAGAAAGATAGAGAAAAAAATAGAATATATATCTATCTATAATGTAGTGGATGAAAATATTTAAGAAACAGTCTAGTTTTTTATTTGAAAATTTATTGTATTGTCAGTTGATCTTTTTTTTTCTTTTTTGCTAATTCACCGTTTTGGTTGGCTTGTCTAATTTCGTTATTTTGATCTCGATTGTATCTATANNNNNNNNTAAGTGAGAACTTTCAAATTCAGAGAAACCCTGGAATTAAAAAAATGGGCAATCCTGAGCCAACTCCTTCTTTCCAAAAGGAAGACAAAAGGATAGGTGCAGAGACTCAATGGAAGTTGTTCTAACAAATGGAGTTGACGGTCTTGCGTTGTTATAAGAATTCTTCCATCGAAACTCCAAAAAGGATGAAGAATAAACCTAGACGCATACGTACTTAAATATAAATAATACTCTATTTATCT-------TATATAAAATATTTAGAATATTCAATTAAATGAAAAAATCTTGATGACGACCCGAATCTTTATTTTATGACTATGAAAAAGTGGAAGAATTGTTGTGAATCGATTCCAAGTTTAAGAAAGAATCGAATATTCGTTTTTTAGTAAATTAAAGCATTTATTCCCCAGTCCGATAGATCTTTTGAAAACCCGACCCATCGGATGAGAATGAAGATAGAGTCCCGTTCTACGTGTCAATCCTGACAACAATGAAATTTATAGTAAGAGGAAAATCCGTCGACTTTAAAAATCGTGAGGGTTCAAGTCCCTCTATCCCCAAAAAAGATCCTTTGATTCTCTAACTAATTATCCTCTTTTTTTGTTAACGATTCAAATAAAAATTGGGTCTCTTCCTCATTTACTCTT-----ACAAAGGTATCCGAGCAGAAACGTTTTTCTCTTATCACAAGTCTTGTGATGTATGATGTAAATGAGACATGAGCAGCTTTGAGCAAGGAGTACTCTTACTCATTTGAATGATTCCCAATACATATCATTACTCATACTAAGACTTACAAAA-AAAGTCTTCTTTTTAAGATACAGGAAATTACGGGACCTAGATAAGACTTTGTAATACCCTTTCGCCTTTTAATTGACATAGAACCCAGTTTTCTAGTAAAATGAGTAGACGATGCATAGGGA
>Muehlenbeckia_gracillima
NNNNNNNNNNNNNNNNNNNNNNNNNNNNNNNNNNNNNNNNNNNNNNNNNNNNNNNNNNNNNNNNNNNNNNNNNNNNNNNNNNNNNNCGTTTTGTTGTCAAATAAAAATACAGGTTATGACACAAACTACAGTTTACTAGTTGTAAAACGTTTAGTTATTCGAATGTATCAACAGAATTATTTGATTCTTTCTGTTAATGATTCTAACAAAAATGCATTTTTGGGGCACAAGAAAAATTTTTATTCTCAACGGATCTCAGAGGGGTTTGCAGCTATTGCGGAAATTCCATTTTCTATGCGATTAATATCTTCCCTAGAAGGAAAAGAACTAAAAGAATCTCCAAATTTACGACCAATTCATTCAACATTTCCTTTTTTAGAGGACAAATTTTTACGTTTAAGTTTTGTGTTAGATATATTGATACCTCACCCTGTCCATCTGGAAATTTTGGTTCAAACTATTCGGTACTGGGTAAAAGATACCTCCTGTTTGCATTTATTACGATTCTTTCTTTATGAATATTGTAATAGTGTTATTACTCTAAAGAGATCTGTTTCCAATTTTTCAAAAAAAAAGAATCAAAGATTCTTATTGTTCCTATATAATTCCTATGTGTGTGAATGCGAATCCATCTTCGTTTTTCTCCGCAACCAATCCTCTGATTTACGATCAACGTTTTACGGAGCCTTTCTTGCACGAGTTTATTTCTACCTAAAGTTAGAACATTTTGTAAAAGTATTTACTAAGCACTTTTCCGTTNNNNNNNNNNNNNNNNNNNNNNNNNNNNNNNNNNNNNNNNNNNNNNNNNNNNNNNNNNNNNNNNNNNNNNNNNNNNNNNNNNNNNNNNNNNNNNNNNNNNNNNNNNNNNNNNNNNNNNNNNNNNNNNNNNNNNNNNNNNNNNNNNNNNNNNNNNNNNNNNNNNNNNNNNNNNNNNNNNNNNNNNNNNNNNNNNNNNNNNNNNNNNNNNNNNNNNNNNNNNNNNNNNNNNNNNNNNNNNNNNNNNNNNNNNNNNNNNNNNNNNNNNNNNNNNNNNNNNNNNNNNNNNNNNNNNNNNNNNNNNNNNNNNNNNNNNNNNNNNNNNNNNNNNNNNNNNNNNNNNNNNNNNNNNNNNNNNNNNNNNNNNNNNNNNNNNNNNNNNNNNNNNNNNNNNNNNNNNNNNNNNNNNNNNNNNNNNNNNNNNNNNNNNNNNNNNNNNNNNNNNNNNNNNNNNNNNNNNNNNNNNNNNNNNNNNNNNNNNNNNNNNNNNNNNNNNNNNNNNNNNNNNNNNNNNNNNNNNNNNNNNNNNNNNNNNNNNNNNNNNNNNNNNNNNNNNNNNNNNNNNNNNNNNNNNNNNNNNNNNNNNNNNNNNNNNNNNNNNNNNNNNNNNNNNNNNNNNNNNNNNNNNNNNNNNNNNNNNNNNNNNNNNNNNNNNNNNNNNNNNNNNNNNNNNNNNNNNNNNNNNNNNNNNNNNNNNNNNNNNNNNNNNNNNNNNNNNNNNNNNNNNNNNNNNNNNNNNNNNNNNNNNNNNNNNNNNNNNNNNNNNNNNNNNNNNNNNNNNNNNNNNNNNNNNNNNNNNNNNNNNNNNNNNNNNNNNNNNNNNNNNNNNNNNNNNNNNNNNNNNNNNNNNNNNNNNNNNNNNNNNNNNNNNNNNNNNNNNNNNNNNNNNNNNNNNNNNNNNNNNNNNNNNNNNNNNNNNNNNNNNNNNNNNNNNNNNNNNNNNNNNNNNNNNNNNNNNNNNNNNNNNNNNNNNNNNNNNNNNNNNNNNNNNNNNNNNNNNNNNNNNNNNNNNNNNNNNNNNNNNNNNNNNNNNNNNNNNNNNNNNNNNNNNNNNNNNNNNNNNNNNNNNNNNNNNNNNNNNNNNNNNNNNNNNNNNNNNNNNNNNNNNNNNNNNNNNNNNNNNNNNNNNNNNNNNNNNNNNNNNNNNNNNNNNNNNNNNNNNNNNNNNNNNNNNNNNNNNNNNNNNNNNNNNNNNNNNNNNNNNNNNNNNNNNNNNNNNNNNNNNNNNNNNNNNNNNNNNNNNNNNNNNNNNNNNNNNNNNNNNNNNNNNNNNNNNNNNNNNNNNNNNNNNNNNNNNNNNNNNNNNNNNNNNNNNNNNNNNNNNNNNNNNNNNNNNNNNNNNNNNNNNNNNNNNNNNNNNNNNNNNNNNNNNNNNNNNNNNNNNNNNNNNNNNNNNNNNNNNNNNNNNNNNNNNNNNNNNNNNNNNNNNNNNNNNNNNNNNNNNNNNNNNNNNNNNNNNNNNNNNNNNNNNNNNNNNNNNNNNNNNNNNNNNNNNNNNNNNNNNNNNNNNNNNNNNNNNNNNNNNNNNNNNNNNNNNNNNNNNNNNNNNNNNNNNNNNNNNNNNNNNNNNNNNNNNNNNNNNNNNNNNNNNNNNNNNNNNNNNNNNNNNNNNNNNNNNNNNNNNNNNNNNNNNNNNNNNNNNNNNNNNNNNNNNNNNNNNNNNNNNNNNNNNNNNNNNNNNNNNNNNNNNNNNNNNNNNNNNNNNNNNNNNNNNNNNNNNNNNNNNNNNNNNNNNNNNNNNNNNNNNNNNNNNNNNNNNNNNNNNNNNNNNNNNNNNNNNNNNNNNNNNNNNNNCGCTATTCTATATTTTATTGAAAGGGGCGCTCAACCTACTGGAACTGTTTATGATATTTTAAAGAAGGCAGAGGTTTTTAAAGAACTTCGCCCTAATGAAACGACATTCACTTAAAAAAAAAAATACAACAAGAAAGGGACTTGAGTGATTCGTATATAGTTTGATAGAATCCTTTCTTTATTATTCCCACCCTTTTTGCTCTATTCAGACCTATTTTGTATTGTTCTCGTAGGAGGCTGTGTCTCCTTTACTGATTGATCAAAATAAAAATTTTTGATATAAGATGTCTAGAAAAAAGGCTCAAGTGAATAAACAAGCAAGTTTTATATTGACCAAATAACTAACGGTAGGAATTGGAGCTAGCAATAAAAAATTCTGACATTCATTTCAATTGGATGGTTTTCTTTGGAACTATACGCAAAAAGAATTAATTATTTGACGTATAATTTTTGAAATTTTTTCTACTTCTTTTGTATTTCGCTCTACATTCCTTTCTTATTATCTACNTTATTTAGCTAATTTAGATAGTGCCAATCCAACACAAGTTCTTTTTTTTT-----------------------------------------------------------------AACATACATATTGACAAGAGTGTAGTGAACAAATATAATTCAAGTGTAAATGGATCCGTTTTTCTCTATTTTTTTGTCCTACATACAAAACACAGGTTTTGTTTTTTACTTTATTCAAAGATTTGTTGAATTTGTTGTGATACAAAACTGCTTAGCTTATAAGGAAATGGATAGATAATAAAAAAAAGAATATCTGAAAATATAGAGATAGAAAGATAGAGAAAAAAATAGAATATATATATATCTATAATGTAGTGGATGAAAATATCTAAGAAACAGTCTCGTTTTTTATTTGAAAATTTCTTGT-----CAGTTGATCTTTTTTTC--TTTTTTGCTAATTCACCGTTTTGGTTGGCTTGTCTAATTTCGTTATTTTGATCTCGATTGTATCNNNNNNNNNNNNNNAGTGAGAACTTTCAAATTCAGAGAAACCCTGGAATTAAAAAAATGGGCAATCCTGAGCCAACTCCTTCTTTCCAAAAGGAAAACAAAAGGATAGGTGCAGAGACTCAATGGAAGTTGTTCTAACAAATGGAGTTGACGGTCTTGCGTTGTTATAAGAATTCTTCCATCGAAACTCCAAAAAGGATGAAGAATAAACCTAGACGCATACGTACTTAAATATAAATAATACTC--------TAAAAARTTATATAAAATATTTAGAATATTCAATTAAATGAAAAAATATTGATGACGACCCGAATCTTTATTTTCTGACTATGAAAAAGTGGAAGAATTGTTGTGAATCGATTCCAAGTTTAAGAAAGAATCGAATATTCGTTTTTTAGTAAATTAAAGCATTTATTCCCCAGTCCGATAGATCTTTTGAAAACCCGACCCATCGGATGAGAATGAAGATAGAGTCCCGTTCTACGTGTCCATCCTGACAACAATGAAATTTATAGTAAGAGGAAAATCCGTCGACTTTAAAAATCGTGAGGGTTCAAGTCCCTCTATCCCCAAAAAAGATCCTTTGATTCTCTAACTAATTATCCTCTTTTTTTGTTAACGATTCAAATAAAAATTGGGTCTCTTCCTCATTTACTCTT-----ACAAAGGTATCCGAGCAGAAAAGTTTTTCTCTTATCACAAGTCTTGTGATGTATGATGTAAATGAGACATGAGCAGCTTTGAGCAAGGAGTACTCTTACTCATTTGAATGATTCCCAATACATATCATTACTCATACTAAGACTTACAAAA-AAAGTCTTCTTTTTAAGATACAGGAAATTCCGGGACCTAGATAAGACTTTGTAATACCCTTTCGCCTTTTAATTTACATAGAACCCAGTTTTCTAGTAAAATGAGTAGACGATGCATAGGGA
>Reynoutria_elliptica
NNNNNNNNNNNNNNNNNNNNNNNNNNNNNNNNNNNNNNNNNNNNNNNNNNNNNNNNNNNNNNNNNNNNNNNNNNNNNNNNNNNNNNTATTTTGTTGTCAAATACAAATAAAGGTTATGACACAAACTACAGTTTACTAGTTGTAAAACGTTTAGTTATTCGAATGTATCAACAGAATTATTTGATTCTTTCTGTTAATGATTCTAACAAAAATGAATTTCTTGTGCCCAAGAAAAATTTTTATTCTCAACAGATCTCAGAGGGGTTTGCAGCTATTGCGCAAATTCCGTTTTCTATGCGATTAATATCTTCCCTAGAAGGAAAAGAACTAAAAAAATCTCAAAATTTACGACCAATTCATTCAACATTTCCTTTTTTAGAGGACAAATTTTTACGTTTAAGTTTTGTGTTAGATATATTGATACCTCACCCTGTCCATCTGGAAATCTTGGTTCAAACTATTCGGTACTGGGTAAAAGATACCTCCTGTTTGCATTTATTACGATTCTTTCTTTATGAGTATTGTAATAGCGTTATTACTCTAAAGAGATCTGTTTCCAATTTTTCAAAAAAAAAGAATCAAAGATTTTTATTGTTCCTATATAATTCCTATGTGTGTGAATGCGAATCCATCTTCGTTTTTCTCCGCAACCAATCTTCTCATTTACGATCAACGTCTTACGGAGCCTTTCTTGCACGAGTTTATTTCTACCTAAAGTTAGAACATTTTTTAAAAG------CTAAGCACTTCGGGGTTATCCTTTGGTTCTTCAAGGATCCTTTTCTGCATTCTGTTAGGTATCAAGGAAAATGGATTCTGGCTTCAAGAGGGACATTTCTTCTGATGACTAAATTTAAATATTACTTTGTCAATTTCTGGCAATATAATTTTTCCCTATGGGTGCAAACAAGAAGACTCTATATCAATCAATCCTCAAACCAGCCCACGGATTTTATGGGTTTTCTTTTAAGTGTGCGACTAAACCCATCTGTGTTACGGAGTCAAATGTTAGAAAATTCATTCTTAATAGATAGTGGTATTAAGAAGTTTGAGACCCTAGTTCCAATTATGCCTCTAATTGGATCATTGGCTAAAGCGAAATTTTGTAACGTATTAGGACATCCCATTAGTAAGCCAGCCTGGACTGATTTATCTGATTCTGATATTATACGCCGATTTGGGCGTATATGTAGAAATCTTTCTCATTATTACAGCGGATCTAAGAATACAAATTGACTTATTATACTCCTGAGTATGAACCCCATGCTCATGATATCTTGGCAGCATTTCGAGTAACTCCTCAACCTGGAGTTCCGCCAGAAGAAGCAGGGGCCGCGGTAGCTGCCGAATCTTCTACTGGTACATGGACAACCGTGTGGACCGATGGACTTACCAGCCTTGATCGTTACAAAGGACGATGCTACGACATCGAGCCTGTTCCTGGAGAAGAAAATCAATTTATTGCTTATGTAGCTTACCCATTAGACCTTTTTGAAGAGGGTTCTGTTACTAACATGTTTACTTCCATTGTGGGTAATGTATTTGGGTTCAAAGCTCTGCGTGCTCTTCGTTTGGAGGATTTGCGAATCCCTCCTGCTTATACGAAAACTTTCCAAGGCCCGCCTCACGGTATCCAAGTTGAAAGAGATAAATTGAACAAATATGGACGTCCCCTATTGGGATGTACTATTAAACCGAAATTGGGGTTGTCCGCTAAGAACTACGGTCGGGCAGTTTATGAATGTCTTCGTGGCGGACTTGATTTTACCAAAGATGATGAAAACGTGAACTCCCAACCATTTATGCGTTGGAGAGACCGTTTCTTATTCTGTGCCGAAGCTATTTTTAAATCACAGTGCGAAACAGGTGAAATCAAAGGACATTACTTGAATGCTACTGCAGGTACATGCGAAGAAATGATAAAAAGGGCTGTATTTGCCAGAGAATTGGGAGTTCCCATCGTAATGCATGACTACTTAACAGGGGGATTCACTGCAAATACTAGTTTAGCTCATTATTGCAGAGATAATGGCCTACTTCTTCACATTCACCGCGCAATGCATGCAGTTATTGATAGACAGAAAAATCACGGTATGCACTTCCGTGTACTAGCTAAAGCCTTACGTATGTCTGGTGGAGATCATATTCATGCCGGTACTGTAGTAGGTAAACTTGAAGGGGAAAGGGACATTACTTTAGGGTTTGTTGATTTACTACGTGATGACTTTGTTGAAAAAGACCGAAGTCGCGGTATTTATTTCACTCAACCATGGGTTTCCATGCCCGGTGTTATTCCTGTGGCTTCCGGGGGTATTCACGTTTGGCATATGCCCGCTCTAACCGAGATCTTTGGGGATGATTCTGTACTACAGTTCGGTGGCGGAACTTTAGGCCACCCATGGGGAAATGCGCCGGGTGCTGTAGCGAATCGAGTAGCTCTAGAAGCCTGTGTACAAGCTCGTAATGAGGGGCGTGATCTTGCTCGCGAGGGTAACGATATTATTCGTAAAGCTGCCAAATGGAGTCCTGAGCTAGCTGCCGCNGTTCCGCTATTCTATATTTTCTTGAAAGGGGCGCTCAACCTACTGGAACTGTTTATGATATTTTAAAGAAGGCAGAGGTTTTTAAAGAACTTCGCCCTAATGAAACGACATTCACTTAATAAAAAAAATACAACAAGAAAGGGACTTGAGCGATTCGTATATAGTTTGATAGAATCCTTTCTTTATTATTCCCACCCTTTTTGCTCTATTCAGATCTATTTTGTATTGTTTTCGTAGGAGGCTGTGTCTCCTTTAATTATTGATCAAAATAAAAATTTTTGATATAAGATGTCTAGAAAAAAGGATCAAGTAAATAAACAAGCAAGTTTTATATTGACCAAATAACTAACGGTAGGAATTGGAGCTAGCAATAAACAATTCTGATATTTATTTCAATTGGATGGTTTTCTTTGGAACTATACGCAAAAAGAATTCATTATTTGACGTATAATTTTTGATATTTTTTCTACTTCTTTTGTATTTCGCTCTACATTCCTTTCTGATCATCTACCTTATTTAGCTAATTTAGATAGTGCCAATCCAACACAAGTTCTTTTTTTTTATTGATTATTTTCGTATCTTAAATTTTCAATGAAATTTTTATAATTTCGATTTTTCGTTCTATATAACATACATATTGACAAGAGTGTAGTGAACAAATATAATTCAAGTGTAAATGGATCCGTTTTTCTCTATTTTTTTGTCCTACATACAAAACACAGGTTTTGTTTTTTACTTTATTCAAAGATTTGTTGAATTTGTTATGATACAAAACAAAACTGCTTATAAGGAAATGGATAGATAATAAAAAAAA-A-TATCTGAAAATATAGAGATAGAAAGATAGAGAAAAAAATAGAATATATATCTATCTATAATGTAGTGGATGAAAATATCTAAGAAACAGTCTAGTTTTTTATTTGAAAATTTCTTGTATTGTCAGTTGATCTTTTTTTTTCTTTTTTGCTAATTCAACGTTTTGGTTGGCTTGTCTAATTTCGTTATTTTGATCTCGATTGTATCTATATACTATGCTAAGTGAGAACTTTCAAATTCAGAGAAACCCTGGAATTAAAAAAATGGGCAATCCTGAGCCAACTCCTTCTTTCCAAAAGGAAGAAAAAGGGATAGGTGCAGAGACTCAATGGAAGCTGTTCTAACAAATGGAGTTGATGGTCTTGCGTTGTTATAAGAATTCTTCCATCGAAACTCCAAAAAGGATGAAGAATAAACCTAGACGCATACGTACTTAACTATAAATAATACTTTATTTATATGAAAAATTTTATAAAAT----AGAATATTCAATTAAATGAAAAAATATTGATGACGACCCGAATCTTTATTTTATGACTATGAAAAAGTGGAAGAATTGTTGTGAATCGATTTCAAGTTTAAGAAAGAATCGAATATTCGTTTTT-AGTAAATTAAAGCATTTATTTACCAGTCCGATAGATCTTTTGAAAACCCGACCCATCGGATGAGAATGAAGATAGAGTCCCGTTCTACGTGTCAATCCTGACAACAATGAAATTTATAGTAAGAGGAAAATCCGTCGACTTTAAAAATCGTGAGGGTTCAAGTCCCTCTATCCCCAAAAAAGATCCTTTGATTCTCTAACAAATTATCCTCTTTTTTTGTTAACGATTCAAATAAAAGTTAGGTCTCTTCCTCATTGACTCTTCTTTCACAAAGGTATCCGAGCAGAAAAGTTTTTCTCTTATCACAAGTCT-------TATGATGTAAATGAGACATGAGCAGCTTTGAGCAAGGAGTACTCTTACTCATTTGAATGATTCCCAATACATATCATGACTCGTACTAAGACTTACAAAAAAAAGTCTTCTTTTGAAGATACAGGAAATTCCGGGACCTAGATAAGACTTTGTAATACCCTTTCGCCTTTTAATTGACATAGACCCCAGTTTTCTAGTAAAATGAGTAGACGATGCATAGGGA
>Reynoutria_japonica_var._terminalis
NNNNNNNNNNNNNNNNNNNNNNNNNNNNNNNNNNNNNNNNNNNNNNNNNNNNNNNNNNNNNNNNNNNNNNNNNNNNNNNNNNNNNNTATTTTGTTGTCAAATACAAATAAAGGTTATGACACAAACTACAGTTTACTAGTTGTAAAACGTTTAGTTATTCGAATGTATCAACAGAATTATGTGATTCTTTCTGTTAATGATTCTAACAAAAATGAATTTCTTGGGCCCAAGAAAAATTTTGATTCTCAACAGATCTCAGAGGGGTTTGCAGCTATTGCGCAAATTCCGTTTTCTATGCGATTAATATCTTCCCTAGAAGGAAAAGAACTAAAAAAATCTCAAAATTTACGACCAATTCATTCAACATTTCCTTTTTTAGAGGACAAATTTTTACGTTTAAGTTTTGTGTTAGATATATTGATACCTCACCCTGTCCATCTGGAAATCTTGGTTCAAACTATTCGGTACTGGGTAAAAGATACCTCCTGTTTGCATTTATTACGATTCTTTCTTTATGAGTATTGTAATAGCGTTATTACTCTAAAGAGATCTGTTTCCAATTTTTCAAAAAAAAAGAATCAAAGATTTTTATTGTTCCTATATAATTCCTATGTGTGTGAATGCGAATCCATCTTCGTTTTTCTCCGCAACCAATCTTCTCATTTACGATCAACGTCTTACGGAGCCTTTCTTGCACGAGTTTATTTCTACCTAAAGTTAGAACATTTTTTAAAAG------CTAAGCACTTCGGGGTTATCCTTTGGTTCTTCAAGGATCCTTTTCTGCATTCTGTTAGGTATCAAGGAAAATGGATTCTGGCTTCAAGAGGGACATTTCTTCTGATGACTAAATTTAAATATTACTTTGTCAATTTCTGGCAATATAATTTTTCCCTATGGGTGCAAACAAGAAGACTCTATATCAATCAATCCTCAAACCAGCCCACGGATTTTATGGGTTTTCTTTTAAGTGTGCGACTAAACCCATCTGTGTTACGGAGTCAAATGTTAGAAAATTCATTCTTAATAGATAGTGGTATTAAGAAGTTTGAGACCCTAGTTCCAATTATGCCTCTAATTGGATCATTGGCTAAAGCGAAATTTTGTAACGTATTAGGACATCCCATTAGTAAGCCAGCCTGGACTGATTTATCTGATTCTGATATTATACGCCGATTTGGGCGTATATGTAGAAATCTTTCTCATTATTACAGCGGATCTAAGAATACAAATTGACTTATTATACTCCTGAGTATGAACCCCATGATCATGATATCTTGGCAGCATTTCGAGTAACTCCTCAACCTGGAGTTCCGCCAGAAGAAGCAGGGGCCGCGGTAGCTGCCGAATCTTCTACTGGTACATGGACAACCGTGTGGACCGATGGACTTACCAGCCTTGATCGTTACAAAGGACGATGCTACGGCATCGAGCCTGTTCCTGGAGAAGAAAATCAATTTATTGCTTATGTAGCTTACCCATTAGACCTTTTTGAAGAGGGTTCTGTTACTAACATGTTTACTTCCATTGTGGGTAATGTATTTGGGTTCAAAGCCCTGCGTGCTCTTCGTTTGGAGGATTTGCGAATCCCTCCTGCTTATACGAAAACTTTCCAAGGCCCGCCTCACGGTATCCAAGTTGAAAGAGATAAATTGAACAAATATGGACGTCCCCTATTGGGATGTACTATTAAACCGAAATTGGGGTTGTCCGCTAAGAACTACGGTCGGGCAGTTTATGAATGTCTTCGTGGCGGACTTGATTTTACCAAAGATGATGAAAACGTGAACTCCCAACCATTTATGCGTTGGAGAGACCGTTTCTTATTCTGTGCCGAAGCTATTTTTAAATCACAGTGCGAAACAGGTGAAATCAAAGGACATTACTTGAATGCTACTGCAGGTACATGCGAAGAAATGATAAAAAGGGCTGTATTTGCCAGAGAATTGGGAGTTCCCATCGTAATGCATGACTACTTAACAGGGGGATTCACTGCAAATACTAGTTTAGCTCATTATTGCAGAGATAATGGCCTACTTCTTCACATTCACCGCGCAATGCATGCAGTTATTGATAGACAGAAAAATCACGGTATGCACTTCCGTGTACTAGCTAAAGCCTTACGTATGTCTGGTGGAGATCATATTCATGCCGGTACTGTAGTAGGTAAACTTGAAGGGGAAAGGGACATTACTTTAGGGTTTGTTGATTTACTACGTGATGACTTTGTTGAAAAAGACCGAAGTCGCGGTATTTATTTCACTCAACCTTGGGTTTCCATGCCTGGTGTTATTCCTGTAGCTTCCGGGGGTATTCACGTTTGGCATATGCCCGCTCTAACCGAGATCTTTGGGGATGATTCTGTACTACAGTTCGGTGGCGGAACTTTAGGCCACCCATGGGGAAATGCGCCGGGTGCTGTAGCGAATCGAGTAGCTCTAGAAGCCTGTGTACAAGCTCGTAATGAGGGGCGTGATCTTGCTCGCGAGGGTAACGATATTATTCGTAAAGCTGCCAAATGGAGTCCTGAGCTAGCTGCCGNNGTTCCGCTATTCTATATTTTCTTGAA-GGGGCGCTCAACCTACTGGAACTGTTTATGATATTTTAAAGAAGGCAGAGGTTTTTAAAGAACTTCGCCCTAATGAAACGACATTCACTTAATAAAAAAAATACAACAAGAAAGGGACTTGAGCGATTCGTATATAGTTTGATAGAATCCTTTCTTTATTATTCCCACCCTTTTTGCTCTATTCAGATCTATTTTGTATTGTTTTCGTAGGAGGCTGTGTCTCCTTTAATTATTGATCAAAATAAAAATTTTTGATATAAGATGTCTAGAAAAAAGGATCAAGTAAATAAACAAGCAAGTTTTATATTGACCAAATAACTAACGGTAGGAATTGGAGCTAGCAATAAACAATTCTGACATTTATTTCAATTGGATGGTTTTCTTTGGAACTATACGCAAAAAGAATTAATTATTTGACGTATAATTTTTGATATTTTTTCGACTTCTTTTGTATTTCGCTCTACATTCCTTTCTGATCATCTACCTTATTTAGCTAATTTAGATAGTGCCAATCCAACACAAGTTCTTTTTTTTTATTGATTATTTTCGTATCTTAAATTTTCAATGAAATTTTTATAATTTCGATTTTTCGTTCTATATAACATACATATTGACAAGAGTGTAGTGAACAAATATAATTCAAGTGTAAATGGATCCGTTTTTATCTATTTTTTTGTCCTACATACAAAACACAGGTTTTGTTTTTTACTTTATTCAAAGATTTGTTGAATTTGTTATGATACAAAACAAAACTGCTTATAAGGAAATGGATAGATAATAAAAAAAA-A-TATCTGAAAATATAGAGATAGAAAGATAGAGAAAAAAATAGAATATATATCTATCTATAATGTAGTGGATGAAAATATCTAAGAAACAGTCTAGTTTTTTATTTGAAAATTTCTTGTATTGTCAGTTGATCTTTTTTTTTCTTTTTTGCTAATTCAACGTTTTGGTTGGCTTGTCTAATTTCGTTATTTTGATCTCGATTGTATCTATATACTATGCTAAGTGAGAACTTTCAAATTCAGAGAAACCCTGGAATTAAAAAAATGGGCAATCCTGAGCCAACTCCTTCTTTCCAAAAGGAAGAAAAAGGGATAGGTGCAGAGACTCAATGGAAGCTGTTCTAACAAATGGAGTTGATGGTCTTGCGTTGTTATAAGAATTCTTCCATCGAAACTCCAAAAAGGATGAAGAATAAACCTAGACGCATACGTACTTAAATATAAATAATACTTTATTTATATGAAAAATTTTATAAAAT----AGAATATTCAATTAAATGAAAAAATATTGATGACGACCCGAATCTTTATTTTATGACTATGAAAAAGTGGAAGAATTGTTGTGAATCGATTTCAAGTTTAAGAAAGAATCGAATATTCGTTTTT-AGTAAATTAAAGCATTTATTTACCAATCCGATAGATCTTTTGAAAACCCGACCCATCGGATGAGAATGAAGATAGAGTCCCGTTCTACGTGTCAATCCTGACAACAATGAAATTTATAGTAAGAGGAAAATCCGTCGACTTTAAAAATCGTGAGGGTTCAAGTCCCTCTATCCCCAAAAAAGATCCTTTGATTCTCTAACAAATTATCCTCTTTTTTTGTTAACGATTCAAATAAAAGTTAGGTCTCTTCCTCATTGACTCTTCTTTCACAAAGGTATCCGAGCAGAAAAGTTTTTCTCTTATCACAAGTCT-------TATGATGTAAATGAGACATGAGCAGCTTTGAGCAAGGAGTACTCTTACTCATTTGAATGATTCCCAATACATATCATTACTCGTACTAAGACTTACAAAAAAAAGTCTTCTTTTGAAGATACAGGAAATTCCGGGACCTAGATAAGACTTTGTAATACCCTTTCGCCTTTTAATTGACATAGACCCCAGTTTTCTAGTAAAATGAGTAGACGATGCATAGGGA
>Reynoutria_forbesii
NNNNNNNNNNNNNNNNNNNNNNNNNNNNNNNNNNNNNNNNNNNNNNNNNNNNNNNNNNNNNNNNNNNNNNNNNNNNNNNNNNNNNNTATTTTGTTGTCAAATACAAATAAAGGTTATGACACAAACTACAGTTTACTAGTTGTAAAACGTTTAGTTATTCGAATGTATCAACAGAATTATTTGATTCTTTCTGTTAATGATTCTAACAAAAATGAATTTCTTGGGCACAAGAAAAATTTTTATTCTCAACAGATCTCAGAGGGGTTTGCAGCTATTGCGCAAATTCCGTTTTCTATGCGATTAATATCTTCCCTAGAAGGAAAAGAACTAAAAAAATCTCAAAATTTACGACCAATTCATTCAACATTTCCTTTTTTAGAGGACAAATTTTTACGTTTAAGTTTTGTGTTAGATATATTGATACCTCACCCTGTCCATCTGGAAATCTTGGTTCAAACTATTCGGTACTGGGTAAAAGATACCTCCTGTTTGCATTTATTACGATTCTTTCTTTATGAGTATTGTAATAGCGTTATTACTCTAAAGAGATCTGTTTCCAATTTTTCAAAAAAAAAGAATCAAAGATTTTTATTGTTCCTATATAATTCCTATGTGTGTGAATGCGAATCCATCTTCGTTTTTCTCCGCAACCAATCTTCTCATTTACGATCAACGTCTTACGGAGCCTTTCTTGCACGAGTTTATTTCTACCTAAAGTTAGAACATTTTTTAAAAG------CTAAGCACTTCGGGGTTATCCTTTGGTTCTTCAAGGATCCTTTTCTGCATTCTGTTAGGTATCAAGGAAAATGGATTCTGGCTTCAAGAGGGACATTTCTTCTGATGACTAAATTTAAATATTACTTTGTCAATTTCTGGCAATATAATTTTTCCCTATGGGTGCAAACAAGAAGACTCTATATCAATCAATCCTCAAACCAGCCCACGGATTTTATGGGTTTTCTTTTAAGTGTGCGACTAAACCCATCTGTGTTACGGAGTCAAATGTTAGAAAATTCATTCTTAATAGATAGTGGTATTAAGAAGTTTGAGACCCTAGTTCCAATTATGCCTCTAATTGGATCATTGGCTAAAGCGAAATTTTGTAACGTATTAGGACATCCCATTAGTAAGCCAGCCTGGACTGATTTATCTGATTCTGATATTATACGCCGATTTGGGCGTATATGTAGAAATCTTTCTCATTATTACAGCGGATCTNNNAATACAAATTGACTTATTATACTCCTGAGTATGAACCCCATGCTCATGATATCTTGGCAGCATTTCGAGTAACTCCTCAACCTGGAGTTCCGCCAGAAGAAGCAGGGGCCGCGGTAGCTGCCGAATCTTCTACTGGTACATGGACAACCGTGTGGACCGATGGACTTACCAGCCTTGATCGTTACAAAGGACGATGCTACGACATCGAGCCTGTTCCTGGAGAAGAAAATCAATTTATTGCTTATGTAGCTTACCCATTAGACCTTTTTGAAGAGGGTTCTGTTACTAACATGTTTACTTCCATTGTGGGTAATGTATTTGGGTTCAAAGCTCTGCGTGCTCTTCGTTTGGAGGATTTGCGAATCCCTCCTGCTTATACGAAAACTTTCCAAGGCCCGCCTCACGGTATCCAAGTTGAAAGAGATAAATTGAACAAATATGGACGTCCCCTATTGGGATGTACTATTAAACCGAAATTGGGGTTGTCCGCTAAGAACTACGGTCGGGCAGTTTATGAATGTCTTCGTGGCGGACTTGATTTTACCAAAGATGATGAAAACGTGAACTCCCAACCATTTATGCGTTGGAGAGACCGTTTCTTATTCTGTGCCGAAGCTATTTTTAAATCACAGTGCGAAACAGGTGAAATCAAAGGACATTACTTGAATGCTACTGCAGGTACATGCGAAGAAATGATAAAAAGGGCTGTATTTGCCAGAGAATTGGGAGTTCCCATCGTAATGCATGACTACTTAACAGGGGGATTCACTGCAAATACTAGTTTAGCTCATTATTGCAGAGATAATGGCCTACTTCTTCACATTCACCGCGCAATGCATGCAGTTATTGATAGACAGAAAAATCACGGTATGCACTTCCGTGTACTAGCTAAAGCCTTACGTATGTCTGGTGGAGATCATATTCATGCCGGTACTGTAGTAGGTAAACTTGAAGGGGAAAGGGACATTACTTTAGGGTTTGTTGATTTACTACGTGATGACTTTGTTGAAAAAGACCGAAGTCGCGGTATTTATTTCACTCAACCATGGGTTTCCATGCCTGGTGTTATTCCTGTGGCTTCCGGGGGTATTCACGTTTGGCATATGCCCGCTCTAACCGAGATCTTTGGGGATGATTCTGTACTACAGTTCGGTGGCGGAACTTTAGGCCACCCATGGGGAAATGCGCCGGGTGCTGTAGCGAATCGAGTAGCTCTAGAAGCCTGTGTACAAGCTCGTAATGAGGGGCGTGATCTTGCTCGCGAGGGTAACGATATTATTCGTAAAGCTGCCAAATGGAGTCCTGAGCTAGCTGCCGNNGTTCCGCTATTCTATATTTTCTTGAAAGGGGCGCTCAACCTACTGGAACTGTTTATGATATTTTAAAGAAGGCAGAGGTTTTTAAAGAACTTCGCCCTAATGAAACGACATTCACTTAATAAAAAAAATACAACAAGAAAGGGACTTGAGCGATTCGTATATAGTTTGATAGAATCCTTTCTTTATTATTCCCACCCTTTTTGCTCTATTCAGATCTATTTTGTATTGTTTTCGTAGGAGGCTGTGTCTCCTTTAATTATTGATCAAAATAAAAATTTTTGATATAAGATGTCTAGAAAAAAGGATCAAGTAAATAAACAAGCAAGTTTTATATTGACCAAATAACTAACGGTAGGAATTGGAGCTAGCAATAAACAATTCTGATATTTATTTCAATTGGATGGTTTTCTTTGGAACTATACGCAAAAAGAATTAATTATTTGACGTATAATTTTTGATATTTTTTCTACTTCTTTTGTATTTCGCTCTACATTCCTTTCTGATCATCTACCTTATTTAGCTAATTTAGATAGTGCCAATCCAACACAAGTTCTTTTTTTTTATTGATTATTTTCGTATCTTAAATTTTCAATGAAATTTTTATAATTTCGATTTTTCGTTCTATATAACATACATATTGACAAGAGTGTAGTGAACAAATATAATTCAAGTGTAAATGGATCCGTTTTTCTTTATTTTTTTGTCCTACATACAAAACACAGGTTTTGTTTTTTACTTTATTCAAAGATTTGTTGAATTTGTTATGATACAAAACAAAACTGCTTATAAGGAAATGGATAGATAATAAAAAAAA-A-TATCTGAAAATATAGAGATAGAAAGATAGAGAAAAAAATAGAATATATATCTATCTATAATGTAGTGGATGAAAATATCTAAGAAACAGTCTAGTTTTTTATTTGAAAATTTCTTGTATTGTCAGTTGATCTTTTTTTTTCTTTTTTGCTAATTCAACGTTTTGGTTGGCTTGTCTAATTTCGTTATTTTGATCTCGATTGTATCTATATACTATGCTAAGTGAGAACTTTCAAATTCAGAGAAACCCTGGAATTAAAAAAATGGGCAATCCTGAGCCAACTCCTTCTTTCCAAAAGGAAGAAAAAGGGATAGGTGCAGAGACTCAATGGAAGCTGTTCTAACAAATGGAGTTGATGGTCTTGCGTTGTTATAAGAATTCTTCCATCGAAACTCCAAAAAGGATGAAGAATAAACCTAGACGCATACGTACTTAACTATAAATAATACTTTATTTATATGAAAAATTTTATAAAAT----AGAATATTCAATTAAATGAAAAAATATTGATGACGACCCGAATCTTTATTTTATGACTATGAAAAAGTGGAAGAATTGTTGTGAATCGATTTCAAGTTTAAGAAAGAATCGAATATTCGTTTTT-AGTAAATTAAAGCATTTATTTACCAGTCCGATAGATCTTTTGAAAACCCGACCCATCGGATGAGAATGAAGATAGAGTCCCGTTCTACGTGTCAATCCTGACAACAATGAAATTTATAGTAAGAGGAAAATCCGTCGACTTTCAAAATCGTGAGGGTTCAAGTCCCTCTATCCCCAAAAAAGATCCTTTGATTCTCTAACAAATTATCCTCTTTTTTTGTTAACGATTCAAATAAAAGTTAGGTCTCTTCCTCATTGACTCTTCTTTCACAAAGGTATCCGAGCAGAAAAGTTTTTCTCTTATCACAAGTCT-------TATGATGTAAATGAGACATGAGCAGCTTTGAGCAAGGAGTACTCTTACTCATTTGAATGATTCCCAATACATATCATGACTCGTACTAAGACTTACAAAAAAAAGTCTTCTTTTGAAGATACAGGAAATTCCGGGACCTAGATAAGACTTTGTAATACCCTTTCGCCTTTTAATTGACATAGACCCCAGTTTTCTNNNNNNNNNNNNNNNNNNNNNNNNNNNN
>Reynoutria_japonica_var._compacta
NNNNNNNNNNNNNNNNNNNNNNNNNNNNNNNNNNNNNNNNNNNNNNNNNNNNNNNNNNNNNNNNNNNNNNNNNNNNNNNNNNNNNNTATTTTGTTGTCAAATACAAATAAAGGTTATGACACAAACTACAGTTTACTAGTTGTAAAACGTTTAGTTATTCGAATGTATCAACAGAATTATTTGATTCTTTCTGTTAATGATTCTAACAAAAATGAATTTCTTGGGCACAAGAAAAATTTTTATTCTCAACAGATCTCAGAGGGGTTTGCAGCTATTGCGCAAATTCCGTTTTCTATGCGATTAATATCTTCCCTAGAAGGAAAAGAACTAAAAAAATATCAAAATTTACGACCAATTCATTCAACATTTCCTTTTTTAGAGGACAAATTTGTACGTTTAAGTTTTGTGTTAGATATATTGATACCTCACCCTGTCCATCTGGAAATCTTGGTTCAAACTATTCGGTACTGGGTAAAAGATACCTCCTGTTTGCATTTATTACGATTCTTTCTTTATGAGTATTGTAATAGCGTTATTACTCTAAAGAGATCTGTTTCCAATTTTTCAAAAAAAAAGAATCAAAGATTTTTATTGTTCCTATATAATTCCTATGTGTGTGAATGCGAATCCATCTTCGTTTTTCTCCGCAACCAATCTTCTCATTTACGATCAACGTCTTACAGAGCCTTTCTTGCACGAGTTTATTTCTACCTAAAGTTAGAACATTTTTTAAAAGTATTTACTAAGCACTTCGGGGTTATCCTTTGGTTCTTCAAGGATCCTTTTCTGCATTCTGTTAGGTATCAAGGAAAATGGATTCTGGCTTCAAGAGGGACATTTCTTCTGATGACTAAATTAAAATATTACTTTGTCAATTTCTGGCAATATAATTTTTCCCTATGGGTGCAAACAAGAAGACTCTATATCAATCAATCCTCAAACCAGCCCACGGATTTTATGGGTTTTCTTTTAAGTGTGCGACTAAACCCATCTGTGTTACGGAGTCAAATGTTAGAAAATTCATTCTTAATAGATAGTGGTATTAAGAAGTTTGAGACCCTAGTTCCAATTATGCCTCTAATTGGATCATTGGCTAAAGCGAAATTTTGTAACGTATTAGGACATCCCATTAGTAAGCCAGCCTGGACTGATTTATCTGATTCTGATATTATACGCCGATTTGGGCGTATATGTAGAAATCTTTCTCATTATTACAGCGGATCTNNNNNNNNNNNNNNNNNNNNNNNNNNNNNNNNNNNNNNNNNNNNNNNNNNNNNNNNNNNNNNNNNTTTCGAGTAACTCCTCAACCTGGAGTTCCGCCAGAAGAAGCAGGGGCCGCGGTAGCTGCCGAATCTTCTACTGGTACATGGACAACCGTGTGGACCGATGGACTTACCAGCCTTGATCGTTACAAAGGACGATGCTACGACATCGAGCCTGTTCCTGGAGAAGAAAATCAATTTATTGCTTATGTAGCTTACCCATTAGACCTTTTTGAAGAGGGTTCTGTTACTAACATGTTTACTTCCATTGTGGGTAATGTATTTGGGTTCAAAGCCCTGCGTGCTCTTCGTTTGGAGGATTTGCGAATCCCTCCTGCTTATACGAAAACTTTCCAAGGCCCGCCTCACGGTATCCAAGTTGAAAGAGATAAATTGAACAAATATGGACGTCCCCTATTGGGATGTACTATTAAACCGAAATTGGGGTTGTCCGCTAAGAACTACGGTCGGGCAGTTTATGAATGTCTTCGTGGCGGACTTGATTTTACCAAAGATGATGAAAACGTGAACTCCCAACCATTTATGCGTTGGAGAGACCGTTTCTTATTCTGTGCCGAAGCTATTTTTAAATCACAGTGCGAAACAGGTGAAATCAAAGGACATTACTTGAATGCTACTGCAGGTACATGCGAAGAAATGATAAAAAGGGCTGTATTTGCCAGAGAATTGGGAGTTCCCATCGTAATGCATGACTACTTAACAGGGGGATTCACTGCAAATACTAGTTTAGCTCATTATTGCAGAGATAATGGCCTACTTCTTCACATTCACCGCGCAATGCATGCAGTTATTGATAGACAGAAAAATCACGGTATGCACTTCCGTGTACTAGCTAAAGCCTTACGTATGTCTGGTGGAGATCATATTCATGCCGGTACTGTAGTAGGTAAACTTGAAGGGGAAAGGGACATTACTTTAGGGTTTGTTGATTTACTACGTGATGACTTTGTTGAAAAAGACCGAAGTCGCGGTATTTATTTCACTCAACCGTGGGTTTCCATGCCTGGTGTTATTCCTGTGGCTTCCGGGGGTATTCACGTTTGGCATATGCCCGCTCTAACCGAGATCTTTGGGGATGATTCTGTACTACAGTTCGGTGGCGGAACTTTAGGCCACCCATGGGGAAATGCGCCGGGTGCTGTAGCGAATCGAGTAGCTCTAGAAGCCTGTGTACAAGCTCGTAATNNNNNNNNNNNNNNNNNNNNNNNNNNNNNNNNNNNNNNNNNNNNNNNNNNNNNNNNNNNNNNNNNNNNNNNNNNNNNNTTCCCGCTATTCTATATTTTCTTGAAAGGGGCGCTCAACCTACTGGAACTGTTTATGATATTTTAAAGAAGGCAGAGGTTTTTAAAGAACTTCGCCCTAATGAAACGACATTCACTTAATAAAAAAAATACAACAAGAAAGGGACTTGAGCGATTCGTATATAGTTTGATAGAATCCTTTCTTTATTATTCCCACCCTTTTTGCTCTATTCAGATCTATTTTGTATTGTTTTCGTAGGAGGCTGTGTCTCCTTTAATTATTGATCAAAATAAAAATTTTTGATATAAGATGTCTAGAAAAAAGGATCGAGTAAATAAACAAGCAAATTTTATATTGACCAAATAACTAACGGTAGGAATTGGAGCTAGCAATAAACAATTCTGACATTTATTTCAATTGGATGGTTTTCTTTGGAACTATACGCAAAAAGAATTAATTATTTGACGTATAATTTTTGATATTTTTTCTACTTCTTTTGTATTTCGCTCTACATTCCTTTCTGATCATCTACCTTATTTAGCTAATTTAGATAGTGCCAATCCAACACAAGTTCTTTTTTTTT-----------------------------------------------------------------AACATACATATTGACAAGAGTGTAGTGAACAAATATAATTCAAGTGTAAATGGATCCGTTTTTCTCTATTTTTTTGTCCTACATACAAAACACAGGTTTTGTTTTTTACTTTATTCAAAGATTTGTTGAATTTGTTATGATACAAAACAAAACTGCTTATAAGGAAATGGATAGATAATAAAAA-AA-AATATCTGAAAATATAGAGATAGAAAGATAGAGAAAAAAATAGAATATCTATCTATAT-----GTAGTGGATGAAAATATCTAAGAAACAGTCTAGTTTTTTATTTGAAAATTTCTTGTATTGTCAGTTGATCTTTTTTTT-CTTTTTTGCTAATTCAACGTTTTGGTTGGCTTGTCTAATTTCGTTATTTTGATCTCGATTGTATCTATATACTATGCTAAGTGAGAACTTTCAAATTCAGAGAAACCCTGGAATTAAAAAAATGGGCAATCCTGAGCCAACTCCTTCTTTCCAAAAGGAAGAAAAAGGGATAGGTGCAGAGACTCAATGGAAGCTGTTCTAACAAATGGAGTTGATGGTCTTGCGTTGTTATAAGAATTCTTCCATCGAAACTCCAAAAAGGATGAAGAATAAACCTAGACGCATACGTACTTAAATATAAATAATACTTTATTTATATGAAAAATTTTATAAAAT----AGAATATTCAATTAAATGAAAAAATATTGATGACGACCCGAATCTTTATTTTATGACTATGAAAAAGTGGAAGAATTGTTGTGAATCGATTTCAAGTTTAAGAAAGAATCGAATATTCGTTTTT-AGTAAATTAAAGCATTTATTTACCAGTCCGATAGATCTTTTGAAAACCCGACCCATCGGATGAGAATGAAGATAGAGTCCCGTTCTACGTGTCAATCCTGACAACAATGAAATTTATAGTAAGAGGAAAATCCGTCGACTTTAAAAATCGTGAGGGTTCAAGTCCCTCTATCCCCAAAAAAGATCCTTTGATTCTCTAACAAATTATCCTCTTTTTTTGTTAACGATTCAAATAAAAGTTAGGTCTCTTCCTCATTGACTCTTCTTTCACAAAGGTATCCGAGCAGAAAAGTTTTTCTCTTATCACAAGTCT-------TATGATGTAAATGAGACATGAGCAGCTTTGAGCAAGGAGTACTCTTACTCATTTGAATGATTCCCAATACATATCATTACTCGTACTAAGACTTACAAAAAAAAGTCTTCTTTTGAAGATACAGGAAATTCCGGGACCTAGATAAGACTTTGTAATACCCTTTCGCCTTTTAATTGACATAGACCCCAGTTTTCTGGTAAAATGAGTAGACGATGCATAGGGA
>Reynoutria_sachalinensis
NNNNNNNNNNNNNNNNNNNNNNNNNNNNNNNNNNNNNNNNNNNNNNNNNNNNNNNNNNNNNNNNNNNNNNNNNNNNNNNNNNNNNNTATTTTGTTGTCAAATACAAATAAAGGTTATGACACAAACTACAGTTTACTAGTTGTAAAACGTTTAGTTATTCGAATGTATCAACAGAATTATTTGATTCTTTCTGTTAATGATTCTAACAAAAATGAATTTCTTGTGCCCAAGAAAAATTTTTATTCTCAACAGATCTCAGAGGGGTTTGCAGCTATTGCACAAATTCCGTTTTCTATGCGATTCATATCTTCCCTAGAAGGAAAAGAACTAAAAAAATCTCAAAATTTACGACCAATTCATTCAACATTTCCTTTTTTAGAGGACAAATTTTTACGTTTAAGTTTTGTGTTAGATATATTGATACCTCACCCTGTCCATCTGGAAATCTTGGTTCAAACTATTCGGTACTGGGTAAAAGATACTTCCTGTTTGCATTTATTACGATTCTTTCTTTATGAGTATTGTAATAGCGTTATTACTCTAAAGAGATCTGTTTCCAATTTTTCAAAAAAAAAGAATCAAAGATTTTTATTGTTCCTATATAATTCCTATGTGTGTGAATGCGAATCCATCTTCGTTTTTCTCCGCAACCAATCTTCTCATTTACGATCAACGTCTTACGGAGCCTTTCTTGCACGAGTTTATTTCTACCTAAAGTTAGAACATTTTTTAAAAGTATTTACTAAGCACTTCGGGGTTATCCTTTGGTTCTTCAAGGATCCTTTTCTGCATTCTGTTAGGTATCAAGGAAAATGGATTCTGGCTTCAAGAGGGACATTTCTTCTGATGACTAAATTTAAATATTACTTTGTCAATTTCTGGCAATATAATTTTTCCCTATGGGTGCAAACAAGAAGACTATATATCAATCAATCCTCAAACCAGCCCACGGATTTTATGGGTTTTCTTTTAAGTGTGCGACTAAACCCATCCGTGTTACGGAGTCAAATGTTAGAAAATTCATTCTTAATAGATAGTGGTATTAAGAAGTTTGAGACCCTAGTTCCAATTATGCCTCTAATTGGATCATTGGCTAAAGCGAAATTTTGTAACGTATTAGGACATCCCATTAGTAAGCCAGCCTGGACTGATTTATCTGATTCTGATATTATACGCCGATTTGGGCGTATATGTAGAAATCTTTCTCATTATTACAGCGGATCTAAGA-TACAAATTGACTTATTATACTCCTGAGTATGAACCCCATGATCATGATATCTTGGCAGCATTTCGAGTAACTCCTCAACCTGGAGTTCCGCCAGAAGAAGCAGGGGCCGCGGTAGCTGCCGAATCTTCTACTGGTACATGGACAACCGTGTGGACCGATGGACTTACCAGCCTTGATCGTTACAAAGGACGATGCTACGACATCGAGCCTGTTCCTGGAGAAGAAAATCAATTTATTGCTTATGTAGCTTACCCATTAGACCTTTTTGAAGAGGGTTCTGTTACTAACATGTTTACTTCCATTGTGGGTAATGTATTTGGGTTCAAAGCCCTGCGTGCTCTTCGTTTGGAGGATTTGCGAATCCCTCCTGCTTATACGAAAACTTTCCAAGGCCCGCCTCACGGTATCCAAGTTGAAAGAGATAAATTGAACAAATATGGACGTCCCCTATTGGGATGTACTATTAAACCGAAATTGGGGTTGTCCGCTAAGAACTACGGTCGGGCAGTTTATGAATGTCTTCGTGGCGGACTTGATTTTACCAAAGATGATGAAAACGTGAACTCCCAACCATTTATGCGTTGGAGAGACCGTTTCTTATTCTGTGCCGAAGCTATTTTTAAATCACAGTGCGAAACAGGTGAAATCAAAGGGCATTACTTGAATGCTACTGCAGGTACATGCGAAGAAATGATAAAAAGGGCTGTATTTGCCAGAGAATTGGGAGTTCCCATCGTAATGCATGACTACTTAACAGGGGGATTCACTGCAAATACTAGTTTAGCTCATTATTGCAGAGATAATGGCCTACTTCTTCACATTCACCGCGCAATGCATGCAGTTATTGATAGACAGAAAAATCACGGTATGCACTTCCGTGTACTAGCTAAAGCCTTACGTATGTCTGGTGGAGATCATATTCATGCCGGTACTGTAGTAGGTAAACTTGAAGGGGAAAGGGACATTACTTTAGGGTTTGTTGATTTACTACGTGATGACTTTGTTGAAAAAGACCGAAGTCGCGGTATTTATTTCACTCAACCGTGGGTTTCCATGCCTGGTGTTATTCCTGTGGCTTCCGGGGGTATTCACGTTTGGCATATGCCCGCTCTAACCGAGATCTTTGGGGATGATTCTGTACTACAGTTCGGTGGCGGAACTTTAGGCCACCCATGGGGAAATGCGCCGGGTGCTGTAGCGAATCGAGTAGCTCTAGAAGCCTGTGTACAAGCTCGTAATGAGGGGCGTGATCTTGCTCGCGAGGGTAACGATATTATTCGTAAAGCTGCCAAATGGAGTCCTGAGCTAGCTGCCGNNNNCCCGCTATTCTATATTTTCTTGAAAGGGGCGCTCAACCTACTGGAACTGTTTATGATATTTTAAAGAAGGCAGAGGTTTTTAAAGAACTTCGCCCTAATGAAACGACATTCACTTAATAAAAAAAATACAACAAGAAAGGGACTTGAGCGATTCGTATATAGTTTGATAGAATCCTTTCTTTATTATTCCCACCCTTTTTGCTCTATTCAGATCTATTTTGTATTGTTTTCGTAGGAGGCTGTGTCTCCTTTAATTATTGATCAAAATAAAAATTTTTGATATAAGATGTCTAGAAAAAAGGATCGAGTAAATAAACAAGCAAGTTTTATATTGACCAAATAACTAACGGTAGGAATTGGAGCTAGCAATAAACAATTCTGACATTTATTTCAATTGGATGGTTTTCTTTGGAACTATACGCAAAAAGAATTCATTATTTGACGTATAATTTTTGATATTTTTTCTACTTCTTTTGTATTTCGCTCTACATTCCTTTCTGATCATCTACCTTATTTAGCTAATTTAGATAGTGCCAATCCAACACAAGTTCTTTTTTTTT-----------------------------------------------------------------AACATACATATTGACAAGAGTGTAGTGAACAAATATAATTCAAGTGTAAATGTATCCGTTTTTCTCTATTTTTTTGTCCTACATACAAAACACAGGTTTTGTTTTTTACTTTATTCAAAGATTTGTTGAATTTGTTATGATACAAAACAAAACTGCTTATAAGGAAATGGATAGATAATAAAAAAAA-AATATCTGAAAATATAGAGCTAGAAAGATAGAGAAAAAAATAGAATATCTATCTATATATAATGTAGTGGATGAAAATATCTAAGAAACAGTCTAGTTTTTTATTTGAAAATTTCTTGTATTGTCAGTTGATCTTTTTTTTTCTTTTTTGCTAATTCAACGTTTTGGTTGGCTTGTCTAATTTCGTTATTTTGATCTCGATTGTATCTATATACTATGCTAAGTGAGAACTTTCAAATTCAGAGAAACCCTGGAATTAAAAAAATGGGCAATCCTGAGCCAACTCCTTCTTTCCAAAAGGAAGAAAAAGGGATAGGTGCAGAGACTCAATGGAAGCTGTTCTAACAAATGGAGTTGATGGTCTTGCGTTGTTATAAGAATTCTTCCATCGAAACTCCAAAAAGGATGAAGAATAAACCTAGACGCATACGTACTTAAATATAAATAATACTTTATTTATATGAAAAATTTTATAAAAT----AGAATATTCAATTAAATGAAAAAATATTGATGACGACCCGAATCTTTATTTTATGACTATGAAAAAGTGGAAGAATTGTTGTGAATCGATTTCAAGTTTAAGAAAGAATCGAATATTCGTTTTT-AGTAAATTAAAGCATTTATTTACCAGTCCGATAGATCTTTTGAAAACCCGACCCATCGGATGAGAATGAAGATAGAGTCCCGTTCTACGTGTCAATCCTGACAACAATGAAATTTATAGTAAGAGGAAAATCCGTCGACTTTAAAAATCGTGAGGGTTCAAGTCCCTCTATCCCCAAAAAAGATCCTTTGATTCTCTAACAAATTATCCTCTTTTTTTGTTAACGATTCAAATAAAAGTTAGGTCTCTTCCTCATTGACTCTTCTTTCACAAAGGTATCCGAGCAGAAAAGTTTTTCTCTTATCACAAGTCT-------TATGATGTAAATGAGACATGAGCAGCTTTGAGCAAGGAGTACTCTTACTCATTTGAATGATTCCCAATACATATCATTACTCGTACTAAGACTTACAAAAAAAAGTCTTCTTTTGAAGATACAGGAAATTCCGGGACCTAGATAAGACTTTGTAATACCCTTTCGCCTTTTAATTGACATAGACCCCAGTTTTCTNNNNNNNNNNNNNNNNNNNNNNNNNNNN
>Muehlenbeckia_platyclada
NNNNNNNNNNNNNNNNNNNNNNNNNNNNNNNNNNNNNNNNNNNNNNNNNNNNNNNNNNNNNNNNNNNNNNNNNNNNNNNNNNNNNNCGTTTTGTTGTCAAATAAAAATACAGGTTATGACACAAACTACAGTTTACTAGTTGTAAAACATTTAGTTATTCGAATGTATCAACAGAATTATTTGATTCTTTCTGTTAATGATTCTAACAAAAATTCATTTTTGGGGCACAAGAAAAATTTTTATTCTCAACGGATCTCAGAGGGGTTTGCAGCTATTGCGGAAATTCCATTTTCTATGCGATTAATATCTTCCCTAGAAGGAAAAGAACTCAAAGAATCTCCAAATTTACGACCAATTCATTCAACATTTCCTTTTTTAGAGGACAAATTTTTACGTTTAAGTTTTGTGTTAGATATATTGATACCTCACCCTGTCCATCTGGAAATCTTGGTTCAAACTATTCGGTACTGGGTAAAAGATACCTCCTGTTTGCATTTATTACGATTCTTTCTTTATGAATATTGTAATAGTGTTATTACTCTAAAGAGATCTGTTTCCAATTTTTCANAAAAAAAGAATCAAAGATTCTTATTGTTCCTATATAATTCCTATGTGTGTGAATGCGAATCCATCTTCGTTTTTCTCCGCAACCAATCCTCTCATTTACGATCAACGTTTTACGGAGCCTTTCTTGCACGAGTTTATTTCTACCTAAAGTTAGAACATTTTGTAAAAGTATTTACTAAGCACNNNNNNNNNNNNNNNNNNNNNNNNNNNNNNNNNNNNNNNNNNNNNNNNNNNNNNNNNNNNNNNNNNNNNNNNNNNNNNNNNNNNNNNNNNNNNNNNNNNNNNNNNNNNNNNNNNNNNNNNNNNNNNNNNNNNNNNNNNNNNNNNNNNNNNNNNNNNNNNNNNNNNNNNNNNNNNNNNNNNNNNNNNNNNNNNNNNNNNNNNNNNNNNNNNNNNNNNNNNNNNNNNNNNNNNNNNNNNNNNNNNNNNNNNNNNNNNNNNNNNNNNNNNNNNNNNNNNNNNNNNNNNNNNNNNNNNNNNNNNNNNNNNNNNNNNNNNNNNNNNNNNNNNNNNNNNNNNNNNNNNNNNNNNNNNNNNNNNNNNNNNNNNNNNNNNNNNNNNNNNNNNNNNNNNNNNNNNNNNNNNNNNNNNNNNNNNNNNNNNNNNNNNNNNNNNNNNNNNNNNNNNNNNNNNNNNNNNNNNNNNNNNNNNNNNNNNAAGAATACAAATTGAATTATTATACTCCTGAGTATGAACCCCATGATCATGATATCTTGGCAGCATTTCGAGTAACTCCTCAACCTGGAGTTCCGCCAGAAGAAGCAGGGGCCGCGGTAGCTGCCGAATCTTCTACTGGTACATGGACAACCGTGTGGACCGATGGACTTACCAGCCTTGATCGTTACAAAGGACGATGCTACGACATCGAGCCTGTTCCTGGAGAAGAAAATCAATTTATTGCTTATGTAGCTTACCCATTAGACCTTTTTGAAGAAGGTTCTGTTACTAACATGTTTACTTCCATTGTGGGTAATGTATTTGGGTTCAAAGCCCTGCGTGCTCTTCGTTTGGAGGATTTGCGAATCCCTCCTGCTTATACGAAAACTTTCCAAGGCCCGCCTCATGGTATCCAAGTTGAGAGAGATAAATTGAACAAATATGGACGTCCCCTATTGGGATGTACTATTAAACCGAAATTGGGGTTGTCCGCTAAGAACTACGGTCGGGCAGTTTATGAATGTCTTCGTGGCGGACTTGATTTTACCAAAGATGATGAAAACGTGAACTCCCAACCATTTATGCGTTGGAGAGACCGTTTCTTATTCTGTGCCGAAGCTCTTTTTAAATCACAGTGCGAAACAGGTGAAATCAAAGGACATTACTTGAATGCTACTGCAGGTACATGCGAAGAAATGATAAAAAGGGCTGTATTTGCCAGAGAATTGGGAGTTCCTATCGTAATGCATGACTACTTAACCGGGGGATTCACTGCAAATACTAGTTTAGCTCATTATTGCAGAGATAATGGCCTACTTCTTCACATTCACCGCGCAATGCATGCAGTTATTGATAGACAGAAAAATCACGGTATGCACTTCCGTGTACTAGCTAAAGCCTTACGTATGTCTGGTGGAGATCATATTCATGCCGGTACTGTAGTAGGTAAACTTGAAGGGGAAAGGGACATTACTTTAGGGTTTGTTGATTTACTACGTGATGACTTTGTTGAAAAAGACCGAAGTCGTGGTATTTATTTCACTCAACCTTGGGTTTCCATGCCTGGTGTTATTCCTGTGGCTTCCGGGGGTATTCACGTTTGGCATATGCCCGCTCTAACCGAGATCTTTGGGGATGATTCTGTACTACAGTTCGGTGGCGGAACTTTAGGCCACCCATGGGGAAATGCGCCGGGTGCTGTAGCGAATCGAGTAGCTCTAGAAGCCTGTGTACAAGCTCGTAATGAGGGGCGTGATCTTGCTCGCGAGGGTAACGATATTATTCGTAAAGCTGCCAAATGGAGTCCTGAGCTAGCTGCCGCTTTCCCGCTATTCTATATTTTATTGAAAGGGGCGCTCAACCTACTGGAACTGTTTATGATATTTTAAAGAAGGCAGAGGTTTTTAAAGAACTTCGCCCTAATGAAACGACATTCACTTAATAAAAAAAATACAACAAGAAAGGGACTTGAGTGATTCGTATATAGTTTGATAGAATCCTTTCTTTATTATTCCCACCCTTTTTGCTCTATTCAGACCTATTTTGTATTGTTCTCGTAGGAGGCTATGTCTCCTTTACTGATTGATCAAAATAAAAATTTTTGATATAAGATGTCTAGAAAAAAGGATCAAGTGAATAAAC------GTTTTATATTGACCAAATAACTAACGGTAGGAATTGGAGCTAGCAATAAACAATTCTGACATTCATTTCAATTGGATGGTTTTCTTTGGAACTATACGCAAAAAGAATTAATTATTTGCCGTATAATTTTTTAAATTTTTTCTACTTCTTTTGTATTTCGCTCTACATTCCTTTCTAATTATCTACCTTATTTAGCTAATTTAGATAGTGCCAATCCAACACAARTTCTTTTTTTTT-----------------------------------------------------------------AACATACATATTGACAAGAGTGTAGTGAACAAATATAATTCAAGTGTAAATGGATCCGTTTTTCTCTATTTTTTTGTCCTACATACAAAACACAGGTTTTGTTTTTTACTTTATTCAAAGATTTGTTGAATTTGTTGTGATACAAAAC-----TGCTTATAAGGAAATGGATAGATAATAAAAAAAA-AATATCTGAAAATATAGAGATAGAAAGATAGAGAAAAAAATAGAATATATATCTATCTATAATGTAGTGTATGAAAATATCTAAGAAACAGTCTAGTTTTTTATTTGAAAATTTCTTGTATTGTCAGTTGATCTTTT-TTTTCTTTTTTGCTAATTCACCGTTTTGGTTGGCTTGTCTAATTTCGTTATTTTGATCTCGANNNNNNNNNNNNNNNNNNNTAAGTGAGAACTTTCAAATTCAGAGAAACCCTGGAATTAAAAAAATGGGCAATCCTGAGCCAACTCCTTCTTTCCAAAAGGAAGACAAAAGGATAGGTGCAGAGACTCAATGGAAGTTGTTCTAACAAATGGAGTTGACGGTCTTGCGTTGTTATAAGAATTCTTCCATCGAAACTCCAAAAAGGATGAAGAATAAACCTAGACGCATACGTACTTAAATATAAATAATACTCTATTTATATTAAAAATTATATAAAATATTTAGAATATTCAATTAAATGAAAAAATATTGATGACGACCCGAATCTTTATTTTCTGACTATGAAAAAGTGGAAGAATTGTTGTGAATCGATTCCAAGTTTAAGAAAGAATCGAATATTCGTTTTTTAGTAAATTAAAGCATTTATTCCCCAGTCCGATAGATCTTTTGAAAACCCGACCCATCGGATGAGAATGAAGATAGAGTCCCGTTCTACGTGTCAATCCTGACAACAATGAAATTTATAGTAAGAGGAAAATCCGTCGACTTTAAAAATCGTGAGGGTTCAAGTCCCTCTATNCCCAAAAAAGATCCTTTGATTCTCTAACTAATTATCCTCTTTTTTTGTTAACGATTCAAATAAAAATTGGGTCTCTTCCTCATTTACTCTTCTTTCACAAAGGTATCCGAGCAGAAAAGTTTTTCTCTTATCACAAGTCTTGTGATGTATGATGTAAATGAGACATGAGCAGCTTTGAGCAAGGAGTACTCTTACTCATTTGAATGATTCCCAATACATATCATTACTCATACTAAGACTTACAAAA-AAAGTCTTCTTTTTAAGATACAGGAAATTACGGGACCTAGATAAGACTTTGTAATACCCTTTCGCCTTTTAATTGACATAGAACCCAGTTTTCTAGTAAAATGAGTAGACGATGCATAAGGA
>Muehlenbeckia_ephedroides
NNNNNNNNNNNNNNNNNNNNNNNNNNNNNNNNNNNNNNNNNNNNNNNNNNNNNNNNNNNNNNNNNNNNNNNNNNNNNNNNNNNNNNCGTTTTGTTGTCAAATAAAAATACAGGTTATGACACAAACTACAGTTTACTACTTGTAAAACGTTTAGTTATTCGAATGTATCAACAGAATTATTTGATTCTTTCTGTTAATGATTCTAACAAAAATTCATTTTTGGGGCACAAGAAAAATTTTTATTCTCAACGGATCTCAGAGGGGTTTGCAGCTATTGCGGAAATTCCATTTTCTATGCGATTAATATCTTCCCTAGAAGGAAAAGAACTCAAAGAATCTCCAAATTTACGACCAATTCATTCAACATTTCCTTTTTTAGAGGACAAATTTTTACGTTTAAGTTTTGTGTTAGATATATTGATACCTCACCCTGTCCATCTGGAAATCTTGGTTCAAACTATTCGGTACTGGGTAAAAGATACCTCCTGTTTGCATTTATTACGATTCTTTCTTTATGAATATTGTAATAGTGTTATTACTCTAAAGAGATCTGTTTCCAATTTTTCAAAAAAAAAGAATCAAAGATTCTTATTGTTCCTATATAATTCCTATGTGTGTGAATGCGAATCCATCTTCGTTTTTCTCCGCAACCAATCCTCTCATTTACGATCAACGTTTTACGGAGCCTTTCTTGCACGAGTTTATTTCTACCTAAAGTTAGAACATTTTGTAAAAGTATTTACTAAGCACTTTTCGGTTATCCTTTGGTTCTTCAAGGATCCTTTTCTGCATTATGTTAGGTATCAAGGAAAATGGATTCTGGCTTCAAGGGGGACATTTCTTCTGATGACTAAATTTAAATATTACTTTGTCAATTTCTGGCAATATAATTTTTACCTATGGGTGCAAACAAGAAGACTCTATATCAATCAATCATCAAATCAGCCCACGGATTTTATGGGTTTTCTTTTAAGTGTGCGATTAAACTCGTCCGTGTTACGGAGTCAAATGCTAGAAAATTCATTCTTAATAGATAGTGGTATTAAGAAGTTTGAGACCCTAGTTCCAATTATGCCTCTAATTGGATCATTGGCTAAAGCGAAATTTTGTAACGTATTAGGACATCCCATTAGTAAGCCAGCCTGGGCTGATTTATCTGATTCTGATATTATACGTCGATTTGGGCGTATACGTAGAAATCTTTCTCATTATTACAGCGGATCTNNNNNNNNNNNNNNNNNNNNNNNNNNNNNNNNNNNNNNNNNNNNNNNNNNNNNNNNNNNNNNNNNTTTCGAGTAACTCCTCAACCTGGAGTTCCGCCAGAAGAAGCAGGGGCCGCGGTAGCTGCCGAATCTTCTACTGGTACATGGACAACCGTGTGGACCGATGGACTTACCAGCCTTGATCGTTACAAAGGACGATGCTACGACATCGAGCCTGTTCCTGGAGAAGAAAATCAATTTATTGCTTATGTAGCTTACCCATTAGACCTTTTTGAAGAAGGTTCTGTTACTAACATGTTTACTTCCATTGTGGGTAATGTATTTGGGTTCAAAGCCCTGCGTGCTCTTCGTTTGGAGGATTTGCGAATCCCTCCTGCTTATACGAAAACTTTCCAAGGCCCGCCTCATGGTATCCAAGTTGAGAGAGATAAATTGAACAAATATGGACGTCCCTTATTGGGATGTACTATTAAACCGAAATTGGGGTTGTCCGCTAAGAACTACGGTCGGGCAGTTTATGAATGTCTTCGTGGCGGACTTGATTTTACCAAAGATGATGAAAACGTGAACTCCCAACCATTTATGCGTTGGAGAGACCGTTTCTTATTCTGTGCCGAAGCTATTTTTAAATCACAGTCCGAAACAGGTGAAATCAAAGGACATTACTTGAATGCTACTGCAGGTACATGCGAAGAAATGATAAAAAGGGCTGTATTTGCCAGAGAATTGGGAGTTCCTATCGTAATGCATGACTACTTAACCGGGGGATTCACTGCAAATACTACTTTAGCTCATTATTGCAGAGATAATGGCCTACTTCTTCACATTCACCGCGCAATGCATGCAGTTATTGATAGACAGAAAAATCACGGTATGCACTTCCGTGTACTAGCTAAAGCCTTACGTATGTCTGGTGGAGATCATATTCATGCCGGTACTGTAGTAGGTAAACTTGAAGGGGAAAGGGACATTACTTTAGGGTTTGTTGATTTACTACGTGATGACTTTGTTGAAAAAGACCGAAGTCGTGGTATTTATTTCACTCAACCTTGGGTTTCCATGCCTGGTGTTATTCCTGTGGCTTCCGGGGGTATTCACGTTTGGCATATGCCCGCTCTAACCGAGATCTTTGGGGATGATTCTGTACTACAGTTCGGTGGCGGAACTTTAGGCCACCCATGGGGAAATGCGCCGGGTGCTGTAGCGAATCGAGTAGCTCTAGAAGCCTGTGTACAAGCTCGTAATNNNNNNNNNNNNNNNNNNNNNNNNNNNNNNNNNNNNNNNNNNNNNNNNNNNNNNNNNNNNNNNNNNNNNNNNNNNNNNNNNNNNNNNNNNNNNNTTTTATTGAAAGGGGCGCTCAACCTACTGGAACTGTTTATGATATTTTAAAGAAGGCAGAGGTTTTTAAAGAACTTCGCCCTAATGAAACGACATTCACTTAATAAAAAAAATACAACAAGAAAGGGACTTGAGTGATTCGTATATAGTTTGATAGAATCCTTTCTTTATTATTCCCACCCTTTTTGCTCTATTCAGACCTATTTTGTATTGTTCTCGTAGGAGGCTGTGTCTCCTTTACTGATTGAAAAAAAAAAACATTTTTGATATAAGATGTCTAGAAAAAAGGATCAAGTGAATAAACAAGCAAGTTTTATATTGACCAAATAACTAACGGTAGGAATTGGAGCTAGCAATAAACAATTCTGACATTCATTTCAATTGGAWGGTTTTCTTTGGAACTTYTCGCAAAAATAATTAATTATTTGACGTATAATTTTTGAAATTTTTTCTACTTCTTTTGTATTTCGCTCTACATTCCTTTCTAATTATCTACCTTATTTAGCTAATTTAGATAGTGCCAATCCAACACAAGTTCTTTTTTTTT-----------------------------------------------------------------AACATACATATTGACAAGAGTGTAGTGAACAAATATAATTCAAGTGTAAATGGATCCGTTTTTCTCTATTTTTTTGTCCTACATACAAAACACAGGTTTTGTTTTTTACTTTATTCAAAGATTTGTTGAATTTGTTGTGATACAAAACAAAACTGCTTATAAGGAAATGGATAGATAATAAAAAAAAGAATATCTGAAAATATAGAGATAGAAAGATAGAGAAAAAAATAGAATATATATCTATCTATAATGTAGTGGATGAAAATATCTAAGAAACAGTCTAGTTTTTTATTTGAAAATTTCTTGTATTGTCAGTTGATCTTTT-TTTTCTTTTTAGCTAATTCACCGTTTTGGTTGGCTTGTCTAATTTCGNNNNNNNNNNNNNNNNNNNNNNNNNNNNNNNNNNTAAGTGAGAACTTTCAAATTCAGAGAAACCCTGGAATTAAAAAAATGGGCAATCCTGAGCCAACTCCTTCTTTCCAAAAGGAAGACAAAAGGATAGGTGCAGAGACTCAATGGAAGTTGTTCTAACAAATGGAGTTGACGGTCTTGCGTTGTTATAAGAATTCTTCCATCGAAACTCCAAAAAGGATGAAGAATAAACCTAGACGCATACGTACTTAAATATAAATAATACTCTATTTATCT-AAAAATTATATAAAATATTTAGAATATTCAATTAAATGAAAAAATATTGATGACGACCCGAATCTTTATTTTATGACTATGAAAAAGTGGAAGAATTGTTGTGAATCGATTCCAAGTTTAAGAAAGAATCGAATATTCGTTTTTTAGTAAATTACAGCATTTATTCCCCAGTCCGATAGATCTTTTGAAAACCCGACCCATCGGATGAGAATGAAGATAGAGTCCCGTTCTACGTGTCAATCCTGACAACAATGAAATTTATAGTAAGAGGAAAATCCGTCGACTTTAAAAATCGTGAGGGTTCAAGTCCCTCTATCCCCAAAAAAGATCCTTTGATTCTCTAACTAATTATCCTCTTTTTTTGTTAACGATTCAAATAAAAATTGGGTCTCTTCCTCATTTACTCTTCTTTCACAAAGGTATCCGAGCAGAAAAGTTTTTCTCTTATCACAAGTCTTGTGATGTATGATGTAAATGAGACATGAGCAGCTTTGAGCAAGGAGTACTCTTACTCATTTGAATGATTCCCAATACATATCATTACTCATACGAAGACTTACAAAA-AAAGTCTTCTTTTTAAGATACAGGAAATTCCGGGACCTAGATAATACTTTGTAATACCCTTTCGCCTTTTAATTGACATAGAACCCAGTTTTCTAGTAAAATGAGTAGACGATGCATAGGGA
>Fallopia_cristata
NNNNNNNNNNNNNNNNNNNNNNNNNNNNNNNNNNNNNNNNNNNNNNNNNNNNNNNNNNNNNNNNNNNNNNNNNNNNNNNNNNNNNNCGTTTTGTTGTCAAATAAAAATAGGGGTTATGACACAAACTACAGTTTACTAGTTGTAAAGCGTTTAGTTATTCGAATGTATCAACAGAATTATTTGATTCTTTCTGTTAATGATTCTAATAAAAATGAATTTTTGGGGCACAAGAAAAATTTTTATTCTCAACGGATCTCAGAGGGGTTTGTAGCTATTGCGGAAATTCCGTTTTCTATGCGATTAATATCTTCCCTAGAAGGAAACGAACTAAAAGAATCTAAAAATTTACGACCAATTCATTCAACATTTCCTTTTTTAGAGGACAAATTTTTACGTTTAAGTTTTGTGTTAGATATATTAATACCTCACCCTGTCCATCTGGAAATCTTGGTTCAAACTATTCGGTACTGGGTAAAGGATACCTCCTGTTTGCATTTATTACGATTCTTTCTTTATGAGTATTGTAATAGTGTTATTACTCTAAAGAGATCTGCTTTTAATTTTTCAAAAAAAAAGAATCAACGATTATTCTTGTTCCTATATAATTCCTATGTGTGTGAATACGAATACATCTTCGTTTTTCTCCGCAACCAATCCTCTCATTTACGATCAACCTTTTATGGAGCCTTTCTTGCACGAGTTGATTTCTACCTAAAGTTAGAACATTTTTTAAAAGTATTTACTAAGAACTTTTCGGTTATCCTTTGGTTCTTCAAGGATCCTTTTCTTCATTATGTTAGGTATCAAGGAAAATGGATTCTGGCTTCAAAAGGTACATTTCTTCTGATGACTAAATTTAAATATTACTTTGTCAATTTCTGGCAATATAATTTTTCCCTATGGGCGCAAACAAGAAGACTCTATATCAATCAATCATCAAATCAGCCCGCGGATTTTATGGGTTTTCTTTTACGTGTGCGACTAAAGCCGTCCATGTTACGGAGTCAAATGCTAGAAAATTCATTCTTAATAGATAGTGGTATTAAGAAGTTTGAGACCCTAATTCCAATTATGCCTCTAATTGGATCATTGGCTAAAACGAAATTTTGTAATGTATTAGGACATCCCATTAGTAAGCCGGCCTGGGCTGATTTATCTGATTCTGATATTATACGCCGATTTGGGCGTATATGTAGAAATCTTTCTCATTATTACAGCGGATCTAAGAATACAAATTGACTTATTATACTCCTGAGTATGAACCCCATGATCATGATATCTTGGCAGCATTTCGAGTAACTCCTCAACCTGGAGTTCCGCCAGAAGAAGCAGGGGCCGCGGTAGCTGCCGAATCTTCTACTGGTACATGGACCACCGTGTGGACCGATGGACTTACCAGCCTTGATCGTTACAAAGGACGATGCTACGACATCGAGCCTGTTCCTGGAGAAGAAAATCAATTTATTGCTTATGTAGCTTACCCATTAGACCTTTTTGAAGAAGGTTCTGTTACTAACATGTTTACTTCCATTGTGGGTAATGTATTTGGGTTCAAAGCCCTGCGTGCTCTTCGTTTGGAGGATTTGCGAATCCCTCCTGCTTATGCGAAAACTTTCCAAGGCCCGCCTCATGGTATCCAAGTTGAGAGAGATAAATTGAACAAATATGGACGTCCCCTATTGGGATGTACTATTAAACCTAAATTGGGGTTGTCCGCTAAGAACTACGGTCGGGCAGTTTATGAATGTCTTCGTGGCGGACTTGATTTTACCAAAGATGATGAAAACGTGAACTCCCAACCATTTATGCGTTGGAGAGACCGTTTCTTATTCTGTGCCGAAGCTATTTTTAAATCACAGAGCGAAACCGGTGAAATCAAAGGACATTACTTGAATGCTACTGCAGGTACATGCGAAGAAATGATAAAAAGGGCTGTATTTGCCAGAGAATTGGGAGTTCCTATCGTAATGCACGACTACTTAACCGGGGGATTCACTGCAAATACTAGTTTAGCTCATTATTGCAGAGATAATGGCCTACTTCTTCACATTCACCGCGCAATGCATGCAGTTATTGATAGACAGAAAAATCACGGTATGCACTTCCGTGTACTAGCTAAAGCCTTACGTATGTCTGGTGGAGATCATGTTCATTCCGGTACTGTAGTAGGTAAACTTGAAGGGGAAAGGGACATTACTTTAGGGTTTGTTGATTTACTCCGTGATGACTTTGTTGAAAAAGACCGAAGTCGTGGTATTTATTTCACTCAACCTTGGGTTTCCATGCCTGGTGTTATTCCTGTGGCTTCCGGGGGTATTCACGTTTGGCATATGCCCGCTCTAACCGAGATCTTTGGGGATGATTCTGTACTACAGTTCGGTGGCGGAACTTTAGGCCACCCATGGGGAAATGCGCCGGGTGCTGTAGCGAATCGAGTAGCTCTAGAAGCCTGTGTACAAGCTCGTAATGCAGGGCGTGATCTTGCTCGTGAGGGTAACGATATTATTCGTAACGCTGCCAAATGGAGTCCTGAGCTAGCTGCTGCNNNNNNNCTATTCTATATTTTCTTGAAAGGGGCGCTCAACCTACTGGAACTGTTTATGATATTTTAAAGAAGGCAGAGGTTTTTAAAGAACTTCGCCCTAATGATACGACATTCACTTAATAAAAAAAATACA----GAAAGGGACTTGAGCGATTCATATATAGTTTGATAGAATCCTTTCTTTATTATTCCCGCCCCTTTTGCTCTATTCATACCTATTTTGTATTGTTCTCGTAGGAGGCTGTGTCTCCTTTACTGATTGATCAAAATCAAAATTTTTGATATAAGATGTCTAGAAAAAAGGATCAAGTGAATAAATAAGCAAGTTTTATATTGACCAAATAACTAACGGTAGGAATTGGAACTAGCAATAAACAATTATGACATTCATTTCAATTAGATGGTTTTCTTTGGAACTATACGCAAAAAGAATTAATTATTTGACGTATATTTTTTGAAATTTTTTCTACTTCTT--------------ACATTCTTTTCGAATCATCTACCTTATTTAGCTAATTTAGATAGTGCCAATCCAACACAAGTTCTTTCTTTTTATTGATTATTTTCTTATCTTAAATTTTAAATGTCATTTTTATAATTTAGATTTTTCGTTCTCTATAACATACATATTGACAAGAGTGTAGTGAACAAATATAATTCAAGTGTAA------------------------------------------------TTTGTTTTTTACTTTATTCAAAGATTTGTTGAATTTGTTGTGATACAAAAC-----TGCTTATAAAGAAACGTATAGATAATAAAAAAAAGAATATCTGAAAATATAGAGATAGAAAGAGAGAGAAAAAAATAGAATATATATC----TATAATG-----GATGAAAATAGCTAAGAAACAGTCTAGTTTTTTATTTGAAATTTTCTTGTATTGTCAGTTGATCTTTT--TTTCTTTTTTGCTAATTCACCGTTTTGCTTGGCTTATCTAATTTCGTTATTTTGATTTCGATTGTATCTATATACTNNNNTAAGTGAGAACTTTCAAATTCAGAGAAACCCTGGAATTAAAAAAATGGGCAATCCTGAGCCAACTCCTTCTTTCCAAAAGGAAGACAAAAGGATAGGTGCAGAGACTCAATGGAAGTTGTTCTAACAAATGGAGTTGACGGTCTTGCGTTGTTATAAGAATTCTTCCATCGAAACTCCAAAAAGGATGAAGAATAAACCTAGACGCATACGTACTTAAAAATAAATAATACTCTATTTATAT---AAACT----AAAATTTTTAGAATATTAAATGAAATGAAAAAATATGGATGACGACCCGAATCTCTATTTTATGACTATGAAAAAGTGGAAGAATTGTTGTGAATTGATTCCAAGTTTAAGAAAGAATCGAATATTCGTTTTTTAGTAAATGAAA----CTATTCCCCAGTCCGATAGATCT---------CCGACCCATCGGATGAGAATGAAGATAGAGTCCCATTCTACGTGTCAATCCTGACAACAATGAAATTTATAGTAAGAGGAAAATCCGTCGACTTTAAAAATCGTGAGGGTTCAAGTCCCTCTATCCCCAAAAACGCCCCTTTGATTCTCTAACTAATTATCCTCTTTTTTTGTTAACGATTCAAATAAAAGTTGGGTCGCTTCCTCATTTCCTCTTCTTTCACAAAGGTATCCGAGCAGAAAAGTTTTTCTCTTATCACCAGTCTTGTGATGTATGATGTAAATGAGACATGAGCGGCTTTGAGCAAGGAGTACTCTTACTCATTTGAATGATTCTCAATACATATCATTACTCATACTAAGACTTACAAAA-AAAGTCTTATTTTTAAGATACAGGAAATTCCGGGACCTAGATAAGACTTTGTAATATCCTTTCGCCTTTAAATTGACATAGAACCTAGTTTTCGAGTAAAATGAGTAGACGGTGCATAGGGG
>Fallopia_convolvulus
NNNNNNNNNNNNNNNNNNNNNNNNNNNNNNNNNNNNNNNNNNNNNNNNNNNNNNNNNNNNNNNNNNNNNNNNNNNNNNNNNNNNNNCGTTTTGTTGTCAAATACAAATAGGGGTTATGACACAAACTACAGTTTACTAGTTGTAAAGCGTTTAGTTATTCGAATGTATCAACAGAATTATTTGATTCTTTCTGTTAATGATTCTAACAAAAATGAATTTTTGGGGCACAAGAAAAATTTTTATTCTCAACGGATCTCAGAGGGGTTTGTAGCTATTGCGGAAATTCCATTTTCTATGCGATTAATATCTTCCCTAGAAGGAAACGAACTAAACGAATCTAAAAATTTACGACCAATTCATTCAACATTTCCTTTTTTAGAGGACAAATTTTTACGTTTAAGTTTTGTGTTAGATATATTAATACCTCACCCTGTCCATCTGGAAATCTTGGTTCAAACTATTCGGTACTGGGTAAAGGATACCTCCTGTTTGCATTTATTACGATTCTTTCTTTATGAGTATTGTAATAGTGTTATTACTCTAAAGAGATCTGTTTCCAATTTTTCAAAAAAAAAGAATCAACGATTATTATTGTTCCTATATAATTCCTATGTGTGTGAATACGAATACATCTTCGTTTTTCTCCGCAACCAATCCTCTCATTTACGATCAACCTTTTATGGAGCCTTTCTTGCACGAGTTGATTTCTACCGAAAGTTAGAACATTTTGTAAAAGTATTTACTAAGAACTTTTCGGTTATCCTTTGGTTCTTCAAGGACCCTTTTTTGCATTATGTTAGGTATCAAGGAAAATGGATTCTGGCTTCAAAGGGGACATTTCTTCTGATGACTAAATTTAAATATTACTTTGTCAATTTCTGGCAATATTATTTTTCCCTATGGGCGCAAACAAGAAGACTCTATATCAATCAATCATCAAATCAGCCCACCGATTTTATGGGTTTTATTTTACGTGTGCGACTAAACCCGTCCATGTTACGGAGTCAAATGCTAGAAAATTCATTCTTAATAGATAGTGGTATTAAGAAGTTTGAGACCCTAATTCCAATTATGCCTTTAATTGGATCATTGGCTAAAGCGAAATTTTGTAATGTATTAGGACATCCCATTAGTAAGCCAGCCTGGGCTGATTTATCTGATTCTGATATTATACGCCGATTTGGGCGTATATGTAGAAATCTTTCTCATTATTACAGCGGCTCTNNNNNNNNNNNNNNNNNNNNNNNNNNNNNNNNNNNNNNNNNNNNNNNNNNNNNNNNNNNNNNNNNTTTCGAGTAACTCCTCAACCTGGAGTTCCGCCAGAAGAAGCAGGGGCCGCGGTAGCTGCCGAATCTTCTACTGGTACATGGACCACCGTGTGGACCGATGGACTTACCAGCCTTGATCGTTACAAAGGACGATGCTACGACATCGAGCCTGTTCCTGGAGAAGAAAATCAATTTATTGCTTATGTAGCTTACCCATTAGACCTTTTTGAAGAAGGTTCTGTTACTAACATGTTTACTTCCATTGTGGGTAATGTATTTGGGTTCAAAGCCCTGCGTGCTCTTCGTTTGGAGGATTTGCGAATCCCTCCTGCTTATACGAAAACTTTCCAAGGCCCGCCTCATGGTATCCAAGTTGAGAGAGATAAATTGAACAAATATGGACGTCCCCTATTGGGATGTACTATTAAACCTAAATTGGGGTTGTCCGCTAAGAACTACGGTCGGGCAGTTTATGAATGTCTTCGTGGCGGACTTGATTTTACCAAAGATGATGAAAACGTGAACTCCCAACCATTTATGCGTTGGAGAGACCGTTTCTTATTCTGTGCCGAAGCTATTTTTAAATCACAGTGCGAAACAGGTGAAATCAAAGGACATTACTTGAATGCTACTGCAGGTACATGCGAAGAAATGATAAAAAGGGCTGTATTTGCCAGAGAATTGGGAGTTCCTATCGTAATGCACGACTACTTAACCGGGGGATTCACTGCAAATACTAGTTTAGCTCATTATTGCAGAGATAATGGCCTACTTCTTCACATTCACCGCGCAATGCATGCAGTTATTGATAGACAGAAAAATCACGGTATGCACTTCCGTGTACTAGCTAAAGCCTTACGTATGTCTGGTGGAGATCATGTTCATTCCGGTACTGTAGTAGGTAAACTTGAAGGGGAAAGGGACATTACTTTAGGGTTTGTTGATTTACTCCGTGATGACTTTGTTGAAAAAGACCGAAGTCGTGGTATTTATTTCACTCAACCTTGGGTTTCCATGCCTGGTGTTATTCCTGTGGCTTCCGGGGGTATTCACGTTTGGCATATGCCCGCTCTAACCGAGATCTTTGGGGATGATTCTGTACTACAGTTCGGTGGCGGAACTTTAGGCCACCCATGGGGAAATGCGCCGGGTGCTGTAGCGAATCGAGTAGCTCTAGAAGCCTGTGTACAAGCTCGTAATNNNNNNNNNNNNNNNNNNNNNNNNNNNNNNNNNNNNNNNNNNNNNNNNNNNNNNNNNNNNNNNNNNNNNNNNNNNNNNGTTCCGCTATTCTATATTTTCTTGAAAGGGGCGCTCAACCTACTGGAACTGTTTATGATATTTTAAAGAAGGCAGAGGTTTTTAAAGAACTTCGCCCTAATGACACGACATTCACTTAATAAAAAAAATACA----GAAAGGGACTTGAGCGATTCATATATAGTTTGATAGAACCCTTTCTTTATTATTCCCGCCCCTTTTGCTCTATTCATACCTATTTTGTATTGTTCTTGTAGGAGGCTGTGTCTCCTTTACTGATTGATCAAAATCAAAATTTTTGATATAAGATGTCTAGAAAAAAGGATCAAGTGAATAAATAAGCAAGTTTTATATTGACCAAATAACTAACGGTAGGAATTGGAGCTAGCAATAAACAATTCTGATATTCATTTCAATTAGATGGTTTTCTTTGGAACTATACGCAAAAAGAATTAATTCTTTGACGTATATTTTTTGAAATTTTTTCTACTTCTT--------------ACATTCCTTTCTAATCATCTACCTTATTTAGCTAATTTAGATAGTGCCAATCCAACACAAGTTCTTTCTTTTTATTGATTATTTTCTTATCTTAAATTTTAAATGTCATTTTTATAATTTAGATTTTTCGTTCTATATAACATACATATTGACAAGAGTGTAGTGAACAAATATAATTCAAGTGTAAATGGATCCGTTTTTCTCTATTTTTTTGTCCTACATACAAAACCTGTGTTTTGTTTTTTACTTTATTCAAAGATTTGTTGAATTTGTTGTGATACAAAAC-----TGCTTATAAAGAAACGTATAGATAATAAAAAAAA-------------------------------------------GAATATATATC----TATAATG-----GATGAAAATATCTAAGAAACAGTCTAGTTTTTTATTTGAAATTTTCTTGTATTGTCAGTTGATCTTTT--TTTCTTTTTTGCTAATTCACTGTTTTGCTTGGCTTATCTAATTTCGTTATTTTGATTTCGATTGTATCTATATACTATACTAAGTGAGAACTTTCAAATTCAGAGAAACCCTGGAATTAAAAAANTGGGCAATCCTGAGCCAACTCCTTCTTTCCAAAAGGAAGACAAAAGGATAGGTGCAGAGACTCAATGGAAGTTGTTCTAACAAATGGAGTTGACGGTCTTGCGTTGTTATAAGAATTCTTCCATCGAAACTTCAAAAAGGATGAAGAATAAACCTAGACGCATACGTACTTAAATATAAATAATACTCTATTTATAT---AAACT----AAAATTTTTAGAATATTCAATTAAATGAAAAA-TATGGATGACGACCCGAATCTTTATTTTATGACTATGAAAAAGTGGAAGAATTGTTGTGAATTGATTCCAAGTTTAAGAAAGAATCGAATATTCGTTTTTTAGTAAATGAAA----CTAGTCCCCAGTCCGATAGATCT---------CCGACCCATCGGATGAGAATGAAGATAGAGTCCCATTCTACGTGTCAATCCTGACAACAATGAAATTTATAGTAAGAGGAAAATCCGTCGACTTTAAAAATCGTGAGGGTTCAAGTCCCTCTATCCCCAAAAACGCTCCTTTGATTCTCTAACTAATTATCCTCTTTTTTTGTTAACGATTCAAATAAAAGTTGGGTCTCTTCCTCATTTCCTCTTCTTTCACAAAGGTATCCGAGCAGAAAAGTTTTTCTCTTATCACCAGTCTTGTGATGTATGATGTAAATGAGACATGAGCAGCTTTGAGCAAGGAGTACTCTTACTCATTTGAATGATTCTCAATACATATCATTACTCATACTAAGACTTACAAAA-AAAGTCTTATTTTTAAGATACAGGAAATTCCGGGACCTAGATAAGACTTTGTAATATCCTTTCGCCTTTTAATTGACATAGAACCTAGTTTTCTAGTAAAATGAGTAGACGGTGCATAGGGG
>Fallopia_baldschuanica
NNNNNNNNNNNNNNNNNNNNNNNNNNNNNNNNNNNNNNNNNNNNNNNNNNNNNNNNNNNNNNNNNNNNNNNNNNNNNNNNNNNNNNCGTTTTGTTGTCAAATACAAATAAGGGTTATGACACAAACTACAGTTTACTAGTTGTAAAGCGTTTAGTTATTCGAATGTATCAACAGAATTATTTGATTCTTTCTGTTAATGATTCTAACAAAAATTCATTTTTGGGGCACAAGAAAAATTTTTATTCTCAACGGATCTCAGAGGGGTTTGTAGCTATTGCGGAAATTCCATTTTCTATGCGATTAATATCTTCCCTAGAAGGAAAAGAACTAAAAGAATCTAAAAATTTACGACCAATTCATTCAACATTTCCTTTTTTAGAGGACAAATTTTTACGTTTAAGTTTTGTGTTAGATATATTGATACCTCACCCTGTCCATCTGGAAATCTTGGTTCAAACTATTCGGTACTGGGTAAAGGATACCTCCTGTTTGCATTTATTACGATTCTTTCTTTATGAGTATTGTAATAGTGTTATTACTATAAAGAGATCTGTTTCCAATTTTTCAAAAAAAAAGAATCAAAGATTCTTATTGTTCCTATATAATTCCTATGTGTGTGAATACGAATCCATCTTCGTTTTTCTCCGCAACCAATCCTCTCATTTACGACCAACCTTTTACGGAGCCTTTCTTGCACGAGTTGATTTCTACCTAAAGTTAGAACATTTTGTAAAAGTATTTACTAAGAACTTTTCGGTTATCCTTTGGTTCTTCAAGGATCCTTTTCTGCATTATGTTAGGTATCAAGGAAAATGGATTCTGGCTTCAAAGGGGACATTTCTTCTGATGACTAAATTTAAATATTACTTTGTCAATTTCTGGCAATATAATTTTTCCCTATGGGTGCAAACAAGAAGACTCTATATCAATCAATCATCAAATCAGCCCACGGATTTTATGAGTTTTCTTTTAAGTGTGCGACTAAAACCGTTCATGTTACGGAGTCAAATGCTAGAAAATTCATTCTTAATAGATAGTGGTATTAAGAAGTTTGAGACCCTAGTTCCAATTATGCCTCTAATTGGATCATTGGCTAAAGCTAAATTTTGTAACGTATTAGGACATCCCATCAGTAAGCCAGCCTGGGCTGATTTATCTGATTCTGATATTATACGCCGATTTGGGCGTATATGTAGAAATCTTTCTCATTATTACAGCGGATCTNNNNNNNNNNNNNNNNNNNNNNNNNNNNNNNNNNNNNNNNNNNNNNNNNNNNNNNNNNNNNNNNNTTTCGAGTAACTCCTCAACCTGGAGTTCCGCCAGAAGAAGCAGGGGCCGCGGTAGCTGCCGAATCTTCTACTGGTACATGGACAACCGTGTGGACCGATGGACTTACCAGCCTTGATCGTTACAAAGGACGATGCTACGACATCGAGCCTGTTCCTGGAGAAGAAAATCAATTTATTGCTTATGTAGCTTACCCATTAGACCTTTTTGAAGAAGGTTCTGTTACTAACATGTTTACTTCCATTGTGGGTAATGTATTTGGGTTCAAAGCCCTGCGTGCTCTTCGTTTGGAGGATTTGCGAATCCCTCCTGCTTATACGAAAACTTTCCAAGGCCCGCCTCATGGTATCCAAGTTGAGAGAGATAAATTGAACAAATATGGACGTCCCCTATTGGGATGTACTATTAAACCGAAATTGGGGTTGTCCGCTAAGAACTACGGTCGGGCAGTTTATGAATGCCTTCGTGGCGGACTTGATTTTACCAAAGATGATGAAAACGTGAACTCCCAACCATCTATGCGTTGGAGAGACCGTTTCTTATTCTGTGCCGAAGCTATTTTTAAATCACAGTGCGAAACAGGTGAAATCAAAGGACATTACTTGAATGCTACTGCAGGTACATGCGAAGAAATGATAAAAAGGGCTGTATTTGCCAGAGAATTGGGAGTTCCTATCGTAATGCATGACTACTTAACCGGGGGATTCACTGCAAATACTAGTTTAGCTCATTATTGCAGAGATAATGGCCTACTTCTTCACATTCACCGCGCAATGCATGCAGTTATGGATAGACAGAAAAATCACGGTATGCACTTCCGTGTACTAGCTAAAGCTTTACGTATGTCTGGTGGAGATCATATTCATGCCGGTACTGTAGTAGGTAAACTTGAAGGGGAAAGGGACATTACTTTAGGGTTTGTTGATTTACTACGTGATGACTTTGTTGAAAAAGACCGAAGTCGTGGTATTTATTTCACTCAACCTTGGGTTTCCATGCCCGGTGTTATTCCTGTGGCTTCCGGGGGTATTCACGTTTGGCATATGCCGGCTCTAACCGAGATCTTTGGGGATGATTCTGTACTACAGTTCGGTGGCGGAACTTTAGGCCACCCATGGGGAAATGCGCCGGGTGCTGTAGCGAATCGAGTAGCTCCAGAAGCCTGTGTACAAGCTCGTAATNNNNNNNNNNNNNNNNNNNNNNNNNNNNNNNNNNNNNNNNNNNNNNNNNNNNNNNNNNNNNNNNNNNNNNNNNNNNNNGTTCCGCTATTCTATATTTTCTTGAAAGGGGCGCTCAACCTACTGGAACTGTTTATGATATTTTAAAGAAGGCAGAGGTTTTTAAAGAACTTCGACCTAATGACACGACATTCACTTAATAAAAAAA-TACA----GAAAGGGACTTGGGCGATTCATATATAGTTTGATAGAATCCTTTCTTTATTATTCCCGCCCCTTTTGCTCTATTCATACCTATTTTGTATTGTTCTCGTAGGAGGCTGTGTCTCCTTTACTGATTGATCAAAAGAAAAATTTTTGATATAAGATGTCTAGAAAAAAGGATCAAGTGAATAAACAAGCAAGTTTTATATTGACCAAATAACTAACGGTAGGAGTTGGAGCTAGCAATAAACAATTCTGACATTCATTTCAATTGGATTGTTTTCTTTGGAACTATACGCAAAAAGAATTAATTATTTGACGTATATTTTTTTAAATTTTTTCTACTTCTTTTGT----------ACATTCCTTTCTAATCATCTACCTTATTTAGCTAATTTAGATAGTGCCAATCCAACACAAGTTCTTTCTTTTTATTGATTATTTTCTTATCTTAAATTTTAAATGCAATTTTTATAATTTAGATTTTTCGTTCTATATAACATACATATTGACAAGAGTGTAGTGAACAAATATAATTCAAGTGTAAATGGATCCGTTTTTCTCTCTTTTTTTGTCCTACATACAAAACACAGGTTTTGTTTTTTACTTTATTCAAAGATTTGTTGAATTTGTTGTGATACAAAAC-----TGCTTATAAAGAAATGGATAGATAATAAAAAAAAGAATATCTGAAAATATAGA------AAGATAGAGAAAAAACTAGAATATATATC----TATAATG-AATGGATGAAAATATCTAAGAAACAGTCTAGTTTTTTATTTGAAATTTTCTTGTATTGTCAGTTGATCTTTT--TTTCTTTTTTGCTAATTCACCGTTTTGCTTGGCTTATCTAATTTAGTTATTTTGATCTCGATTGTATCTATATACTATACTAAGTGAGAACTTTCAAATTCAGAGAAACCCTGGAATTAAAAAAATGGGCAATCCTGAGCCAACTCCTTCTTTCCAAAAGGAAGACAAAAGGATAGGTGCAGAGACTCAATGGAAGTTGTTCTAACAAATGGAGTTGACGGTCTTGCGTTGTTATAAGAATTCTTCCATCGAAACTCCAAAAAGGATGAAGAATAAACCTAGACGCATACGTACTTTAATATAAATAATACTCTATTTATAT---AAACT----AAAATATTTAGAATATTCAATTAAATGAAAAAATATGGATGACGACCCGAATCTTTATTTTATGACTATGAAAAAGTGGAAGAATTGTTGTGAATTGATTCCAAGTTTAAGAAAGAATCGAATATTCGTTTTTTAGTAAATTAAA----TTATTCCCCAGTCCGATAGATCT---------CCGACCCATCGGATGAGAATGAAGATAGAGTCCCATTCTACGTGTCAATCCTGACAACAATGAAATTTATAGTAAGAGGAAAATCCGTCGACTTTAAAAATCGTGAGGGTTCAAGTCCCTCTATCCCCAAAAACGCTCCCTTGATTCTCTAACTAATTATCCTCTTTTTTTGTTAACGATTCAAATAAAAGTTGGGTCTCTTCCTCATTTCCTCTTCTTTCACAAAGGTATCCGAGCAGAAAAGTTTTTCTCTTATCACCAGTCTTGTGATGTATGATGTAAATGAGACATGAGCAGCTTTGAGCAAGGAGTACTCTTACTCATTTGAATGATTCCCAATACATATCATTACTCATACTAAGACTTACAAAA-AAAGTCTTCTTTTTAAGATACAGGAAATTCCGGGACCTAGATAAGACTTTGTAATATCCTTTCGCCTTTTAATTGACATAGAACCCAGTTTTCTAGTAAAATGAGTAGACGATGCATAGGGA
>Fallopia_dumetorum
NNNNNNNNNNNNNNNNNNNNNNNNNNNNNNNNNNNNNNNNNNNNNNNNNNNNNNNNNNNNNNNNNNNNNNNNNNNNNNNNNNNNNNCGTTTTGTTGTCAAATAAAAATAGGGGTTATGACACAAACTACAGTTTACTAGTTGTAAAGCGTTTAGTTATTCGAATGTATCAACAGAATTATTTGATTCTTTCTGTTAATGATTCTAATAAAAATGAATTTTTGGGGCACAAGAAAAATTTTTATTCTCAACGGATCTCAGAGGGGTTTGTAGCTATTGCGGAAATTCCGTTTTCTATGCGATTAATATCTTCCCTAGAAGGAAACGAACTAAAAGAATCTAAAAATTTACGACCAATTCATTCAACATTTCCTTTTTTAGAGGACAAATTTTTACGTTTAAGTTTTGTGTTAGATATATTAATACCTCACCCTGTCCATCTGGAAATCTTGGTTCAAACTATTCGGTACTGGGTAAAGGATACCTCCTGTTTGCATTTATTACGATTCTTTCTTTATGAGTATTGTAATAGTGTTATTACTCTAAAGAGATCTGTTTTTAATTTTTCAAAAAAAAAGAATCAACGATTATTCTTGTTCCTATATAATTCCTATGTGTGTGAATACGAATACATCTTCGTTTTTCTCCGCAACCAATCCTCTCATTTACGATCAACCTTTTATGGAGCCTTTCTTGCACGAGTTGATTTCTACCTAAAGTTAGAACATTTTTTAAAAGTATTTACTAAGAACTTTTCGGTTATCCTTTGGTTCTTCAAGGATCCTTTTCTTCATTATGTTAGGTATCAAGGAAAATGGATTCTGGCTTCAAAAGGGACATTTCTTCTGATGACTAAATTTAAATATTACTTTGTCAATTTCTGGCAATATAATTTTTCCCTATGGGCGCAAACAAGAAGACTCTATATCAATCAATCATCAAATCAGCCCGCGGATTTTATGGGTTTTCTTTTACGTGTGCGACTAAAGCCGTCCATGTTACGGAGTCAAATGCTAGAAAATTCATTCTTAATAGATAGTGGTATTAAGAAGTTTGAGACCCTAATTCCAATTATGCCTCTAATTGGATCATTGGCTAAAACGAAATTTTGTAATGTATTAGGACATCCCATTAGTAAGCCAGCCTGGGCTGATTTATCTGATTCTGATATTATACGCCGATTTGGGCGTATATGTAGAAATCTTTCTCATTATTACAGCGGATCTNNNNNNNNNNNNNNNNNNNNNNNNNNNNNNNNNNNNNNNNNNNNNNNNNNNNNNNNNNNNNNNNNTTTCGAGTAACTCCTCAACCTGGAGTTCCGCCAGAAGAAGCAGGGGCCGCGGTAGCTGCCGAATCTTCTACTGGTACATGGACAACCGTGTGGACCGATGGACTTACCAGCCTTGATCGTTACAAAGGACGATGCTACGACATCGAGCCTGTTCCTGGAGAAGAAAATCAATTTATTGCTTATGTAGCTTACCCATTAGACCTTTTTGAAGAAGGTTCTGTTACTAACATGTTTACTTCCATTGTGGGTAATGTATTTGGGTTCAAAGCCCTGCGTGCTCTTCGTTTGGAGGATTTGCGAATCCCTCCTGCTTATACGAAAACTTTCCAAGGCCCGCCTCATGGTATCCAAGTTGAGAGAGATAAATTGAACAAATATGGACGTCCCCTATTGGGATGTACTATTAAACCGAAATTGGGGTTGTCCGCTAAGAACTACGGTCGGGCAGTTTATGAATGTCTTCGTGGCGGACTTGATTTTACCAAAGATGATGAAAACGTGAACTCCCAACCATTTATGCGTTGGAGAGACCGTTTCTTATTCTGTGCCGAAGCTATTTTTAAATCACAGTGTGAAACAGGTGAAATCAAAGGACATTACTTGAATGCTACTGCAGGTACATGCGAAGAAATGATAAAAAGGGCTGTATTTGCCAGAGAATTGGGAGTTCCTATCGTAATGCACGACTACTTAACCGGGGGATTCACTGCAAATACTAGTTTAGCTCATTATTGCAGAGATAATGGCCTACTTCTTCACATTCACCGCGCAATGCATGCAGTTATTGATAGACAGAAAAATCACGGTATGCACTTCCGTGTACTAGCTAAAGCCTTACGTATGTCTGGTGGAGATCATGTTCATTCCGGTACTGTAGTAGGTAAACTTGAAGGGGAAAGGGACATTACTTTAGGGTTT-TTGATTTACTACGTGATGACTTTGTTGAAAAAGACCGAAGTCGTGGTATTTATTTCACTCAACCTTGGGTTTCCATGCCTGGTGTTATACCTGTGGCTTCCGGGGGTATTCACGTTTGGCATATGCCCGCTCTAACCGAGATCTTTGGGGATGATTCTGTACTACAGTTCGGTGGCGGAACTTTAGGCCACCCATGGGGAAATGCGCCGGGTGCTGTAGCGAATCGAGTAGCTCTAGAAGCCTGTGTACAAGCTCGTAATNNNNNNNNNNNNNNNNNNNNNNNNNNNNNNNNNNNNNNNNNNNNNNNNNNNNNNNNNNNNNNNNNNNNNNNNNNNNNNNNNNCGCTATTCTATATTTTCTTGAA-GGGGCGCTCAACCTACTGGAACTGTTTATGATATTTTAAAGAAGGCAGAGGTTTTTAAAGAACTTCGCCCTAATGATACGACATTCACTTAATAAAAAAAATACA----GAAAGGGACTTGAGCGATTCATATATAGTTTGATAGAATCCTTTCTTTATTATTCCCGCCCCTTTTGTTCTATTCATACCTATTTTGTATTGTTCTCGTAGGAGGCTGTGTCTCCTTTACTGATTGATCAAAATCAAAATTTTTGATATAAGATGTCTAGAAAAAAGGATCAAGTGAATAAATAAGCAAGTTTTATATTGACCAAATAACTAACGGTAGGAATTGGAGCTAGCAATAAACAATTATGACATTCATTTCAATTAGATGGTTTTCTTTGGAACTATACGCAAAAAGAATTAATTATTTGACGTATATTTTTTGAAATTTTTTCTACTTCTT--------------ACATTCTTTTCTAATCATCTACCTTATTTAGCTAATTTAGATAGTGCCAATCCAACACAAGTTCTTTCTTTTTATTGATTATTTTCTTATCTTAAATTTTAAATGTCATTTTTATAATTTAGATTTTTCGTTCTCTATAACATACATATTGACAAGAGTGTAGTGAACAAATATAATTCAAGTGTAA------------------------------------------------TTTGTTTTTTACTTTATTCAAAGATTTGTTGAATTTGTTGTGATACAAAAC-----TGCTTATAAAGAAACGTATAGATAATAAAAAAAAGAATAGCTGAAAATATAGAGATCGAAAGATAGAGAAAAAAATAGAATATATATC----TATAATG-----GATGAAAATATCTAAGAAACAGTCTAGTTTTTTATTTGAAATTTTCTTGTATTGTCAGTTGATCTTTT--TTTCTTTTTTGCTAATTCACCGTTTTGCTTGGCTTATCTAATTTCGTTATTTTGATTTCGATTGTATCTATATACTNNNNTAAGTGAGAACTTTCAAATTCAGAGAAACCCTGGAATTAAAAAAATGGGCAATCCTGAGCCAACTCCTTCTTTCCAAAAGGAAGACAAAAGGATAGGTGCAGAGACTCAATGGAAGTTGTTCTAACAAATGGAGTTGACGGTCTTGCGTTGTTATAAGAATTCTTCCATCGAAACTCCAAAAAGGATGAAGAATAAACCTAGACGCATACGTACTTAAATATAAATAATACTCTATTTATAT---AAACT----AAAATTTTTAGAATATTAAATTAAATGAAAAA-TATGGATGACGACCCGAATCTCTATTTTATGACTATGAAAAAGTGGAAGAATTGTTGTGAATTGATTCCAAGTTTAAGAAAGAATCGAATATTCGTTTTTTAGTAAATGAAA----CTATTCCCCAGTCCGATAGATCT---------CCGACCCATCGGATGAGAATGAAGATAGAGTCCCATTCTACGTGTCAATCCTGACAACAATGAAATTTATAGTAAGAGGAAAATCCGTCGACTTTAAAAATCGTGAGGGTTCAAGTCCCTCTATCCCCAAAAACGCCCCTTTGATTCTCTAACTAATTATCCTCTTTTTTTGTTAACTATTCAAATAAAAGTTGGGTCGCTTCCTCATTTCCTCTTCTTTCACAAAGGTATCCGAGCAGAAAAGTTTTTCTCTTATCACCAGTCTTGTGATGTATGATGTAAATGAGACATGAGCGGCTTTGAGCAAGGAGTACTCTTACTCATTTGAATGATTCTCAATACATATCATTACTCATACTAAGACTTACAAAA-AAAGTCTTATTTTTAAGATACAGGAAATTCCGGGACCTAGATAAGACTTTGTAATATCCTTTCGCCTTTAAATTGACATAGAACCTAGTTTTCTAGTAAAATGAGTAGACGGTGCATAGGGG
>Fallopia_aubertii
NNNNNNNNNNNNNNNCTATATCCACTTATCTTTCAGGAGTATATTTATGCACTTGTACATGATCCGGGTTTTGGTTTAAACGGGCCCGTTTTGTTGTCAAATACAAATAAGGGTTATGACACAAACTACAGTTTACTAGTTGTAAAGCGTTTAGTTATTCGAATGTATCAACAGAATTATTTGATTCTTTCTGTTAATGATTCTAACAAAAATTCATTTTTGGGGCACAAGAAAAATTTTTATTCTCAACGGATCTCAGAGGGGTTTGTAGCTATTGCGGAAATTCCATTTTCTATGCGATTAATATCTTCCCTAGAAGGAAAAGAACTAAAAGAATCTAAAAATTTACGACCAATTCATTCAACATTTCCTTTTTTAGAGGACAAATTTTTACGTTTAAGTTTTGTGTTAGATATATTGATACCTCACCCTGTCCATCTGGAAATCTTGGTTCAAACTATTCGGTACTGGGTAAAGGATACCTCCTGTTTGCATTTATTACGATTCTTTCTTTATGAGTATTGTAATAGTGTTATTACTATAAAGAGATCTGTTTCCAATTTTTCAAAAAAAAAGAATCAAAGATTCTTATTGTTCCTATATAATTCCTATGTGTGTGAATACGAATCCATCTTCGTTTTTCTCCGCAACCAATCCTCTCATTTACGACCAACCTTTTACGGAGCCTTTCTTGCACGAGTTGATTTCTACCTAAAGTTAGAACATTTTGTAAAAGTATTTACTAAGAACTTTTCGGTTATCCTTTGGTTCTTCAAGGATCCTTTTCTGCATTATGTTAGGTATCAAGGAAAATTGATTCTGGCTTCAAAGGGGACATTTCTTCTGATGACTAAATTTAAATATTACTTTGTCAATTTCTGGCAATATAATTTTTCCCTATGGGTGCAAACAAGAAGACTCTATATCAATCAATCATCAAATCAGCCCGCGGATTTTATGAGTTTTCTTTTAAGTGTGCGACTAAAACCGTTCATGTTACGGAGTCAAATGCTAGAAAATTCATTCTTAATAGATAGTGGTATTAAGAAGTTTGAGACCCTAGTTCCAATTATGCCTCTAATTGGATCATTGGCTAAAGCGAAATTTTGTAACGTATTAGGACATCCCATTAGTAAGCCAGCCTGGGCTGATTTATCTGATTCTGATATTATACGCCGATTTGGGCGTATATGTAGAAATCTTTCTCATTATTACAGCGGATCTNNNNNNNNNNNNNNNNNNNNNNNNNNNNNNNNNNNNNNNNNNNNNNNNNNNNNNNNNNNNNNNNNTTTCGAGTAACTCCTCAACCTGGAGTTCCGCCAGAAGAAGCAGGGGCCGCGGTAGCTGCCGAATCTTCTACTGGTACATGGACAACCGTGTGGACCGATGGACTTACCAGCCTTGATCGTTACAAAGGACGATGCTACGACATCGAGCCTGTTCCTGGAGAAGAAAATCAATTTATTGCTTATGTAGCTTACCCATTAGACCTTTTTGAAGAAGGTTCTGTTACTAACATGTTTACTTCCATTGTGGGTAATGTATTTGGGTTCAAAGCCCTGCGTGCTCTTCGTTTGGAGGATTTGCGAATCCCTCCTGCTTATACGAAAACTTTCCAAGGCCCGCCTCATGGTATCCAAGTTGAGAGAGATAAATTGAACAAATATGGACGTCCCCTATTGGGATGTACTATTAAACCGAAATTGGGGTTGTCCGCTAAGAACTACGGTCGGGCAGTTTATGAATGCCTTCGTGGCGGACTTGATTTTACCAAAGATGATGAAAACGTGAACTCCCAACCATTTATGCGTTGGAGAGACCGTTTCTTATTCTGTGCCGAAGCTATTTTTAAATCACAGTGCGAAACAGGTGAAATCAAAGGACATTACTTGAATGCTACTGCAGGTACATGCGAAGAAATGATAAAAAGGGCTGTATTTGCCAGAGAATTGGGAGTTCCTATCGTAATGCATGACTACTTAACCGGGGGATTCACTGCAAATACTAGTTTAGCTCATTATTGCAGAGATAATGGCCTACTTCTTCACACTCACCGCGCAATGCATGCAGTTATTGATAGACAGAAAAATCACGGTATGCACTTCCGTGTACTAGCTAAAGCTTTACGTATGTCTGGTGGAGATCATATTCATGCCGGTACTGTAGTAGGTAAACTTGAAGGGGAAAGGGACATTACTTTAGGGTTTGTTGATTTACTACGTGATGACTTTGTTGAAAAAGACCGAAGTCGTGGTATTTATTTCACTCAACCTTGGGTTTCCATGCCCGGTGTTATTCCTGTGGCTTCCGGGGGTATTCACGTTTGGCATATGCCCGCTCTAACCGAGATCTTTGGGGATGATTCTGTACTACAGTTCGGTGGCGGAACTTTAGGCCACCCATGGGGAAATGCGCCGGGTGCTGTAGCGAATCGAGTAGCTCTAGAAGCCTGTGTACAAGCTCGTAATNNNNNNNNNNNNNNNNNNNNNNNNNNNNNNNNNNNNNNNNNNNNNNNNNNNNNNNNNNNNNNNNNNNNNNNNNNNNNNNNNNNNNNNNNNNNNNNNNNNNNNNNNNNNNNNNNNNNNNNNNNNNNNNNNNNNNNNNNNNNNNNNNNNNNNNNNNNNNNNNNNNNNNNNNNNNNNNNNNNNNNNNNNNNNNNNNNNNNNNNNNNNNNNNNNNNNNNNNNNNNNNNNNNNNNNNNNNNNNNNNNNNNNNNNNNNNNNNNNNNNNNNNNNNNNNNNNNNNNNNNNNNNNNNNNNNNNNNNNNNNNNNNNNNNNNNNNNNNNNNNNNNNNNNNNNNNNNNNNNNNNNNNNNNNNNNNNNNNNNNNNNNNNNNNNNNNNNNNNNNNNNNNNNNNNNNNNNNNNNNNNNNNNNNNNNNNNNNNNNNNNNNNNNNNNNNNNNNNNNNNNNNNNNNNNNNNNNNNNNNNNNNNNNNNNNNNNNNNNNNNNNNNNNNNNNNNNNNNNNNNNNNNNNNNNNNNNNNNNNNNNNNNNNNNNNNNNNNNNNNNNNNNNNNNNNNNNNNNNNNNNNNNNNNNNNNNNNNNNNNNNNNNNNNNNNNNNNNNNNNNNNNNNNNNNNNNNNNNNNNNNNNNNNNNNNNNNNNNNNNNNNNNNNNNNNNNNNNNNNNNNNNNNNNNNNNNNNNNNNNNNNNNNNNNNNNNNNNNNNNNNNNNNNNNNNNNNNNNNNNNNNNNNNNNNNNNNNNNNNNNNNNNNNNNNNNNNNNNNNNNNNNNNNNNNNNNNNNNNNNNNNNNNNNNNNNNNNNNNNNNNNNNNNNNNNNNNNNNNNNNNNNNNNNNNNNNNNNNNNNNNNNNNNNNNNNNNNNNNNNNNNNNNNNNNNNNNNNNNNNNNNNNNNNNNNNNNNNNNNNNNNNNNNNNNNNNNNNNNNNNNNNNNNNNNNNNNNNNNNNNNNNNNNNNNNNNNNNNNNNNNNNNNNNNNNNNNNNNNNNNNNNNNNNNNNNNNNNNNNNNNNNNNNNNNNNNNNNNNNNNNNNNNNNNNNNNNNNNNNNNNNNNNNNNNNNNNNNNNNNNNNNNNNNNNNNNNNNNNNNNNNNNNNNNNNNNNNNNNNNNNNNNNNNNNNNTAAGTGAGAACTTTCAAATTCAGAGAAACCCTGGAATTAAAAAAATGGGCAATCCTGAGCCAACTCCTTCTTTCCAAAAGGAAGACAAAAGGATAGGTGCAGAGACTCAATGGAAGTTGTTCTAACAAATGGAGTTGACGGTCTTGCGTTGTTATAAGAATTCTTCCATCGAAACTCCAAAAAGGATGAAGAATAAACCTAGACGCATACGTACTTTAATATAAATAATACTCTATTTATAT---AAACT----AAAATATTTAGAATATTCAATTAAATGAAAAAATATGGATGACGACCCGAATCTTTATTTTATGACTATGAAAAAGTGGAAGAATTGTTGTGAATTGATTCCAAGTTTAAGAAAGAATCGAATATTCGTTTTTTAGTAAATTAAA----TTATTCCCCAGTCCGATAGATCT---------CCGACCCATCGGATGAGAATGAAGATAGAGTCCCATTCTACGTGTCAATCCTGACAACAATGAAATTTATAGTAAAAGGAAAATCCGTCGACTTTAAAAATCGTGAGGGTTCAAGTCCCTCTATCCCCAAAAACGCTCCCTTGATTCTCTAACTAATTATCCTCTTTTTTTGTTAACGATTCAAATAAAAGTTGGGTCTCTTCCTCATTTCCTCTTCTTTCACAAAGGTATCCGAGCATAAAAGTTTTTCTCTTATCACCAGTCTTGTGATGTATGATGTAAATGAGACATGAGCAGCTTTGAGCAAGGAGTACTCTTACTCATTTGAATGATTCCCAATACATATCATTACTCATACTAAGACTTACAAAA-AAAGTCTTCTTTTTAAGATACAGGAAATTCCGGGACCTAGATAAGACTTTGTAATATCCTTTCGCCTTTTAATTGACATAGAACCCAGTTTTCTAGTAAAATGAGTAGACGATGCATAGGGA
>Fallopia_scandens
NNNNNNNNNNNNNNNNNNNNNNNNNNNNNNNNNNNNNNNNNNNNNNNNNNNNNNNNNNNNNNNNNNNNNNNNNNNNNNNNNNNNNNCGTTTTGTTGTCAAATAAAAATAGGGGTTATGACACAAACTACAGTTTACTAGTTGTAAAGCGTTTAGTTATTCGAATGTATCAACAGAATTATTTGATTCTTTCTGTTAATGATTCTAATAAAAATGAATTTTTGGGGCACAAGAAAAATTTTTATTCTCAACGGATCTCAGAGGGGTTTGTAGCTATTGCGGAAATTCCGTTTTCTATGCGATTAATATCTTCCCTAGAAGGAAACGAACTAAAAGAATCTAAAAATTTACGACCAATTCATTCAACATTTCCTTTTTTAGAGGACAAATTTTTACGTTTAAGTTTTGTGTTAGATATATTAATACCTCACCCTGTCCATCTGGAAATCTTGGTTCAAACTATTCGGTACTGGGTAAAGGATACCTCCTGTTTGCATTTATTACGATTCTTTCTTTATGAGTATTGTAATAGTGTTATTACTCTAAAGAGATCTGCTTTTAATTTTTCAAAAAAAAAGAATCAACGATTATTCTTGTTCCTATATAATTCCTATGTGTGTGAATACGAATACATCTTCGTTTTTCTCCGCAACCAATCCTCTCATTTACGATCAACCTTTTATGGAGCCTTTCTTGCACGAGTTGATTTCTACCTAAAGTTAGAACATTTTTTAAAAGTATTTACTAAGAACTTTTCGGTTATCCTTTGGTTCTTCAAGGATCCTTTTCTTCATTATGTTAGGTATCAAGGAAAATGGATTCTGGCTTCAAAAGGTACATTTCTTCTGATGACTAAATTTAAATATTACTTTGTCAATTTCTGGCAATATAATTTTTCCCTATGGGCGCAAACAAGAAGACTCTATATCAATCAATCATCAAATCAGCCCGCGGATTTTATGGGTTTTCTTTTACGTGTGCGACTAAAGCCGTCCATGTTACGGAGTCAAATGCTAGAAAATTCATTCTTAATAGATAGTGGTATTAAGAAGTTTGAGACCCTAATTCCAATTATGCCTCTAATTGGATCATTGGCTAAAACGAAATTTTGTAATGTATTAGGACATCCCATTAGTAAGCCGGCCTGGGCTGATTTATCTGATTCTGATATTATACGCCGATTTGGGCGTATATGTAGAAATCTTTCTCATTATTACAGCGGATCTNNNNNNNNNNNNNNNNNNNNNNNNNNNNNNNNNNNNNNNNNNNNNNNNNNNNNNNNNNNNNNNNNTTTCGAGTAACTCCTCAACCTGGAGTTCCGCCAGAAGAAGCAGGGGCCGCGGTAGCTGCCGAATCTTCTACTGGTACATGGACCACCGTGTGGACCGATGGACTTACCAGCCTTGATCGTTACAAAGGACGATGCTACGACATCGAGCCTGTTCCTGGAGAAGAAAATCAATTTATTGCTTATGTAGCTTACCCATTAGACCTTTTTGAAGAAGGTTCTGTTACTAACATGTTTACTTCCATTGTGGGTAATGTATTTGGGTTCAAAGCCCTGCGTGCTCTTCGTTTGGAGGATTTGCGAATCCCTCCTGCTTATGCGAAAACTTTCCAAGGCCCGCCTCATGGTATCCAAGTTGAGAGAGATAAATTGAACAAATATGGACGTCCCCTATTGGGATGTACTATTAAACCTAAATTGGGGTTGTCCGCTAAGAACTACGGTCGGGCAGTTTATGAATGTCTTCGTGGCGGACTTGATTTTACCAAAGATGATGAAAACGTGAACTCCCAACCATTTATGCGTTGGAGAGACCGTTTCTTATTCTGTGCCGAAGCTATTTTTAAATCACAGAGCGAAACCGGTGAAATCAAAGGACATTACTTGAATGCTACTGCAGGTACATGCGAAGAAATGATAAAAAGGGCTGTATTTGCCAGAGAATTGGGAGTTCCTATCGTAATGCACGACTACTTAACCGGGGGATTCACTGCAAATACTAGTTTAGCTCATTATTGCAGAGATAATGGCCTACTTCTTCACATTCACCGCGCAATGCATGCAGTTATTGATAGACAGAAAAATCACGGTATGCACTTCCGTGTACTAGCTAAAGCCTTACGTATGTCTGGTGGAGATCATGTTCATTCCGGTACTGTAGTAGGTAAACTTGAAGGGGAAAGGGACATTACTTTAGGGTTTGTTGATTTACTCCGTGATGACTTTGTTGAAAAAGACCGAAGTCGTGGTATTTATTTCACTCAACCTTGGGTTTCCATGCCTGGTGTTATTCCTGTGGCTTCCGGGGGTATTCACGTTTGGCATATGCCCGCTCTAACCGAGATCTTTGGGGATGATTCTGTACTACAGTTCGGTGGCGGAACTTTAGGCCACCCATGGGGAAATGCGCCGGGTGCTGTAGCGAATCGAGTAGCTCTAGAAGCCTGTGTACAAGCTCGTAATNNNNNNNNNNNNNNNNNNNNNNNNNNNNNNNNNNNNNNNNNNNNNNNNNNNNNNNNNNNNNNNNNNNNNNNNNNNNNNNNNNCGCTATTCTATATTTTCTTGAAAGGGGCGCTCAACCTACTGGAACTGTTTATGATATTTTAAAGAAGGCAGAGGTTTTTAAAGAACTTCGCCCTAATGATACGACATTCACTTAATAAAAAAAATACA----GAAAGGGACTTGAGCGATTCATATATAGTTTGATAGAATCCTTTCTTTATTATTCCCGCCCCTTTTGCTCTATTCATACCTATTTTGTATTGTTCTCGTAGGAGGCTGTGTCTCCTTTACTGATTGATCAAAATCAAAATTTTTGATATAAGATGTCTAGAAAAAAGGATCAAGTGAATAAATAAGCAAGTTTTATATTGACCAAATAACTAACGGTAGGAATTGGAACTAGCAATAAACAATTATGACATTCATTTCAATTAGATGGTTTTCTTTGGAACTATACGCAAAAAGAATTAATTATTTGACGTATATTTTTTGAAATTTTTTCTACTTCTT--------------ACATTCTTTTCGAATCATCTACCTTATTTAGCTAATTTAGATAGTGCCAATCCAACACAAGTTCTTTCTTTTTATTGATTATTTTCTTATCTTAAATTTTAAATGTCATTTTTATAATTTAGATTTTTCGTTCTCTATAACATACATATTGACAAGAGTGTAGTGAACAAATATAATTCAAGTGTAA------------------------------------------------TTTGTTTTTTACTTTATTCAAAGATTTGTTGAATTTGTTGTGATACAAAAC-----TGCTTATAAAGAAACGTATAGATAATAAAAAAAAGAATATCTGAAAATATAGAGATAGAAAGAGAGAGAAAAAAATAGAATATATATC----TATAATG-----GATGAAAATAGCTAAGAAACAGTCTAGTTTTTTATTTGAAATTTTCTTGTATTGTCAGTTGATCTTTT--TTTCTTTTTTGCTAATTCACCGTTTTGCTTGGCTTATCTAATTTCGTTATTTTGATTTCGATTGTATCTATATACTNNNNTAAGTGAGAACTTTCAAATTCAGAGAAACCCTGGAATTAAAAAAATGGGCAATCCTGAGCCAACTCCTTCTTTCCAAAAGGAAGACAAAAGGATAGGTGCAGAGACTCAATGGAAGTTGTTCTAACAAATGGAGTTGACGGTCTTGCGTTGTTATAAGAATTCTTCCATCGAAACTCCAAAAAGGATGAAGAATAAACCTAGACGCATACGTACTTAAAAATAAATAATACTCTATTTATATATTAAACT----AAAATTTTTAGAATATTAAATGAAATGAAAAAATATGGATGACGACCCGAATCTCTATTTTATGACTATGAAAAAGTGGAAGAATTGTTGTGAATTGATTCCAAGTTTAAGAAAGAATCGAATATTCGTTTTTTAGTAAATGAAA----CTATTCCCCAGTCCGATAGATCT---------CCGACCCATCGGATGAGAATGAAGATAGAGTCCCATTCTACGTGTCAATCCTGACAACAATGAAATTTATAGTAAGAGGAAAATCCGTCGACTTTAAAAATCGTGAGGGTTCAAGTCCCTCTATCCCCAAAAACGCCCCTTTGATTCTCTAACTAATTATCCTCTTTTTTTGTTAACGATTCAAATAAAAGTTGGGTCGCTTCCTCATTTCCTCTTCTTTCACAAAGGTATCCGAGCAGAAAAGTTTTTCTCTTATCACCAGTCTTGTGATGTATGATGTAAATGAGACATGAGCGGCTTTGAGCAAGGAGTACTCTTACTCATTTGAATGATTCTCAATACATATCATTACTCATACTAAGACTTACAAAA-AAAGTCTTATTTTTAAGATACAGGAAATTCCGGGACCTAGATAAGACTTTGTAATATCCTTTCGCCTTTAAATTGACATAGAACCTAGTTTTCGAGTAAAATGAGTAGACGGNNNNNNNNNN
>Atraphaxis_spinosa
NNNNNNNNNNNNNNNNNNNNNNNNNNNNNNNNNCAGGAATATATTTATGCACTTGTCCATGATTCGGGTTTTGCTTTAAACGGGCCTATTTTGTTGTCAAAGCTAACTAAAGGTTATGACACAAACTACAGTTTACTAGTTGTAAAACGTTTAGTTATTCGAATGTATCAACAGACTTTTTTGATTCTTTCTGTTAATGATTCTAACAAAAACGACTTTCTTGGGCACAAGAAAAATTTGTATTCTCAACAGATCTCAGAGGGGTTTGCAGCTATTGCGGAAATTCCATTTTCTATGCGATTAATATCTTCCCTAGAAGGAAAAGAACGCAAAAAATCTCAAAATGTACGACCAATTCATTCAACGTTTCCTTTTTTAGAGGACAAATTTTTACGTTTAAGTTTTGTGTTAGATATATTGATACCTCACCCTGTCCATCTGGAAATCTTAGTTCAAACTATTCGGTACTGGGTAAAAGATACCTCCTGTTTGCATTTATTACGATTCTTTCTTTATGAGTATTGTAATAGTGTTATTACTCTAAAGAGATCTGTTTCCAATTTTTCAAAAAAAAAGAATCAAAGATTTTTATTGTTCCTATATAATTCCCATGNGNGGGAATGCGAATTCATCTTCGTTTTTCTCCGCAACCAATCCTCTCATTTACGATCAACATCTTACAGAGCCTTTCTTGCGCGAGTTTATTTCTACCTAAAGGTAGAAAATTTTGTAAAAGTATTTACTACGCACCCATGGGTTATCCTTTNNNNNNNNNNNNNNNNNNNNNNNNNNNNNNNNNNNNNNNNNNNNNNNNNNNNNNNNNNNNNNNNNNNNNNNNNNNNNNNNNNNNNNNNNNNNNNNNNNNNNNNNNNNNNNNNNNNNNNNNNNNNNNNNNNNNNNNNNNNNNNNNNNNNNNNNNNNNNNNNNNNNNNNNNNNNNNNNNNNNNNNNNNNNNNNNNNNNNNNNNNNNNNNNNNNNNNNNNNNNNNNNNNNNNNNNNNNNNNNNNNNNNNNNNNNNNNNNNNNNNNNNNNNNNNNNNNNNNNNNNNNNNNNNNNNNNNNNNNNNNNNNNNNNNNNNNNNNNNNNNNNNNNNNNNNNNNNNNNNNNNNNNNNNNNNNNNNNNNNNNNNNNNNNNNNNNNNNNNNNNNNNNNNNNNNNNNNNNNNNNNNNNNNNNNNNNNNNNNNNNNNNNNNNNNNNNNNNNNNNNNNNNNNNNNNNNNNNNNNNNNNNNNNNNNNNACTTATTATACTCCTGACTATGAACCCCATGATCATGATATCTTGGCAGCATTTCGAGTAACTCCTCAACCTGGAGTTCCGCCAGAAGAAGCAGGGGCCGCGGTAGCTGCCGAATCTTCTACTGGTACATGGACAGCCGTGTGGACCGATGGACTTACCAGCCTTGATCGTTACAAAGGACGATGCTACGACATTGAGCCTGTTCCTGGAGAAGAAAGTCAATTTATTGCTTATGTAGCTTACCCATTAGACCTTTTTGAAGAAGGTTCTGTTACTAACATGTTTACTTCCATTGTGGGTAATGTATTTGGGTTCAAAGCCCTGCGTGCTCTTCGTTTGGAGGATTTGCGAATCCCTCCTGCTTATACGAAAACTTTCCAAGGCCCGCCTCATGGTATCCAAGTTGAAAGAGATAAATTGAACAAATATGGACGTCCCCTATTGGGATGTACTATTAAACCAAAATTGGGATTGTCCGCTAAGAACTACGGCCGGGCAGTTTATGAATGTCTTCGTGGTGGACTTGATTTTACCAAAGATGATGAAAACGTGAACTCCCAACCATTTATGCGTTGGAGAGACCGTTTCTTATTCTGTGCCGAAGCTATTTTTAAATCACAGTCCGAAACAGGTGAAATCAAAGGACATTACTTGAATGCTACTGCAGGTACATGCGAAGAAATGATCAAAAGGGCTGTATTTGCCAGAGAATTGGGAGTTCCTATCGTAATGCATGACTACTTAACAGGGGGATTCACAGCAAATACTAGTTTAGCTCATTATTGCAGAGATAATGGCCTACTTCTTCACATTCACCGCGCAATGCATGCAGTTATTGACAGACAGAAAAATCACGGTATGCACTTCCGTGTACTAGCTAAAGCCTTACGTATGTCTGGTGGAGATCATATTCATGCCGGTACTGTAGTAGGTAAACTTGAAGGGGAAAGGGACATTACTTTAGGGTTTGTTGATTTATTACGTGATGACTTTGTTGAAAAAGACCGAAGTCGTGGTATTTATTTCACTCAACCTTGGGTTTCCATGCCTGGTGTTATTCCTGTGGCTTCCGGGGGTATTCACGTTTGGCATATGCCCGCTCTAACCGAGATCTTTGGGGATGATTCTGTACTACAGTTCGGTGGCGGAACTTTAGGTCACCCATGGGGAAATGCGCCGGGTGCTGTAGCGAATCGAGTAGCTCTAGAAGCCTGTGTACAAGCTCGTAATGAGGGGCGTGATCTTGCTCGCGAGGGTNNNNNNNNNNNNNNNNNNNNNNNNNNNNNNNNNNNNNNNNNNNNNNNNNNNTTCCCGCTATTCTATATTTTCTTGAAAGGGGTGCTCAACCTACTGGAACTGTTTATGATATTTTAAAGAAGGCAGAGGTTTTTAAAAAACTTCGCCCTAATGAAACGCCATTCACTTAATAAAAAAGATACAACAAGAAAGGGACTTGGGCGATTCATATATAGTTTGAGAGAATCCTTTCTTTCTTATTACCACC-CCCTTGCTCTATTCAGACCTATTTTGTATTGTTCTCGTAGGAGGCTGTGGCTCCTTTAATGATTGATCAAAATAAAAATTTTTGATATAAGATGTCTAGAAAAAAGGATCAAGTGAATAAACAAGCGAGTTTTATATTGACTAAATAACTAACGGTAGGAATTGGAGCTAGCAATAAACAATTCTGACATTCATTTCAATTGGATGGTTTTGTTTGAAACTAGACGCAAAAAGAATTAATTATTTGACGTATAATTATTGATATTTTTTCTACTTCTTTTGTATTTCGATCTACATTCTTTTCGAATCATCTACCTTATTTAGCTAATTTAGATAGTGCCAATCCAACACAAGTTTTTTTTTGTTATTGATTAGTTTCTTATCTTAAATTTCCAATGAAATTTTTATAATTTCGATTTTTCGTTCTATATAACATACATATTGACAAGAGTGTAGTGAAGAAATATAATTCAAGTGTAAATGGATCCGTTTTTTTCTATTTGTTTGTCCTACATACAAAACACAGGTTTTGTTTTTTACTTTATTCAAAGATTCGTTAAATTTGTTGTGATACAAAACT--GTTGTTTATAAGTAAATGGATAG--AA-AAAAAAA-GAATATCTTAAAATATAGAGATAGAAAGATAGAGAAAAAAATAGAATATAAATATATCTATAATGTAGTGTATGAAAATATCTAAGAAACAGTCTACTTTTTTATTTGAAAATGTCTTGTATTGTCAGTTGATCTTTT--TTTCTTGTTTGCTAATTCAACGTTTTGGTTGGCTTGTCTAATTTCGTTATTTTGATCTCGATTGTATCTATATACNNNNNTAAGTGAGAACTTTCAAATTCAGAGAAACCCTGGAATAAAAAAAATGGGCAATCCTGAGCCAACTCCTTCTTTCCAAAAGGAAGAAAAAAGGATAGGTGCAGAGACTCAATGGAAGCTGTTCTAACAAATGGAGTTGGCGATCTTGCGTTGTTATAAGAATTCTTCCATCGAAATTCCAAAAAGGATGAAGAATAAACCTAGACGCATACGTACTTAAATATAAATAATATTCTATTTATTT-ATAA-TTATATAAAAT--TT---ATATTCAATTATATGAAAAAATATTAATAATGA-AAAAATCTTTATTTTATGACTATGAAAAGGCGGAAGAATTGTTGTGAATCGATTTTTAGTTTAAGAAAGAATCGAATATTCGTTTTTTAGTAAATTAAAACATTTATTCCCCAGTCGGATAGATCTTTCGAAAACCCGACCCATTGGATGAGAATGAAGATAGAGTCCCATTCTACGTGTCAATCCTGRCAACAATGAAATTTATAGTAAGAGGAAAATCCGTCGACTTTAAAAATCGTGAGGGTTCAAGTCCCTCTATCCCCAAAAAAAAAACTTTGATTTTCTAACTAATAATCCTCTTTTTTTGTTAACGATTCAAATAAAACTTAGGTCTCTTCCTCATTTACTCTTCTTTTACAAAGGGATACGAGCAGAAAAGTTTTTCTCTTATCACAAGTCTTGTGATGTATGATGTAAATGAGACATGAGCAGCTTTGAGCAAGGAGTACTCTTACTCATTTGAATGATTCCCAATACATATAAGTACTCGTACTAAGACTTACATAA-AAAGTCTTCTTTTGAAGATACAGGAAATTACGGGACCTAGATAAGACTTTGTAATACCCTTTCAGCTTTTAATTGACATAGACCCCAGTTTTTTAGTAAAATGAGTAGATGGTGCGTAGGGA
>Fallopia_dentatoalata
TGGCAAGACGAATTTGTATATCCACTTATCTTTCAGGAATATATTTATGCACTTGTACATGATCCGGGTTTTGGTTTAAACGGGCCCGTTTTGTTGTCAAATACAAATAGGGGTTATGACACAAATTACAGTTTACTAGTCGTAAAGCGTTTAGTTATTCGAATGTATCAACAGAATTATTTGATTCTTTCTGTTAATGATTCTAATAAAAATGAATTTTTGGGGCACAAGAAAAATTTTTATTCTCAACGGATCTCAGAGGGGTTTGTAGCTATTGCGGAAATTCCATTTTCTATGCGATTAATATCTTCCCTAGAAGGAAACGAACTAAAAGAATCTAAAAATTTACGACCAATTCATTCAACATTTCCTTTTTTAGAAGACAAATTTTTACGTTTAAGTTTTGTGTTAGATATATTAATACCTCACCCTGTCCATCTGGAAATCTTGGTTCAAACTATTCGTTACTGGCTAAAGGATACCTCCTGTTTGCATTTATTACGATTCTTTCTTTATGAGTATTGTAATAGTGTTATTACTCTAAAGAGATCTGTTTCCAATTTTTCAAAAAAAAAGAATCAACGATTATTATTGTTCCTATATAATTCCTATGTGTGTGAATACGAATACATCTTCGTTTTTCTCCGCAACCAATCCTCTCATTTACGATCAACCTTTTATGGAGCCTTTCTTGCACGAGTTGATTTCTACCTAAAGTTAGAACATTTTTTAAAAGTATTTACTAAGAACTTTTCGGTTATCCTTTGGTTCTTCAAGGATCCTTTTCTGCATTATGTTAGGTATCAAGGAAAATGGATTCTGGCTTCAAAGGGGACATTTCTTCTGGTGACTAAATTTAAATATTACTTTGTCAATTTCCGGCAATATAATTTTTCCCTATGGGCGCAAACAAGAAGACTCTATATCAATCAATCATCAAATCAGCCCACGGATTTTATGGGTTTTCTTTTACGTGTGCGACTAAACCCGTCCATGTTACGGAGTCAAATGCTAGAAAATTCATTCTTAATAGATAGTGGTATTAATAAGTTTGAGACCCTAATTCCAATTATGCCTCTAATTGGATCGTTGGCTAAAGCGAAATTTTGTAATGTATTAGGACATCCCATTAGTAAGCCAGCCTGGGCTGATTTATCTGATTCTGATATTATACGCCGATTTGGGCGTATATGTAGAAATCTTTCTCATTATTACAGTGGATCTNNNNNNNNNNNNNNNNNNNNNNNNNNNNNNNNNNNNNNNNNNNNNNNNNNNNNNNNNNNNNNNNNTTTCGAGTAACTCCTCAACCTGGAGTTCCGCCAGAAGAAGCAGGGGCCGCGGTAGCTGCCGAATCTTCTACTGGTACATGGACAACCGTGTGGACCGATGGACTTACCAGCCTTGATCGTTACAAAGGACGATGCTACGACATCGAGCCTGTTCCTGGAGAAGAAAATCAATTTATTGCTTATGTAGCTTACCCATTAGACCTTTTTGAAGAAGGTTCTGTTACTAACATGTTTACTTCCATTGTGGGTAATGTATTTGGGTTCAAAGCCCTGCGTGCTCTTCGTTTGGAGGATTTGCGAATCCCTCCTGCTTATACGAAAACTTTCCAAGGCCCGCCTCATGGTATCCAAGTTGAGAGAGATAAATTGAACAAATATGGACGTCCCCTATTGGGATGTACTATTAAACCTAAATTGGGGTTGTCCGCTAAGAACTACGGTCGGGCAGTTTATGAATGTCTTCGTGGCGGACTTGATTTTACCAAAGATGATGAAAACGTGAACTCCCAACCATTTATGCGTTGGAGAGACCGTTTCTTATTCTGTGCCGAAGCTATTTTTAAATCACAGTGCGAAACAGGTGAAATCAAAGGACATTACTTGAATGCTACTGCAGGTACATGCGAAGAAATGATAAAAAGGGCTGTATTTGCCAGAGAATTGGGAGTTCCTATCGTAATGCACGACTACTTAACCGGGGGATTCACTGCAAATACTAGTTTAGCTCATTATTGCAGAGATAATGGCCTACTTCTTCACATTCACCGCGCAATGCATGCAGTTATTGATAGACAGAAAAATCACGGTATGCACTTCCGTGTACTAGCTAAAGCCTTACGTATGTCTGGTGGAGATCATGTTCATTCCGGTACTGTAGTAGGTAAACTTGAAGGGGAAAGGGACATTACTTTAGGGTTTGTTGATTTACTACGTGATGACTTTGTTGAAAAAGACCGAAGTCGTGGTATTTATTTCACTCAACCTTGGGTTTCCATGCCTGGTGTTATTCCTGTGGCTTCCGGGGGTATTCACGTTTGGCATATGCCCGCTCTAACCGAGATCTTTGGGGATGATTCTGTACTACAGTTCGGTGGCGGAACTTTAGGCCACCCATGGGGAAATGCGCCGGGTGCTGTAGCGAATCGAGTAGCTCTAGAAGCCTGTGTACAAGCTCGTAATNNNNNNNNNNNNNNNNNNNNNNNNNNNNNNNNNNNNNNNNNNNNNNNNNNNNNNNNNNNNNNNNNNNNNNNNNNNNNNNNNNNNNNNNNNNNNNNNNNNNNNNNNNNNNNNNNNNNNNNNNNNNNNNNNNNNNNNNNNNNNNNNNNNNNNNNNNNNNNNNNNNNNNNNNNNNNNNNNNNNNNNNNNNNNNNNNNNNNNNNNNNNNNNNNNNNNNNNNNNNNNNNNNNNNNNNNNNNNNNNNNNNNNNNNNNNNNNNNNNNNNNNNNNNNNNNNNNNNNNNNNNNNNNNNNNNNNNNNNNNNNNNNNNNNNNNNNNNNNNNNNNNNNNNNNNNNNNNNNNNNNNNNNNNNNNNNNNNNNNNNNNNNNNNNNNNNNNNNNNNNNNNNNNNNNNNNNNNNNNNNNNNNNNNNNNNNNNNNNNNNNNNNNNNNNNNNNNNNNNNNNNNNNNNNNNNNNNNNNNNNNNNNNNNNNNNNNNNNNNNNNNNNNNNNNNNNNNNNNNNNNNNNNNNNNNNNNNNNNNNNNNNNNNNNNNNNNNNNNNNNNNNNNNNNNNNNNNNNNNNNNNNNNNNNNNNNNNNNNNNNNNNNNNNNNNNNNNNNNNNNNNNNNNNNNNNNNNNNNNNNNNNNNNNNNNNNNNNNNNNNNNNNNNNNNNNNNNNNNNNNNNNNNNNNNNNNNNNNNNNNNNNNNNNNNNNNNNNNNNNNNNNNNNNNNNNNNNNNNNNNNNNNNNNNNNNNNNNNNNNNNNNNNNNNNNNNNNNNNNNNNNNNNNNNNNNNNNNNNNNNNNNNNNNNNNNNNNNNNNNNNNNNNNNNNNNNNNNNNNNNNNNNNNNNNNNNNNNNNNNNNNNNNNNNNNNNNNNNNNNNNNNNNNNNNNNNNNNNNNNNNNNNNNNNNNNNNNNNNNNNNNNNNNNNNNNNNNNNNNNNNNNNNNNNNNNNNNNNNNNNNNNNNNNNNNNNNNNNNNNNNNNNNNNNNNNNNNNNNNNNNNNNNNNNNNNNNNNNNNNNNNNNNNNNNNNNNNNNNNNNNNNNNNNNNNNNNNNNNNNNNNNNNNNNNNNNNNNNNNNNNNNNNNNNNNNNNNNNNNNNNNNNNNNNNNNNNNNNNNNNNNNNNNNNNNNTAAGTGAGAACTTTCAAATTCAGAGAAACCCTGGAATTAAAAAA-TGGGCAATCCTGAGCCAACTCCTTCTTTCCAAAAGGAAGACAAAAGGATAGGTGCAGAGACTCAATGGAAGTTGTTCTAACAAATGGAGTTGACGGTCTTGCGTTGTTATAAGAATTCTTCCATCGAAACTCCAAAAAGGATGAAGAATAAACCTAGACGCATACGTACTTAACTATAAATAATACTCTATTTATATCTAAAATTT---AAAATTTTTAGAATATTAAATTAAATAAAAAAATATGGATGACGACCCGAATCTTTATTTTATGATTATGAAAAAGTGGAAGAATTGTTGTGAATTGATTCCAAGTTTAAGAAAGAATCGAATATTCGTTTTTTAGTAAATGAAA----CTATTCCCCAGTCCGATAGATCT---------CCGACCCATCGGATGAGAATGAAGATAGAGTCCCATTCTACGTGTCAATCCTGACAACAATGAAATTTATAGTAAGAGGAAAATCCGTCGACTTTAAAAATCGTGAGGGTTCAAGTCCCTCTATCCCCAAAAACGCTCCTTTGATTCTCTAACTAATTATCCTCTTTTTTTGTTAACGATTCAAATAAAAGTTGGATCTCTTCCTCATTTCCTTTTCTTTCACAAAGGTATCCGAGCAGAAAAGTTTTTCTCTTATCACCAGTCTTGTGATGTATGATGTAAATGAGACATGAGCAGCTTTGAGCAAGGAGTACTCTTACTCATTTGAATGATTCTCAATACATATCATTACTCATACTAAGACTTACAAAA-AAAGTCTTATTTTTAAGATACAGGAAATTCCGGGACCTAGATAAGACTTTGTAATATCCTTTCGCTTTTTAATTGACATAGAACCTAGTTTTCTAGTAAAATGAGTAGACGGTGCATAGGGG
>Fallopia_cynanchoides
NNNNNNNNNNNNNNNNNNNNNNNNNNNNNNNNNNNNNNNNNNNNNNNNNNNNNNNNNNNNNNNNNNNNNNNNNNNNNNNNNNNNNNNNNNNTGTTGTCAAATACAAATAAAGGTTATGACACAAACTACAGTTTACTAGTTGTAAAACGTTTAGTTATTCGAATGTATCAACAGAATTTTTTGATTCTTTCTGTTAATGATTCTAACAAAAATGAATTTTTTGGGCACAAGAAACATTTTTATTCTCAACAGATCTCAGAGGGGTTTGCAGCTATTGCGGAAATTCCATTTTCTATGCGATTAATATCTTCTCTAGAAGGAAAAGAACTAAAAAAATCTCAAAATTTACGACCAATTCATTCAACATTTCCTTTTTTAGAGGACAAATTTTTACGTTTAAGTTTTGTGTTAGATATATTGATACCTCACCCTGTCCATCTGGAAATCTTGGTTCAAACTATTCGGTACTGGGTAAAAGATACCTCCTGTTTACATTTATTACGATTCTTTCTTTATGAGTATTGTAATAGTGTTATTACTCTAAAGAGATCTGTTTCCAATTTTTCAAAAAAAAAAAATCAAAGATTCTTATTGTTCCTATATAATTCCTATGTGTGTGAATGCGAATCCATCTTTGTTTTTCTCCGCAACCAATCCTCTCATTTACGATCAACGTCTTACGGAGCCTTTCTTGCACGAGTTTATTTCTACCTAAAGTTAGAACATTTTGTAAAAGTATTTACTAAGAACTTTTGGGTTATCCTTTGGTTCTTCAAGGATCCGTTTCTGCATTATGTTAGGTATCAAGGAAAATGGATTCTGGCTTCAAGGGGGACATTTCTTCTGATGACTAAATTAAAATATTACTTTGTCAATTTCTGGCAATATAAATTTTCCCTATGGGTGCAAACAAGAAGACTCTATATCAATCAATCATCAAATCAGCCCACGGATTTTCTGGGTTTTCTTTTAAGTGTGCGACTAAACCCGTCTGTGTTACGGAGTCAAATGCTAGAAAATTCATTCTTAATAGATAGTGGTATTAAGAGGTTTGAGACCCTAGTTCCAATTATGCCTCTAATTGGATCATTGGCTAAAGCGAAATTTTGTAACGTATTAGGACATCCCATTAGTAAGCCAGCCTGGGCTGATTTATCTGATTCTGATATTATACGCCGATTTGGGCGTATATGTAGAAATCTTTCTCANNNNNNNNNNNNNNNNNNNAATACAAATTGACTTATTATACGCCTGAGTATGAACCCCATGATCATGATATCTTGGCAGCATTTCGAGTAACTCCTCAACCTGGAGTTCCGCCAGAAGAAGCAGGGGCCGCGGTAGCTGCCGAATCTTCTACTGGTACATGGACAACCGTGTGGACCGATGGACTTACCAGCCTTGATCGTTACAAAGGACGATGCTACGACATCGAGCCTGTTCCTGGAGAAGAAAATCAATTTATTGCTTATGTAGCTTACCCATTAGACCTTTTTGAAGAAGGTTCTGTTACTAACATGTTTACTTCCATTGTGGGTAATGTATTTGGGTTCAAAGCCTTGCGTGCTCTTCGTTTGGAGGATTTGCGAATCCCTCCTGCTTATACGAAAACTTTCCAAGGCCCGCCTCACGGTATCCAAGTTGAGAGAGATAAATTGAACAAATATGGACGTCCCCTATTGGGATGTACTATTAAACCAAAATTGGGGTTGTCCGCTAAGAACTACGGTCGGGCAGTTTATGAATGTCTTCGTGGCGGACTTGATTTTACCAAAGATGATGAAAACGTGAACTCCCAACCATTTATGCGTTGGAGAGACCGTTTCTTATTCTGTGCCGAAGCTATTTTTAAATCACAGTCCGAAACAGGTGAAATCAAAGGACATTACTTGAATGCTACTGCGGGTACATGCGAAGAAATGATAAAAAGGGCTGTATTTGCCAGAGAATTGGGAGTTCCTATCGTAATGCATGACTACTTAACCGGGGGATTCACTGCAAATACTAGTTTAGCTCATTATTGCAGAGATAATGGCCTACTTCTTCACATTCACCGCGCAATGCATGCAGTTATTGATAGACAGAAAAATCATGGTATGCACTTCCGTGTACTAGCTAAAGCCTTACGTATGTCTGGTGGAGATCATATTCATGCCGGTACTGTAGTAGGTAAACTTGAAGGGGAAAGGGAGATTACTTTAGGGTTTGTTGATTTACTACGTGATGACTTTGTTGAAAAAGACCGAAGTCGCGGTATTTATTTCACTCAACCTTGGGTTTCCATGCCTGGTGTTATTCCTGTGGCTTCCGGGGGTATTCACGTTTGGCATATGCCCGCTCTAACCGAGATCTTTGGGGACGATTCTGTACTACAGTTCGGTGGCGGAACTTTAGGCCACCCATGGGGAAATGCACCGGGTGCTGTAGCGAATCGAGTAGCTCTAGAAGCCTGTGTACAAGCTCGTAATGAGGGGCGTGATCTTGCTCGCGAGGGTAACGATATTATTCGTAAAGCTGCCAAATGGAGTCCTGAGCTAGCTGCCGCTNNNCCGCTATTCTATATTTTCTTGAAAGGGGCGCTCAACCTACTGGAACTGTTTATGATATTTTAAAGAAGGCAGAGGTTTTTAAAGAACTTCGCCCTAATGAAACGACAGTCACTTAAAAAAAAAAATACAACAAGAAAGGGACTTGAGCGATTCGTATATAGTTTGATAGAATCCTTTCTTTATTATTCCCACCCTTTTTGCTTTATTCAGACCTATTTTGTATTGTTCTCGTAGGAGGTTGTGTCTCTTTTACTGATTGATCAAAATAAACATTTTTGATATAAGATGCCTAGAAAAAAGGATCAAGTGACTAAACAAGCAAGTTTTATATTGACCAAATAACTAACGGTAGGAATTGGAGCTAGCAATAAACAATTCTGACATTCATTTCAATTGGATGGTTTTCTTTGGAACTAGACGCAAAAAGAATTAATTATTTGATGTATAATTTTTGAAATTTTTTCTACTTCTTTTGTATTTCGCTCTACATTCCTTTCTAATCATCTACCTTATTTAGCTAATTTAGATAGTGCCAATCCAACACAAGTTCTTTTTTTTTATTGATTATTTTCTTATCTTAAATTTTCAATGAAATTTTTATAATTTAGATTTTTCGTTCTATATAACATACATATTGACAAGAGTGTAGTGAACAAATATAATTCAAGTGTAAATGGATCCCTTTTTCTCTATTTTTTTGTCCTACATACAAAACACAGGTTTTGTTTTTTACTTTATTCAAAGATTTGTTGAATTTGTTGTGATACAAAACAAAACTGCTTATAAGGAAATAGATAGATAATAAAAAAAAGAATATCTGAAAATATAGAGATAGAAAGATAGAGAAAAAA-TAGAATATATATCTATCTATAATGTAGTGGATGAAAATATCTAAGAAACAGTCTAGTTTTCTATTTGAAAATTTCTTGTATTGTCAGTTGATCTTTT--TTTCTTTTTTGCTAATTCACCTTTTTTGTTGGCTTGTCTAATTTCGTTATTTTGATCTCGATTGTATCTATATACTATACTAAGTGAGAACTTTCAAATTCAGAGAAACCCTGGAATTAAAAAAATGGGCAATCCTGAGCCAACTCCTTCTTTCCAAAAGGAAGAAAAAAGGATAGGTGCAGAGACTCAATGGAAGCTGTTCTAACAAATGGAGTTGACGGTCTTGCGTTGTTATAAGAATTCTTCCATCGAAACTCCAAAAAGGATGAAGAATAAACCTAGACGCATACGTACTTAAATATAAATAATACTCTATTTATTC-ATAATATATATAGAATAGATAGAATATTCAATTAAATGAAAAAATATTGATGACGACCCGAATCTTTATTTTATGACTATGCAAAAGTGGAAGAATTGTTGTGAATCGATTCCAAGTTTAAGAAAGAATCGAATATTCGTTTTTTAGTAAATTAAAGCATTTATTCCCCAGTCCGATAGATCTTTTGAAACCCCGACCCATCGGATGAGAATGAAGATAGAGTCCCGTTCTACGTGTCAATCCTGACAACAATGAAATTTATAGTAAGAGGAAAATCCGTCGACTTTAAAAATCGTGAGGGTTCAAGTCCCTCTATCCCCAAAAAAGATCCTTTGATTCTCTAACTAATTATCCTCTTTTTTTGTTAACGATTCAAATAAAAGTTGGGTCTCTTCCTCATTTACTCTTCTTTCACAAGGGTATCCGAACAGAAAAGTTTTTCTCTTATCACAAGTCTTGTGATGTATGATGTAAATGAGACATGAGCAGCTTTGAGCAAGGAGTACTCTTACTCATTTGAATGATTCCCAATACATATCATTACTCGTACTGAGACTTACAAAAAAA-GTCTTCTTTTGAAGATACAGGAAATTCCGGGACATAGATAAGACTTTGTAATACCCTTTCGCCTTTTAATTGACATAGAACCCAGTTTTCTAGTAAAATGAGTAGATGATGCATAGGGA
>Reynoutria_multiflora
NNNNNNNNNNNNNNNNNNNNNNNNNNNNNNNNNNNNNNNNNNNNNNNNNNNNNNNNNNNNNNNNNNNNNNNNNNNNNNNNNNNNNNCATTTTGTTGTCAAATACAAATAAAGGTTATGACACAAACTACAGTTTACTAGTTGTAAAACGTTTCGTTATTCGAATGTATCAACAGAATTATTTGATTCTTTCTGTTAATGATTCTAACAAAAATGAATTTCTTGGGCACAAGAAAAATTTTTATTCTCAACAGATCTCAGAGGGGTTTGCAGCTATTGCGGAAATTCCATTTTCTATGCGATTAATATCTTCCCTAGAAGGAAAAGAACTAAAAAAATCTCAAAATTTACGACCAATTCATTCAACATTTCCTTTTTTAGAGGACAAATTTTTACATTTAAGTTTTGTGTTAGATATATTGATACCTCACCCTGTCCATCTGGAAATCTTGGTTCAAACTATTCGGTACTGGGTAAAAGATACCTCCTGTTTGCATTTATTACGATTCTTTCTTTATGAGTATTGTAATAGTGTTATTACTCTAAAGAGATCTGTTTCCAATTTTTCAAAAAAAAAGAATCAAAGATTCTTATTGTTCCTATATAATTCCTATGTGTGTGAATGTGAATCCATCTTCGTTTTTCTCCGCAACCAATCCTCTCATTTACGACCAACGTCTTACGAAGCCTTTCTTGCACGAGTTTATTTCTACCTAAAGTTAGAACATTTTTTAAAAGGTTTTACTAAGCACTTTTGGGTTATCCTTTGGTTCTTCAAGGATCCTTTTCTGCATTATGTTAGGTATCAAGGAAAATGGATTTTGGCTTCAAGGGGGACATTTCTTCTGATGACTAAATTTAAATATTACTTTGTCAATTTCTGGCAATATAATTTTTCCCTATGGGTGCAAACAAGAAGACTCTATATCAATCAATCATCAAATCAGCCCACGGATTTTATGGGTTTTCTTTTAAGTGTGCGACTAAACCCGTCCGTGTTACGGAGTCAAATGCTAGAAAATTCATTCTTAATAGATAGTGGTATTAAGAAGTTTGAGACCCTAGTTCCAATTATGCCTCTAATTGGATCATTGGCTAAAGCGAAATTTTGTAACGTATTAGGACATCCCATTAGTAAGCCAGCCTGGACTGATTTATCTGATTCTGAGATTATACGCCGATTTGGGCGTATATGTAGAAATCTTTCTCATTATTACAGCGGATCTNNNNNNNNNNNNNNNNNNNNNNNNNNNNNNNNNNNNNNNNNNNNNNNNNNNNNNNNNNNNNNNNNTTTCGAGTAACTCCTCAACCTGGAGTTCCGCCAGAAGAAGCAGGGGCCGCGGTAGCTGCCGAATCTTCTACTGGTACATGGACAACCGTGTGGACCGATGGACTTACCAGCCTTGATCGTTACAAAGGACGATGCTACGGCATCGAGCCTGTTCCTGGAGAAGAAAATCAATTTATTGCTTATGTAGCTTACCCATTAGACATTTTTGAAGAAGGTTCTGTTACTAACATGTTTACTTCCATTGTGGGTAATGTATTTGGGTTCAAAGCCCTGCGTGCTCTTCGTTTGGAGGATTTGCGAATCCCTCCTGCTTATACGAAAACTTTCCAAGGCCCGCCTCATGGTATCCAAGTTGAGAGAGATAAATTGAACAAATATGGACGTCCCCTATTGGGATGTACTATTAAACCGAAATTGGGGTTGTCCGCTAAGAACTACGGTCGGGCAGTTTATGAATGTCTTCGTGGCGGACTTGATTTTACCAAAGATGATGAAAACGTGAACTCCCAACCATTTATGCGTTGGAGAGACCGTTTCTTATTCTGTGCCGAAGCTATTTTTAAATCACAGTGCGAAACAGGTGAAATCAAAGGACATTACTTGAATGCTACTGCAGGTACATGCGAAGAAATGATAAAAAGGGCTGTATTTGCCAGAGAATTGGGAGTTCCTATCGTAATGCATGACTACTTAACAGGGGGATTCACTGCAAATACTAGTTTAGCTCATTATTGCAGAGATAATGGCCTACTTCTTCACATTCACCGCGCAATGCATGCAGTTATTGATAGACAGAAAAATCACGGTATGCACTTCCGTGTACTAGCTAAAGCCTTACGTATGTCTGGTGGAGATCATATTCATGCCGGTACTGTAGTAGGTAAACTTGAAGGGGAAAGGGACATTACTTTAGGGTTTGTTGATTTACTACGTGATGACTTTGTTGAAAAAGACCGAAGTCGCGGTATTTATTTCACTCAACCTTGGGTTTCCATGCCTGGTGTTATTCCTGTGGCTTCCGGGGGTATTCACGTTTGGCATATGCCCGCTCTAACCGAGATCTTTGGGGATGATTCTGTACTACAGTTCGGTGGCGGAACTTTAGGCCACCCATGGGGAAATGCGCCGGGTGCTGTAGCGAATCGAGTAGCTCTAGAAGCCTGTGTACAAGCTCGTAATNNNNNNNNNNNNNNNNNNNNNNNNNNNNNNNNNNNNNNNNNNNNNNNNNNNNNNNNNNNNNNNNNNNNNNNNNNNNNNNNNNNGCTATTCTATATTTTCTTGAA-GGGGCGCTCAACCTACTGGAACTGTTTATGATATTTTAAAGAAGGCAGAGGTTTTGAAAGAACTTCGCCCTAATGAAACGACATTCACTTAAAAAAAAAAATACAACAAGAAAGGGACTTGAGCGATTCGTATATAGTTTGATAGAATCCTTTCTTTATTATTCCCACCCTTTTTGCTCTATTCAGACCTATTTTGTATTGTTCTCCTAGGAGGCTGTGTCTCCTTTAATGATTGATAAAAATAAAAATTTTGGATATAAGATGTCTAGAAAAAAGGATCAAGTGAATAAACAAGCAAGTTTTAGATTGACCAAATAACTAACGGTAGGAATTGGAGCTAGCAAGAAACAATTCTGACATTCATTTCAATTGTATGGTTTTCTTTGGAACTATACGCAAAAAGAATTAATTATTTGACGTATAATTTTTGATATTTTTTCTACTTCTTTTGTATTTCGCTCTACATTCCTTTCTAATCATCTACCTTATTTAGCTAAATTAGATAGTGCCAATCCAACACAAGTTCTTTTTTTTTATTGATTATTTTCTTATCTTAAATTTTCAATGAAATTT-TAAGA-----ATTT----------CGAACATACATATTGACAAGAGTGTAGTGAACAAATATAATTCAAGTGTAAATGGATCCGTTTTTCTCTATTTTTTTGTCCTACATACAAAACACAGGTTTTGTTTTTTACGTTATTCAAAGATTTGTTGAATTTGTTGTGATACAAAACAAACCTGCTTATAAGGAAATGGATAGATAATAAAAA----------TGAA-----A---ATGTAGAGATAGAGAAAAAAATAGAATATATA------TGTAGTG-----------AATATCTAAGAAACAGTCTAGTTTTTTATTTGAAAATTTCTTGTATTGTCAGTTGATCT---TTTTTCTTTTTTGCTAATTCAACG-----GTTGGCTTGTCTAATTTCGTTATTTTGATCTCGATTGTATCTATATACTNNNNTAAGTGAGAACTTTCAAATTCAGAGAAACCCTGGAATTAAAAAAATGGGCAATCCTGAGCCAACTCCTTCTTTCCAAAAGGAAGAAAAAAGGATAGGTGCAGAGACTCAATGGAAGCTGTTCTAACAAATGGAGTTGACGGTCTTGCGTTGTTATAAGAATTCTTCCATCGAAACTCCAAAAAGGATGAAGAATAAATCTAGACGCATACGTACTTAAATATAAATAATACTCTATTTATT------TATATATAAAA----TAGAATATTCAATTAAATGAAAAAATATTGATGACGACCCGAATCTTTATTTTATGACTATGAAAAAGTGGAAGAATTGTTGTGAATCGATTCCAAGTTTAAGAAAGAATCGAATATTCGTTTTTTAGTAAATTAAAGCATTTATTCCCCAGTCCGATAGATCTTTTGAAAACCCGACCCATCGGATGAGAATGAAGATAGAGTCCCGTTCTACGTGTCAATCCTGACAACAATGAAATTTATAGTAAGAGGAAAATCCGTCGACTTTAAAAATCGTGAGGGTTCAAGTCCCTCTATCCCCAAAAAAGATCCTTTGATTCTCTAACTTATTATCCTCTTTTTTTGTTAACGATTCAAATAAAAGTTGGGTCTCTTCCTCATTTACTCTTCTTTCACAAAGGTATCCGAGCAGAAAAGTTTTTCTCTTATCACAAGTCTTGTGATGTATGATGTAAATGAGACGTGAGCAGCTTTGAGCAAGGAGTACTCTTACTCATTTGAATGATTCCCAATACATATCATTACTCGTACTAAGACTTACAAAAAAAAGTCTTCTTTTGAAGATACAGGAAATTCCGGGACCTAGATAAGACTTTGTAATATCCTTTCGCCTTTTAATTGACATAGACCCCAGTTTTCTAGTAAAATGAGTAGACGATGCATANNNN
>Reynoutria_japonica_var._uzenensis
NNNNNNNNNNNNNNNNNNNNNNNNNNNNNNNNNNNNNNNNNNNNNNNNNNNNNNNNNNNNNNNNNNNNNNNNNNNNNNNNNNNNNNTATTTTGTTGTCAAATACAAATAAAGGTTATGACACAAACTACAGTTTACTAGTTGTAAAACGTTTAGTTATTCGAATGTATCAACAGAATTATTTGATTCTTTCTGTTAATGATTCTAACAAAAATGAATTTCTTGGGCACAAGAAAAATTTTTATTCTCAACAGATCTCAGAGGGGTTTGCAGCTATTGCGCAAATTCCGTTTTCTATGCGATTAATATCTTCCCTAGAAGGAAAAGAACTAAAAAAATCTCAAAATTTACGACCAATTCATTCAACATTTCCTTTTTTAGAGGACAAATTTTTACGTTTAAGTTTTGTGTTAGATATATTGATACCTCACCCTGTCCATCTGGAAATCTTGGTTCAAACTATTCGGTACTGGGTAAAAGATACCTCCTGTTTGCATTTATTACGATTCTTTCTTTATGAGTATTGTAATAGCGTTATTACTCTAAAGAGATCTGTTTCCAATTTTTCAAAAAAAAAGAATCAAAGATTTTTATTGTTCCTATATAATTCCTATGTGTGTGAATGCGAATCCATCTTCGTTTTTCTCCGCAACCAATCTTCTCATTTACGATCAACGTCTTACGGAGCCTTTCTTGCACGAGTTTATTTCTACCTAAAGTTAGAACATTTTTTAAAAG------CTAAGCACTTCGGGGTTATCCTTTGGTTCTTCAAGGATCCTTTTCTGCATTCTGTTAGGTATCAAGGAAAATGGATTCTGGCTTCAAGAGGGACATTTCTTCTGATGACTAAATTTAAATATTACTTTGTCAATTTCTGGCAATATAATTTTTCCCTATGGGTGCAAACAAGAAGACTCTATATCAATCAACCCTCAAACCAGCCCACGAATTTTATGGGTTTTCTTTTAAGTGTGCGACTAAACCCATCTGTGTTACGGAGTCAAATGTTAGAAAATTCATTCTTAATAGATAGTGGTATTAAGAAGTTTGAGACCCTAGTTCCAATTATGCCTCTAATTGGATCATTGGCTAAAGCGAAATTTTGTAACGTATTAGGACATCCCATTAGTAAGCCAGCCTGGACTGATTTATCTGATTCTGATATTATACGCCGATTTGGGCGTATATGTAGAAATCTTTCTCATTATTACAGCGGATCTNNNAATACAAATTGACTTATTATACTCCTGAGTATGAACCCCATGCTCATGATATCTTGGCAGCATTTCGAGTAACTCCTCAACCTGGAGTTCCGCCAGAAGAAGCAGGGGCCGCGGTAGCTGCCGAATCTTCTACTGGTACATGGACAACCGTGTGGACCGATGGACTTACCAGCCTTGATCGTTACAAAGGACGATGCTACGGCATCGAGCCTGTTCCTGGAGAAGAAAATCAATTTATTGCTTATGTAGCTTACCCATTAGACCTTTTTGAAGAGGGTTCTGTTACTAACATGTTTACTTCCATTGTGGGTAATGTATTTGGGTTCAAAGCCCTGCGTGCTCTTCGTTTGGAGGATTTGCGAATCCCTCCTGCTTATACGAAAACTTTCCAAGGCCCGCCTCACGGTATCCAAGTTGAAAGAGATAAATTGAACAAATATGGACGTCCCCTATTGGGATGTACTATTAAACCGAAATTGGGGTTGTCCGCTAAGAACTACGGTCGGGCAGTTTATGAATGTCTTCGTGGCGGACTTGATTTTACCAAAGATGATGAAAACGTGAACTCCCAACCATTTATGCGTTGGAGAGACCGTTTCTTATTCTGTGCCGAAGCTATTTTTAAATCACAGTGCGAAACAGGTGAAATCAAAGGACATTACTTGAATGCTACTGCAGGTACATGCGAAGAAATGATAAAAAGGGCTGTATTTGCCAGAGAATTGGGAGTTCCCATCGTAATGCATGACTACTTAACAGGGGGATTCACTGCAAATACTAGTTTAGCTCATTATTGCAGAGATAATGGCCTACTTCTTCACATTCACCGCGCAATGCATGCAGTTATTGATAGACAGAAAAATCACGGTATGCACTTCCGTGTACTAGCTAAAGCCTTACGTATGTCTGGTGGAGATCATATTCATGCCGGTACTGTAGTAGGTAAACTTGAAGGGGAAAGGGACATTACTTTAGGGTTTGTTGATTTACTACGTGATGACTTTGTTGAAAAAGACCGAAGTCGCGGTATTTATTTCACTCAACCATGGGTTTCCATGCCTGGTGTTATTCCTGTGGCTTCCGGGGGTATTCACGTTTGGCATATGCCCGCTCTAACCGAGATCTTTGGGGATGATTCTGTACTACAGTTCGGTGGCGGAACTTTAGGCCACCCATGGGGAAATGCGCCGGGTGCTGTAGCGAATCGAGTAGCTCTAGAAGCCTGTGTACAAGCTCGTAATGAGGGGCGTGATCTTGCTCGCGAGGGTAACGATATTATTCGTAAAGCTGCCAAATGGAGTCCTGAGCTAGCTGCCGCNNNNNNGCTATTCTATATTTTCTTGAAAGGGGCGCTCAACCTACTGGAACTGTTTATGATATTTTAAAGAAGGCAGAGGTTTTTAAAGAACTTCGCCCTAATGAAACGACATTCACTTAATAAAAAAAATACAACAAGAAAGGGACTTGAGCGATTCGTATATAGTTTGATAGAATCCTTTCTTTATTATTCCCACCCTTTTTGCTCTATTCAGATCTATTTTGTATTGTTTTCGTAGGAGGCTGTGTCTCCTTTAATTATTGATCAAAATAAAAATTTTTGATATAAGATGTCTAGAAAAAAGGATCAAGTAAATAAACAAGCAAGTTTTATATTGACCAAATAACTAACGGTAGGAATTGGAGCTAGCAATAAACAATTCTGACATTTATTTCAATTGGATGGTTTTCTTTGGAACTATACGCAAAAAGAATTCATTATTTGACGTATAATTTTTGATATTTTTTCTACTTCTTTTGTATTTCGCTCTACATTCCTTTCTGATCATCTACCTTATTTAGCTAATTTAGATAGTGCCAATCCAACACAAGTTCTTTTTTTTTATTGATTATTTTCGTATCTTAAATTTTCAATGAAATTTTTATAATTTCGATTTTTCGTTCTATATAACATACATATTGACAAGAGTGTAGTGAACAAATATAATTCAAGTGTAAATGGATCCGTTTTTCTCTATTTTTTTGTCCTACATACAAAACACAGGTTTTGTTTTTTACTTTATTCAAAGATTTGTTGAATTTGTTATGATACAAAACAAAACTGCTTATAAGGAAATGGATAGATAATAAAAAAAA-AATATCTGAAAATATAGAGATAGAAAGATAGAGAAAAAAATAGAATATATATCTATCTATAATGTAGTGGATGAAAATATCTAAGAAACAGTCTAGTTTTTTATTTGAAAATTTCTTGTATTGTCAGTTGATCTTTTTTTTTCTTTTTTGCTAATTCAACGTTTTGGTTGGCTTGTCTAATTTCGTTATTTTGATCTCGATTGTATCTATATACTNNNNTAAGTGAGAACTTTCAAATTCAGAGAAACCCTGGAATTAAAAAAATGGGCAATCCTGAGCCAACTCCTTCTTTCCAAAAGGAAGAAAAAGGGATAGGTGCAGAGACTCAATGGAAGCTGTTCTAACAAATGGAGTTGATGGTCTTGCGTTGTTATAAGAATTCTTCCATCGAAACTCCAAAAAGGATGAAGAATAAACCTAGACGCATACGTACTTAAATATAAATAATACTTTATTTATATGAAAAATTTTATAAAAT----AGAATATTCAATTAAATGAAAAAATATTGATGACGACCCGAATCTTTATTTTATGACTATGAAAAAGTGGAAGAATTGTTGTGAATCGATTTCAAGTTTAAGAAAGAATCGAATATTCGTTTTT-AGTAAATTAAAGCATTTATTTACCAGTCCGATAGATCTTTTGAAAACCCGACCCATCGGATGAGAATGAAGATAGAGTCCCGTTCTACGTGTCAATCCTGACAACAATGAAATTTATAGTAAGAGGAAAATCCGTCGACTTTAAAAATCGTGAGGGTTCAAGTCCCTCTATCCCCAAAAAAGATCCTTTGATTCTCTAACAAATTATCCTCTTTTTTTGTTAACGATTCAAATAAAAGTTAGGTCTCTTCCTCATTGACTCTTCTTTCACAAAGGTATCCGAGCAGAAAAGTTTTTCTCTTATCACAAGTCT-------TATGATGTAAATGAGACATGAGCAGCTTTGAGCAAGGAGTACTCTTACTCATTTGAATGATTCCCAATACATATCATTACTCGTACTAAGACTTACAAAAAAAAGTCTTCTTTTGAAGATACAAGAAATTCCGGGACCTAGATAAGACTTTGTAATACCCTTTCGCCTTTTAATTGACATAGACCCCAGTTTTCTAGTAAAATGAGTAGACGATGCATAGGGA
>Reynoutria_japonica_var._japonica
NNNNNNNNNNNNNNNNNNNNNNNNNNNNNNNNNNNNNNNNNNNNNNNNNNNNNNNNNNNNNNNNNGGGTTTTGGTTTAA-CGGGCCTATTTTGTTGTCAAATACAAATAAAGGTTATGACACAAACTACAGTTTACTAGTTGTAAAACGTTTAGTTATTCGAATGTATCAACAGAATTATTTGATTCTTTCTGTTAATGATTCTAACAAAAATGAATTTCTTGGGCACAAGAAAAATTTTTATTCTCAACAGATCTCAGAGGGGTTTGCAGCTATTGCGCAAATTCCGTTTTCTATGCGATTAATATCTTCCCTAGAAGGAAAAGAACTAAAAAAATCTCAAAATTTACGACCAATTCATTCAACATTTCCTTTTTTAGAGGACAAATTTTTACGTTTAAGTTTTGTGTTAGATATATTGATACCTCACCCTGTCCATCTGGAAATCTTGGTTCAAACTATTCGGTACTGGGTAAAAGATACCTCCTGTTTGCATTTATTACGATTCTTTCTTTATGAGTATTGTAATAGCGTTATTACTCTAAAGAGATCTGTTTCCAATTTTTCAAAAAAAAAGAATCAAAGATTTTTATTGTTCCTATATAATTCCTATGTGTGTGAATGCGAATCCATCTTCGTTTTTCTCCGCAACCAACCTTCTCATTTACGATCAACGTCTTACGGAGCCTTTCTTGCACGAGTTTATTTCTACCTAAAGTTAGAACATTTTTTAAAAG------CTAAGCACTTCGGGGTTATCCTTTGGTTCTTCAAGGATCCTTTTCTGCATTCTGTTAGGTATCAAGGAAAATGGATTCTGGCTTCAAGAGGGACATTTCTTCTGATGACTAAATTTAAATATTACTTTGTCAATTTCTGGCAATATAATTTTTCCCTATGGGTGCAAACAAGAAGACTCTATATCAATCAACCCTCAAACCAGCCCACGAATTTTATGGGTTTTCTTTTAAGTGTGCGACTAAACCCATCTGTGTTACGGAGTCAAATGTTAGAAAATTCATTCTTAATAGATAGTGGTATTAAGAAGTTTGAGACCCTAGTTCCAATTATGCCTCTAATTGGATCATTGGCTAAAGCGAAATTTTGTAACGTATTAGGACATCCCATTAGTAAGCCAGCCTGGACTGATTTATCTGATTCTGATATTATACGCCGATTTGGGCGTATATGTAGAAATCTTTCTCATTATTACAGCGGATCTNNNNNNNNNNNNNNNNNNNNNNNNNNNNNNNNNNNNNNNNNNNNNNNNNNNNNNNNNNNNNNNNNTTTCGAGTAACTCCTCAACCTGGAGTTCCGCCAGAAGAAGCAGGGGCCGCGGTAGCTGCCGAATCTTCTACTGGTACATGGACAACCGTGTGGACCGATGGACTTACCAGCCTTGATCGTTACAAAGGACGATGCTACGGCATCGAGCCTGTTCCTGGAGAAGAAAATCAATTTATTGCTTATGTAGCTTACCCATTAGACCTTTTTGAAGAGGGTTCTGTTACTAACATGTTTACTTCCATTGTGGGTAATGTATTTGGGTTCAAAGCCCTGCGTGCTCTTCGTTTGGAGGATTTGCGAATCCCTCCTGCTTATACGAAAACTTTCCAAGGCCCGCCTCACGGTATCCAAGTTGAAAGAGATAAATTGAACAAATATGGACGTCCCCTATTGGGATGTACTATTAAACCGAAATTGGGGTTGTCCGCTAAGAACTACGGTCGGGCAGTTTATGAATGTCTTCGTGGCGGACTTGATTTTACCAAAGATGATGAAAACGTGAACTCCCCACCATTTATGCGTTGGAGAGACCGTTTCTTATTCTGTGCCGAAGCTATTTTTAAATCACAGTGCGAAACAGGTGAAATCAAAGGACATTACTTGAATGCTACTGCAGGTACATGCGAAGAAATGATAAAAAGGGCTGTATTTGCCAGAGAATTGGGAGTTCCCATCGTAATGCATGACTACTTAACAGGGGGATTCACTGCAAATACTAGTTTAGCTCATTATTGCAGAGATAATGGCCTACTTCTTCACATTCACCGCGCAATGCATGCAGTTATTGATAGACAGAAAAATCACGGTATGCACTTCCGTGTACTAGCTAAAGCCTTACGTATGTCTGGTGGAGATCATATTCATGCCGGTACTGTAGTAGGTAAACTTGAAGGGGAAAGGGACATTACTTTAGGGTTTGTTGATTTACTACGTGATGACTTTGTTGAAAAAGACCGAAGTCGCGGTATTTATTTCACTCAACCATGGGTTTCCATGCCTGGTGTTATTCCTGTGGCTTCCGGGGGTATTCACGTTTGGCATATGCCCGCTCTAACCGAGATCTTTGGGGATGATTCTGTACTACAGTTCGGTGGCGGAACTTTAGGCCACCCATGGGGAAATGCGCCGGGTGCTGTAGCGAATCGAGTAGCTCTAGAAGCCTGTGTACAAGCTCGTAATNNNNNNNNNNNNNNNNNNNNNNNNNNNNNNNNNNNNNNNNNNNNNNNNNNNNNNNNNNNNNNNNNNNNNNNNNNNNNNGTTCCGCTATTCTATATTTTCTTGAAAGGGGCGCTCAACCTACTGGAACTGTTTATGATATTTTAAAGAAGGCAGAGGTTTTTAAAGAACTTCGCCCTAATGAAACGACATTCACTTAATAAAAAAAATACAACAAGAAAGGGACTTGAGCGATTCGTATATAGTTTGATAGAATCCTTTCTTTATTATTCCCACCCTTTTTGCTCTATTCAGATCTATTTTGTATTGTTTTCGTAGGAGGCTGTGTCTCCTTTAATTATTGATCAAAATAAAAATTTTTGATATAAGATGTCTAGAAAAAAGGATCAAGTAAATAAACAAGCAAGTTTTATATTGACCAAATAACTAACGGTAGGAATTGGAGCTAGCAATAAACAATTCTGACATTTATTTCAATTGGATGGTTTTCTTTGGAACTATACGCAAAAAGAATTCATTATTTGACGTATAATTTTTGATATTTTTTCTACTTCTTTTGTATTTCGCTCTACATTCCTTTCTGATCATCTACCTTATTTAGCTAATTTAGATAGTGCCAATCCAACACAAGTTCTTTTTTTTTATTGATTATTTTCGTATCTTAAATTTTCAATGAAATTTTTATAATTTCGATTTTTCGTTCTATATAACATACATATTGACAAGAGTGTAGTGAACAAATATAATTCAAGTGTAAATGGATCCGTTTTTCTCTATTTTTTTGTCCTACATACAAAACACAGGTTTTGTTTTTTACTTTATTCAAAGATTTGTTGAATTTGTTATGATACAAAACAAAACTGCTTATAAGGAAATGGATAGATAATAAAAAAAA-AATATCTGAAAATATAGAGATAGAAAGATAGAGAAAAAAATAGAATATATATCTATCTATAATGTAGTGGATGAAAATATCTAAGAAACAGTCTAGTTTTTTATTTGAAAATTTCTTGTATTGTCAGTTGATCTTTTTTTTTCTTTTTTGCTAATTCAACGTTTTGGTTGGCTTGTCTAATTTCGTTATTTTGATCTCGATTGTATCTATATACTATGCTAAGTGAGAACTTTCAAATTCAGAGAAACCCTGGAATTAAAAAAATGGGCAATCCTGAGCCAACTCCTTCTTTCCAAAAGGAAGAAAAAGGGATAGGTGCAGAGACTCAATGGAAGCTGTTCTAACAAATGGAGTTGATGGTCTTGCGTTGTTATAAGAATTCTTCCATCGAAACTCCAAAAAGGATGAAGAATAAACCTAGACGCATACGTACTTAAATATAAATAATACTTTATTTATATGAAAAATTTTATAAAAT----AGAATATTCAATTAAATGAAAAAATATTGATGACGACCCGAATCTTTATTTTATGACTATGAAAAAGTGGAAGAATTGTTGTGAATCGATTTCAAGTTTAAGAAAGAATCGAATATTCGTTTTT-AGTAAATTAAAGCATTTATTTACCAGTCCGATAGATCTTTTGAAAACCCGACCCATCGGATGAGAATGAAGATAGAGTCCCGTTCTACGTGTCAATCCTGACAACAATGAAATTTATAGTAAGAGGAAAATCCGTCGACTTTAAAAATCGTGAGGGTTCAAGTCCCTCTATCCCCAAAAAAGATCCTTTGATTCTCTAACAAATTATCCTCTTTTTTTGTTAACGATTCAAATAAAAGTTAGGTCTCTTCCTCATTGACTCTTCTTTCACAAAGGTATCCGAGCAGAAAAGTTTTTCTCTTATCACAAGTCT-------TATGATGTAAATGAGACATGAGCAGCTTTGAGCAAGGAGTACTCTTACTCATTTGAATGATTCCCAATACATATCATTACTCGTACTAAGACTTACAAAAAAAAGTCTTCTTTTGAAGATACAAGAAATTCCGGGACCTAGATAAGACTTTGTAATACCCTTTCGCCTTTTAATTGACATAGACCCCAGTTTTCTAGTAAAATGAGTAGACGATGCATAGGGA
>Fallopia_ciliinodis
NNNNNNNNNNNNNNNNNNNNNNNNNNNNNNNNNNNNNNNNNNNNNNNNNNNNNNNNNNNNNNNNNNNNNNNNNNNNNNNNCGGGTCCGTTTTGTTGTCAAATACAAATAAAGGTTATGACACAAACTACAGTTTACTAGTTGTAAAACGTTTAGTTATTCGAATGTATCAACAGAATTTTTTGATTCTTTCTGTTAATGATTCTAACAAAAATGAATTTTTTGGGCACAAGAAACATTTTTATTCTCAACAGATCTCAGAGGGGTTTGCAGCTATTGCGGAAATTCCATTTTCTATGCGATTAATATCTTCTCTAGAAGGAAAAGAACTAAAAAAATCTCAAAATTTACGACCAATTCATTCAACATTTCCTTTTTTAGAGGACAAATTTTTACGTTTAAATTTTGTGTTAGATATATTGATACCTCACCCTGTCCATCTGGAAATCTTGGTTCAAACTATTCGGTACTGGATAAAAGATACCTCCTGTTTACATTTATTACGATTCTTTCTTTATGAGTATTGTAATAGTGTTATTACTCTAAAGAGATCTGTTTCCAATTTTTCAAAAAAAAAAAATCAAAGATTCTTATTGTTCCTATATAATTCCTATGTGTGTGAATGCGAATCCATATTTGTTTTTCTACGCAACCAATCCTCTCATTTGCGATCAACGTCTTACGGAGCCTTTCTTGCACGAGTTTATTTCTACCTAAAGTTAGAACATTTTGTAAAAGTATTTACTAAGAACTTTTGGGTTATCCTTTGGTTCTTCAAGGATCCGTTTCTGCATTATGTTAGGTATCAAGGAAAATGGATTCTGGCTTCAAGGGGGACATTTCTTCTGATGACTAAATTAAAATATTACTTTGTCAATTTCTGGCAATATAATTTTTCCCTATGGGTGCAAACAAGAAGACTCTATATCAATCAATCATCAAATCAGCCCACGGATTTTATGGGTTTTCTTTTAAGTGTGCGACTAAACCCGTCTGTGTTACGGAGTCAAATGCTAGAAAATTCATTCTTAATAGATAGTGGTATTAAGAGGTTTGAGACCCTAGTTCCAATTATGCCTCTAATTGGATCATTGGCTAAAGCGAAATTTTGTAACGTATTAGGACATCCCATTAGTAAGCCAGCCTGGGCTGATTTATCTGATTCTGATATTATACGCCGATTTGGGCGTATATGTAGAAATCTTTCTCATTATTACAGCGGATCTNNNNNNNNNNNNNNNNNNNNNNNNNNNNNNNNNNNNNNNNNNNNNNNNNNNNNNNNNNNNNNNNNTTTCGAGTAACTCCTCAACCTGGAGTTCCGCCAGAAGAAGCAGGGGCCGCGGTAGCTGCCGAATCTTCTACTGGTACATGGACAACCGTGTGGACCGATGGACTTACCAGCCTTGATCGTTACAAAGGACGATGCTACGACATCGAGCCTGTTCCTGGAGAAGAAAATCAATTTATTGCTTATGTAGCTTACCCATTAGACCTTTTTGAAGAAGGTTCTGTTACTAACATGTTTACTTCCATTGTGGGTAATGTATTTGGGTTCAAAGCCTTGCGTGCTCTTCGTTTGGAGGATTTGCGAATCCCTCCTGCTTATACGAAAACTTTCCAAGGCCCGCCTCACGGTATCCAAGTTGAGAGAGATAAATTGAACAAATATGGACGTCCCCTATTGGGATGTACTATTAAACCAAAATTGGGGTTGTCCGCTAAGAACTACGGTCGGGCAGTTTATGAATGTCTTCGTGGCGGACTTGATTTTACCAAAGATGATGAAAACGTGAACTCCCAACCATTTATGCGTTGGAGAGACCGTTTCTTATTCTGTGCCGAAGCTATTTTTAAATCACAGTCCGAAACAGGTGAAATCAAAGGACATTACTTGAATGCTACTGCGGGTACATGCGAAGAAATGATAAAAAGGGCTGTATTTGCCAGAGAATTGGGAGTTCCTATCGTAATGCATGACTACTTAACCGGGGGATTCACTGCAAATACTAGTTTAGCTCATTATTGCAGAGATAATGGCCTACTTCTTCACATTCACCGCGCAATGCATGCAGTTATTGATAGACAGAAAAATCATGGTATGCACTTCCGTGTACTAGCTAAAGCCTTACGTATGTCTGGTGGAGATCATATTCATGCCGGTACTGTAGTAGGTAAACTTGAAGGGGAAAGGGAGATTACTTTAGGGTTTGTTGATTTACTACGTGATGACTTTGTTGAAAAAGACCGAAGTCGCGGTATTTATTTCACTCAACCTTGGGTTTCCATGCCTGGTGTTATTCCTGTGGCTTCCGGGGGTATTCACGTTTGGCATATGCCCGCTCTAACCGAGATCTTTGGGGATGATTCTGTACTACAGTTCGGTGGCGGAACTTTAGGCCACCCATGGGGCAATGCGCCGGGTGCTGTAGCGAATCGAGTAGCTCTAGAAGCCTGTGTACAAGCTCGTAATNNNNNNNNNNNNNNNNNNNNNNNNNNNNNNNNNNNNNNNNNNNNNNNNNNNNNNNNNNNNNNNNNNNNNNNNNNNNNNGTTCCGCTATTCTATATTTTCTTGAAAGGGGCGCTCAACCTACTGGAACTGTTTATGATATTTTAAAGAAGGCAGAGGTTTTTAAAGAACTTCGCCCTAATGAAACGACATTCACTTAAAAAAAA---TACAACAAGAAAGGGACTTGAGCGATTCGTATATAGTTTGATAGAATCCTTTCTTTATTATTCCCACCCTTTTTGCTTTATTCAGACCTATTTTGTATTGTTCTCGTAGGAGGTTGTGTCTATTTTACTGATTGATCAAAATAAAAATTTTTGATATAAGATGCCTAGAAAAAAGGATCAAGTGACTAAACAAGCAAGTTTTATATTGACCAAATAACTAACGGTAGGAATTGGAGATAGCAATAAACAATTCTGACATTCATTTCAATTGGATGGTTTTCTTTGGAACTATACACAAAAAGAATTAATTATTTGATGTATAATTTTTGAAATTTTTTCTACTTCTTTTGTATTTCGCTCTACATTCCTTTCTAATCATCTACCTTATTTAGCTAATTTAGATAGTGCCAATCCAACACAAGTTATTTTTTTTTATTTATTATTTTCTTATCTTAAATTTTCAATGAAATTTTTATAATTTAGATTTTTCGTTCTATATAACATACATATTGACAAGAGTGTAGTGAACAAATATAATTCAAGTGTAAATGGATCCGTTTTTCTCTATTTTTTTGTCCTACATACAAAACACAGGTTTTGTTTTTTACTTTATTCAAAGATTTGTTGAATTTGTTGTGATACAAAACAAAACTGCTTATAAGGAAATAGATAGATAATAAAAAAAATAATATCTGAAAATATAGAGATAGAAAGATAGAGAAAAAA-TAGAATATATATCTATCTATAATGTAGTGGATGAAAATATCTAAGAAACAGTCTAGTTTTATATTTGAAAATTTCTTGTATTGTCAGTTGATCTTTT--TTTCTTTTTTGCTAATTCACCTTTTT-GTTGGCTTGTTTAATTTCGTTATTTTGATCTCGATTGTATCTATATACTATACTAAGTGAGAACTTTCAAATTCAGAGAAACCCTGGAATTAAAAAAATGGGCAATCCTGAGCCAACTCCTTCTTTCCAAAAGGAAGAAAAAAGGATAGGTGCAGAGACTCAATGGAAGCTGTTCTAACAAATGGAGTTGACGGTCTTGCGTTGTTATAAGAATTCTTCCATCGAAACTCCAAAAAGGATGAAGAATAAACCTAGACGCATACGTACTTAAATATAAATAATACTCTATTTATTC-ATAATATATATAGAATATATAGAATATTCAATTAAATGAAAAA-TATTGATGACGACCCGAATCTTTATTTTATGACTATGCAAAAGTGGAAGAATTGTTGTGAATCGATTCCAAGTTTAAGAAAGAATCGAATATTCGTTTTTTAGTAAATTAAAGCATTTATTCCCCAGTCCGATAGATCTTTTGAAACCCCAACCCATCGGATGAGAATGAAGATAGAGTCCCGTTCTACGTGTCAATCCTGACAACAATGAAATTTATAGTAAGAGGAAAATCCGTCGACTTTAAAAATCGTGAGGGTTCAAGTCCCTCTATCCCCAAAAAAGATCCTTTGATTCTCTAACTAATTATCCTCTTTTTTTGTTAACGATTCAAATAAAAGTTGGGTCTCTTCCTCATTTACTCTTCTTTCACAAGGGTATCCGAGCAGAAAAGTTTTTCTCTTATCACAAGTCTTGTGATGTATGATGTAAATGAGACATGAGCAGCTTTGAGCAAGGAGTACTCTTACTCATTTGAATGATTCCCAATACATATCATTACTCGTACTGAGACTTACAAAAAAA-GTCTTCTTTTGAATATACAGGAAATTCCGGGACATAGATAAGACTTTGTAATACCCTTTCGCCTTTTAATTGACATAGACCCCAGTTTTCTAGTAAAATGAGTAGATGATGCATNNNNN
>Muehlenbeckia_tamnifolia
NNNNNNNNNNNNNNNNNNNNNNCACNTATCTTTCAGGAATATATTTATGCACTTGTACATGATCCGGGTTTTG---------GGCCCGTTTTGTTGTCAAATCAAAATAAAGGTTATGACACAAACTACAGTTTACTAGTTGTAAAACGTTTAGTTATTCGAATGTATCAACAGAATTATTTGATTATTTCTGTTAATGATTCTAACAAAAATTCATTTTTGGGGCACAAGAAAAATTTTTATTCTCAACGGATCTCAGAGGGGTTTGCAGCTATTGCGGAAATTCCATTTTCTATGCGATTAATATCTTCCCTAGAAGGAAAAGAACTAAAAGAATCTCCAAATTTACGACCAATTCATTCAACATTTCCTTTTTTAGAGGACAAATTTTTACGTTTAAGTTTTGTGTTAGATATATTGATACCTCACCCTGTCCATCTGGAAATCTTGGTTCAAACTATTCGGTACTGGGTAAAAGATACCTCCTGTTTGCATTTATTACGATTCTTTCTTTATGAATATTGTAATAGTGTTATTACTCTAAAGAGATCTGTTTCCAATTTTTCAAAAAAAAAGAATCAAAGATTCTTATTGTTCCTATATAATTCCTATGTGTGTGAATGCGAATCCATCTTCGTTTTTCTCCGCAACCAATCCTCTCATTTACGATCAACGTTTTACGGAGCCTTTCTTGCACGAGTTTATTTCTACCTAAAGTTAGAACATTTTGTAAAAGTATTTACTAAGCACTTTTCGGNTATCCNTTNNNNNNNNNNNNNNNNNNNNNNNNNNNNNNNNNNNNNNNNNNNNNNNNNNNNNNNNNNNNNNNNNNNNNNNNNNNNNNNNNNNNNNNNNNNNNNNNNNNNNNNNNNNNNNNNNNNNNNNNNNNNNNNNNNNNNNNNNNNNNNNNNNNNNNNNNNNNNNNNNNNNNNNNNNNNNNNNNNNNNNNNNNNNNNNNNNNNNNNNNNNNNNNNNNNNNNNNNNNNNNNNNNNNNNNNNNNNNNNNNNNNNNNNNNNNNNNNNNNNNNNNNNNNNNNNNNNNNNNNNNNNNNNNNNNNNNNNNNNNNNNNNNNNNNNNNNNNNNNNNNNNNNNNNNNNNNNNNNNNNNNNNNNNNNNNNNNNNNNNNNNNNNNNNNNNNNNNNNNNNNNNNNNNNNNNNNNNNNNNNNNNNNNNNNNNNNNNNNNNNNNNNNNNNNNNNNNNNNNNNNNNNNNNNNNNNNNNNNAAGAATACAAATTGACTTATTATACTCCTGAGTATGAACCCCATGATCATGATATCTTGGCAGCATTTCGAGTAACTCCTCAACCTGGAGTTCCGCCAGAAGAAGCAGGGGCCGCGGTAGCTGCCGAATCTTCTACTGGTACATGGACAACCGTGTGGACCGATGGACTTACCAGCCTTGATCGTTACAAAGGACGATGCTACGACATCGAGCCTGTTCCTGGAGAAGAAAATCAATTTATTGCTTATGTAGCTTACCCATTAGACCTTTTTGAAGAAGGTTCTGTTACTAACATGTTTACTTCCATTGTGGGTAATGTATTTGGGTTCAAAGCCCTGCGTGCTCTTCGTTTGGAGGATTTGCGAATCCCTCCTGCTTATACGAAAACTTTCCNAGGCCCGCCTCATGGTATCCAAGTTGAGAGAGATAAATTGAACAAATATGGACGTCCCCTATTGGGATGTACTATTAAACCGAAATTGGGGTTGTCCGCTAAGAACTACGGTCGGGCAGTTTATGAATGTCTTCGTGGCGGACTTGATTTTACCAAAGATGATGAAAACGTGAACTCCCAACCATTTATGCGTTGGAGAGACCGTTTCTTATTCTGTGCCGAAGNNATTTTTAAATCACAGNGCGAAACAGGNAAATCNAAGNNNNNNNNNNNNNNNNNNNNNNNNNNNNNNNNNNNNNNNNNNNNNNNNNNNNNNNNNNNNNNNNNNNNNNNNNNNNNNNNNNNNNNNNNNNNNNNNNNNNNNNNNNNNNNNNNNNNNNNNNNNNNNNNNNNNNNNNNNNNNNNNNNNNNNNNNNNNNNNNNNNNNNNNNNNNNNNNNNNNNNNNNNNNNNNNNNNNNNNNNNNNNNNNNNNNNNNNNNNNNNNNNNNNNNNNNNNNNNNNNNNNNNNNNNNNNNNNNNNNNNNNNNNNNNNNNNNNNNNNNNNNNNNNNNNNNNNNNNNNNNNNNNNNNNNNNNNNNNNNNNNNNNNNNNNNNNNNNNNNNNNNNNNNNNNNNNNNNNNNNNNNNNNNNNNNNNNNNNNNNNNNNNNNNNNNNNNNNNNNNNNNNNNNNNNNNNNNNNNNNNNNNNNNNNNNNNNNNNNNNNNNNNNNNNNNNNNNNNNNNNNNNNNNNNNNNNNNNNNNNNNNNNNNNNNNNNNNNNNNNNNNNNNNNNNNNNNNNNNNNNNNNNNNNNNNNNNNNNNNNNNNNNNNNNNNNNNNNNNNNNNNNNNNNNNNNNNNNNNNNNNNNNNNNNNNNNNNNNNNNNNNNNNNNNNNNNNNNNNNNNNNNNNNNNNNNNNNNNNNNNNNNNNNNNNNNNNNNNNNNNNNNNTTCCCGCTATTCTATATTTTATTGAAAGGGGCGCTCAACCTACTGGAACTGTTTATGATATTTTAAAGAAGGCAGAGGTTTTTAAAGAACTTCGCCCTAATGAAACGACATTCACTTAAAAAAAAAAATACAACAATAAAGGGACTTGAGTGATTCGTATATAGTTTGATAGAATCCTTTCTTTATTATTCCCACCCTTTTTGCTCTATTCAGACCTATTTTGTATTGTTCTCGTAGGAGGCTGTGTCTCCTTTACTGATTGATCCAAATAAAAATTTTTGATATAAGATGTCTAGAAAAAAGGATCAAGTGAATAAACAAGCAAGTTTTATATTGACCAAATAACTAACGGTAGGAATTGGAGCTAGCAATAAAAAATTATGACATTCATTTCAATTGGATGGTTTTYTTTGGAACTATACACAAAAAGAATGAATTATTTGACGTATAATTTTTGAAATTTTTTCTACTTCTTTTGTATTTCGCTCTACATTYCTTTYTAATTATCTACCTTATTTAGCTAATTTWGATAGTGCCAATCCAACACAAGTTTTTTTTTTTT-----------------------------------------------------------------AACATACATATTGACAAGAGTGTAGGGAACAAATATAATTYAAGTGTAAAWGGATCCGTTTTTCYCGATTTTTTTGTCCTACATACAAAAAACAGGTTTTGTTTTTTACTTTATTCAAAGATTTGTTGAATTTGTTGTGATACAAAACAAAACTGCTTATAAGGAAATGGATAGATAATAAAAAAAAGAATATCTGAAAATATAGAGATAGAAAGATAGAGAAAAAAATAGAATATATATCTATCTATAATGTAGTGGATGAAAATATCTAAGAAACAGTCTAGTTTTTTATTTGAAAATTTATTGTATTGTCAGTTGATCTTTTTTTTTCTTTTTTGCTAATTCACCGTTTTGGTTGGCTTGTCTAATTTCGTTATTTTGATCTCGATTGTATCTATATACTTTCTTAAGTGAGAACTTTCAAATTCAGAGAAACCCTGGAATTAAAAAAATGGGCAATCCTGAGCCAACTCCTTCTTTCCAAAAGGAAGACAAAAGGATAGGTGCAGAGACTCAATGGAAGTTGTTCTAACAAATGGAGTTGACGGTCTTGCGTTGTTATAAGAATTCTTCCATCGAAACTCCAAAAAGGATGAAGAATAAACCTAGACGCATACGTACTTAAATATAAATAATACTCTATTTAT-----------TATAAAATATTTAGAATATTCAATTAAATGAAAAAATCTTGATGACGACCCGAATCTTTATTTTATGACTATGAAAAAGTGGAAGAATTGTTGTGAATCGATTCCAAGTTTAAGAAAGAATCGAATATTCGTTTTTTAGTAAATTAAAGCATTTATTCCCCAGTCCGATAGATCTTTTGAAAACCCGACCCATCGGATGAGAATGAAGATAGAGTCCCGTTCTACGTGTCAATCCTGACAACAATGAAATTTATAGTAAGAGGAAAATCCGTCGACTTTAAAAATCGTGAGGGTTCAAGTCCCTCTATCCCCAAAAAAGATCCTTTGATTCTCTAACTAATTATCCTCTTTTTTTGTTAACGATTCAAATAAAAATTGGGTCTCTTCCTCATTTACTCTT-----ACAAAGGTATCCGAGCAGAAACGTTTTTCTCTTATCACAAGTCTTGTGATGTATGATGTAAATGAGACATGAGCAGCTTTGAGCAAGGAGTACTCTTACTCATTTGAATGATTCCCAATACATATCATTACTCATACTAAGACTTACAAAA-AAAGTCTTCTTTTTAAGATACAGGAAATTACGGGACCTAGATAAGACTTTGTAATACCCTTTCGCCTTTTAATTGACATAGAACCCAGTTTTCTAGTAAAATGAGTAGACGATGCATAGGGA
>Coccoloba_swartzii
NNNNNNNNNNNNNNNNNNNNNNNNNNNNNNNNNCAGGAATATATTTATGCACTTGTACATGATCAGGATTTAGGTTTAAATAGGTCCATTTTTTTTTCGAATACAAAAAGGGGTTATGACACAAAATACAGTTTACTAGTTGTAAAACGTTTAGTTATTCGAATGTATCAACAGAATCATTTGATTCTTTCTGTTAATGATTCTAACAAAAATGAATTTCTTGGGCACAAGAAAAATTTGTATTCTCAACGGATCTCAGAGGGATTTGCAGCTATTGCGGAAATTCCATTTTCTCTGCGATTAATATCTTCCCTAGAAGGAAAAGAACTAAAAAAATCTCAAAATTTACGGTCAATTCATTCAATATTTCCTTTTTTAGAGGACAAATTTTCACGTTTAAATTATGTGTTAGATATATTGATACCTCACCCTGTCCATCTGGAAATCTTGGTTCAAACTATTCGTTACTGGGTAAAAGATACCTCCTGTTTGCATTTATTACGATTCTTTCTTTATGAGTATTGTAATAATGTTATTACTCTAAAGAAATCCGTTTCAAATTTTTCAAAAAAAAAGAATCAAAGATTATTATTGTTCCTATATAATTCCCATGTGTGTGAATGCGAATCCATCTTTGTTTTTCTCCGCAACCAATCCTCTCATTTACGATCAACATCCTCCGGAGCCTTTCTTGCACGAGTCTATTTCTACGTAAAGCTAGAACATCTTGTAAAAGTATTTACTAAGCATTTTCAGGT-ATCCTATNNNNNNNNNNNNNNNNNNNNNNNNNNNNNNNNNNNNNNNNNNNNNNNNNNNNNNNNNNNNNNNNNNNNNNNNNNNNNNNNNNNNNNNNNNNNNNNNNNNNNNNNNNNNNNNNNNNNNNNNNNNNNNNNNNNNNNNNNNNNNNNNNNNNNNNNNNNNNNNNNNNNNNNNNNNNNNNNNNNNNNNNNNNNNNNNNNNNNNNNNNNNNNNNNNNNNNNNNNNNNNNNNNNNNNNNNNNNNNNNNNNNNNNNNNNNNNNNNNNNNNNNNNNNNNNNNNNNNNNNNNNNNNNNNNNNNNNNNNNNNNNNNNNNNNNNNNNNNNNNNNNNNNNNNNNNNNNNNNNNNNNNNNNNNNNNNNNNNNNNNNNNNNNNNNNNNNNNNNNNNNNNNNNNNNNNNNNNNNNNNNNNNNNNNNNNNNNNNNNNNNNNNNNNNNNNNNNNNNNNNNNNNNNNNNNNNNNNNNAAGAATACAAATTGACTTATTATACTCCTGAATATGAACCCCATCCGCATGATATCTTGGCAGCATTTCGAGTAACTCCTCAACCTGGAGTTCCACCAGAAGAAGCAGGGGCCGCGGTAGCTGCCGAATCTTCTACTGGTACATGGACAACTGTGTGGACCGATGGACTTACCAGCCTTGATCGTTACAAAGGACGATGCTACGGCATCGAGCCTGTTCCTGGAGAAGAAAATCAATATATTGCTTATGTAGCTTACCCATTAGACCTTTTTGAAGAAGGTTCTGTTACTAACATATTTACTTCCATTGTGGGTAATGTATTTGGGTTCAAAGCCCTGCGTGCTCTACGTTTGGAGGATTTGCGAATCCCTTCTGCTTATTCGAAAACTTTCCAAGGCCCGCCTCACGGTATCCAAGTTGAGAGAGATAAATTGAACAAATATGGACGTCCCCTATTGGGATGTACTATTAAACCGAAATTGGGGTTGTCCGCTAAGAACTACGGTCGAGCAGTTTATGAATGTCTTCGCGGCGGACTTGATTTTACCAAAGATGATGAAAACGTGAACTCCCAACCATTTATGCGTTGGAGAGACCGTTTCTTATTCTGTGCCGAAGCTCTTTTTAAAGCACAGTCTGAAACAGGTGAAATCAAAGGACATTACTTGAATGCTACTGCAGGTACATCCGAAGAAATGATGAAAAGGGCTGTATTTGCCAGAGAATTGGGAACTCCTATCGTAATGCATGACTACTTAACAGGGGGATTTACTGCAAATACTACTTTAGCTCATTATTGCAGAGATAATGGCCTACTTCTTCACATCCACCGTGCAATGCATGCAGTTATTGATAGACAGAAAAATCACGGTATGCACTTCCGTGTACTAGCTAAAGCTTTACGTCTGTCTGGTGGAGATCATATTCATGCTGGTACTGTAGTAGGTAAACTTGAAGGGGAAAGGGACATCACTTTAGGTTTTGTTGATTTACTACGTGATGACTTTGTTGAAAAAGACCGAAGTCGCGGTATTTATTTCACTCAAGATTGGGTTTCCCTACCGGGTGTTATTCCTGTGGCTTCCGGGGGTATTCACGTTTGGCATATGCCCGCTCTAACCGAGATCTTTGGGGATGATTCTGTTCTACAGTTCGGTGGAGGA-CTTTAGGCCACCCGTGGGGAAATGCGCCGGGTGCTGTAGCGAATCGAGTAGCTCTAGAAGCCTGTGTACAAGCTCGTAATGAGGGGCGTTATCGTGCTCGCGAAGGTAACAAGATTATTCGTAAAGCTCCCAAATGCAGTCCTGAACTGGCTGCCGCTTTCCTGCTATTCTATATTTTCTTGAAAGGGGCGCTCAACCTACTGGAACTGTTTATGATATTTTAAAGAAGGCAGAGGTTTTTAAAGAACTTCGCCCTAATGAAACGAAATTCACTTAATTAAA----TACAACAAGAAAGAGACTTGAGTGATTCGTATATAGTTTGATAGAATCCTTTCTTTATTATTCCCACCTCTTTTGCTCTATTCAGACCTATTTTGTATTGTTTCCATAGGAGACTGTGTC--CTCTAATGAATGATCAAAATTTATTTTATTGATATAAGATGTCTAGAAGAAAG-ATCAAGTGAACAAACAAGAAAGTTATA--TTGATCAAGTCACTAACGGTAGTAATTGGATCTAGCAATAGACAATTCTGACATTCCTTTCAATTGGATGGTTTTCCTTGGAATTATACAGAAAAAGAATGGATTATTTGACGTATAGTTATTGATATTTTTTCTACTTCTTTTTT-TTTCTATCTACATTCCTTTCTAATCATGTACCTTATTTAG---------ATAGTGCCAATCCAACACAAGTTCCTTTTTTTTATTGATTATTTTATTATCTTCAATTTTCAATGAAATTGATATCATTTCTATTTTTCCTTTTTTCTAACATACATATTGACAAGAGTGTAGTGAGCAAATATAATTCAAGTGTAAATGGATCCATTTTTCTCTATTTTTTTGTCCTACATACAAAACATAGGTTTTGTTTTTTACTTTATTCAAAGATTCGTTGAATTTGCTGTGATACAAAACCAATTT-TTTATAAGGAAATGGATAAATAATAAAAAAAAAAATATATAAAAATATATAAATATAAAAATATATATAAAAATAAAATATATATATAATTATAATGTAAGGGATAAGAATATCTAAGAAGTGGTCTAGTTTTTTATTTGAAAATTTCTTGTATTGTCATTTGATCTTTTTTTTTTTTTTTTGCTAATTCAATGCTTTGATTGTCTTGTCTAATTTCTTTATTTTGATCTCGATTGTATCTACATACNNNNNNNNNNNNNNNNNNNNNNNNNNNNNNNNNNNNNNNNNNNNNNNNNNNNNNNNNNNNNNNNNNNNNNNNNNNNNNNNNNNNNNNNNNNNNNNNNNNNNNNNNNNNNNNNNNNNNNNNNNNNNNNNNNNNNNNNNNNNNNNNNNNNNNNNNNNNNNNNNNNNNNNNNNNNNNNNNNNNNNNNNNNNNNNNNNNNNNNNNNNNNNNNNNNNNNNNNNNNNNNNNNNNNNNNNNNNNNNNNNNNNNNNNNNNNNNNNNNNNNNNNNNNNNNNNNNNNNNNNNNNNNNNNNNNNNNNNNNNNNNNNNNNNNNNNNNNNNNNNNNNNNNNNNNNNNNNNNNNNNNNNNNNNNNNNNNNNNNNNNNNNNNNNNNNNNNNNNNNNNNNNNNNNNNNNNNNNNNNNNNNNNNNNNNNNNNNNNNNNNNNNNNNNNNNNNNNNNNNNNNNNNNNNNNNNNNNNNNNNNNNNNNNNNNNNNNNNNNNNNNNNNNNNNNNNNNNNNNNNNNNNNNNNNNNNNNNNNNNNNNNNNNNNNNNNNNNNNNNNNNNNNNNNNNNNNNNNNNNNNNNNNNNNNNNNNNNNNNNNNNNNNNNNNNNNNNNNNNNNNNNNNNNNNNNNNNNNNNNNNNNNNNNNNNNNNNNNNNNNNNNNNNNNNNNNNNNNNNNNNNNNNNNNNNNNNNNNNNNNNNNNNNNNNNNNNNNNNNNNNNNNNNNNNNNNNNNNNNNNNNNNNNNNNNNNNNNNNNNNNNNNNNNNNNNNNNNNNNNNNNNNNNNNNNNNNNNNNNNNNNNNNNNNNNNNNNNNNNNNNNNNNNNNNNNNNNNNNNNNNNNNNNNNNNNNNNNNNNNNNNNNNNNNNNNNNNNNNNNNNNNNNNNNNNNNNNNNNNNNNNNNNNNNNNNNNNNNNNNNNNNNNNNNNNNNNNNNNNNNNNNNNNNNNNNNNN
>Coccoloba_uvifera
NNNNNNNNNNNNNNNNNNNNNNNNNNNNNNNNNCAGGAATATATTTATGCACTTGTACATGATCAGGATTTAGGTTTAAATAGGTCCATTTTTTTTTCAAATACAAAAAGGGGTTATGACACAAAATACAGTTTACTAGTTGTAAAACGTTTAGTTATTCGAATGTATCAACAGAATCATTTGATTCTTTCTGTTAATGATTCTAACAAAAATGAATTTCTTGGGCACAAGAAAAATTTGTATTCTCAACGGATCTCAGAGGGATTTGCAGCTATTGCGGAAATTCCATTTTCTCTGCGATTAATATCTTCCCTAGAAGGAAAAGAACTAAAAAAATCTCAAAATTTACGGTCAATTCATTCAATATTTCCTTTTTTAGAGGACAAATTTTCACGTTTAAATTATGTGTTAGATATATTGATACCTCACCCTGTCCATCTGGAAATCTTGGTTCAAACTATTCGTTACTGGGTAAAAGATACCTCCTGTTTGCATTTATTACGATTCTTTCTTTATGAGTATTGTAATAATGTTATTACTCTAAAGAAATCCGTTTCAAATTTTTCAAAAAAAAAGAATCAAAGATTATTATTGTTCCTATATAATTCCCATGTGTGTGAATGCGAATCCATCTTTGTTTTTCTCCGCAACCAATCCTCTCATTTACGATCAACATCCTCCGGAGCCTTTCTTGCACGAGTCTATTTCTACGTAAAGCTAGAACATCTTGTAAAAGTATTTACTAAGCATTTTCAGGTTATCCTATNNNNNNNNNNNNNNNNNNNNNNNNNNNNNNNNNNNNNNNNNNNNNNNNNNNNNNNNNNNNNNNNNNNNNNNNNNNNNNNNNNNNNNNNNNNNNNNNNNNNNNNNNNNNNNNNNNNNNNNNNNNNNNNNNNNNNNNNNNNNNNNNNNNNNNNNNNNNNNNNNNNNNNNNNNNNNNNNNNNNNNNNNNNNNNNNNNNNNNNNNNNNNNNNNNNNNNNNNNNNNNNNNNNNNNNNNNNNNNNNNNNNNNNNNNNNNNNNNNNNNNNNNNNNNNNNNNNNNNNNNNNNNNNNNNNNNNNNNNNNNNNNNNNNNNNNNNNNNNNNNNNNNNNNNNNNNNNNNNNNNNNNNNNNNNNNNNNNNNNNNNNNNNNNNNNNNNNNNNNNNNNNNNNNNNNNNNNNNNNNNNNNNNNNNNNNNNNNNNNNNNNNNNNNNNNNNNNNNNNNNNNNNNNNNNNNNNNNNNAAGAATACAAATTGACTTATTATACTCCTGAATATGAACCCCATCCGCATGATATCTTGGCAGCATTTCGAGTAACTCCTCAACCTGGAGTTCCACCCGAAGAAGCAGGGGCCGCGGTAGCTGCCGAATCTTCTACTGGTACATGGACAACTGTGTGGACCGATGGACTTACCAGCCTTGATCGTTACAAAGGACGATGCTACGGCATCGAGCCTGTTCCTGGAGAAGAAAATCAATATATTGCTTATGTAGCTTACCCATTAGACCTTTTTGAAGAAGGTTCTGTTACTAACATGTTTTCTTCCATTGTAGGTAACGTATTTGGTTTCAAAGCCCTGCGTGCTCTACGTTTGGAGGATTTGCGAATCCCTTCTGCTTATCGAAAAACTTTCCAAGGCCCGCCTCATGGTATCCAAGTTGAGAGAGATAAATTGAACAAATATGGACGTCCCCTATTGGGATGTACTATTAAACCGAAATTGGGGTTGTCCGCTAAGAACTACGGTCGAGCAGTTTATGAATGTCTTCGCGGCGGACTTGATTTTACCAAAGATGATGAAAACGTGAACTCCCAACCATTTATGCGTTGGAGAGACCGTTTCTTATTCTGTGCCGAAGCACTTTTTAAAGCACAGTCTGAAACAGGTGAAATCAAAGGACATTACTTGAATGCTACTGCAGGTACATCCGAAGAAATGATGAAAAGGGCTGTATTTGCCAGAGAATTGGGAACTCCTATCGTAATGCATGACTACTTAACAGGGGGATTTACTGCAAATACTACTTTAGCTCATTATTGCAGAGATAATGGCCTACTTCTTCACATCCACCGTGCAATGCATGCAGTTATTGATAGACAGAAAAATCACGGTATGCACTTCCGTGTACTAGCAAAAGCTTTACGTCTGTCTGGTGGAGATCATATTCATGCTGGTACTGTAGTAGGTAAACTTGAAGGGGAAAGGGACATCACTTTAGGTTTTGTTGATTTACTACGTGATGACTTCGTTGAAAAAGACCGAAGTCGCGGTATTTATTTCACTCAAGATTGGGTTTCCCTACCGGGTGTTATTCCTGTGGCTTCCGGGGGGATTCACGTTTGGCATATGCCTGCTCTAACCGAGATCTTTGGGGATGATTCCGTACTACAGTTCGGTGGAGGAACTTTAGGNNNNNNNNNNNNNNNNNNNNNNNNNNNNNNNNNNNNNNNNNNNNNNNNNNNNNNNNNNNNNNNNNNNNNNNNNNNNNNNNNNNNNNNNNNNNNNNNNNNNNNNNNNNNNNNNNNNNNNNNNNNNNNNNNNNNNNNNNNNNNNNNNNNNNNNNNNNNNNNNNNNNNNNNNNNNNNNNNNNNNNNNNNNNNNNNNNNNNNNNNNNNNNNNNNNNNNNNNNNNNNNNNNNNNNNNNNNNNNNNNNNNNNNNNNNNNNNNNNNNNNNNNNNNNNNNNNNNNNNNNNNNNNNNNNNNNNNNNNNNNNNNNNNNNNNNNNNNNNNNNNNNNNNNNNNNNNNNNNNNNNNNNNNNNNNNNNNNNNNNNNNNNNNNNNNNNNNNNNNNNNNNNNNNNNNNNNNNNNNNNNNNNNNNNNNNNNNNNNNNNNNNNNNNNNNNNNNNNNNNNNNNNNNNNNNNNNNNNNNNNNNNNNNNNNNNNNNNNNNNNNNNNNNNNNNNNNNNNNNNNNNNNNNNNNNNNNNNNNNNNNNNNNNNNNNNNNNNNNNNNNNNNNNNNNNNNNNNNNNNNNNNNNNNNNNNNNNNNNNNNNNNNNNNNNNNNNNNNNNNNNNNNNNNNNNNNNNNNNNNNNNNNNNNNNNNNNNNNNNNNNNNNNNNNNNNNNNNNNNNNNNNNNNNNNNNNNNNNNNNNNNNNNNNNNNNNNNNNNNNNNNNNNNNNNNNNNNNNNNNNNNNNNNNNNNNNNNNNNNNNNNNNNNNNNNNNNNNNNNNNNNNNNNNNNNNNNNNNNNNNNNNNNNNNNNNNNNNNNNNNNNNNNNNNNNNNNNNNNNNNNNNNNNNNNNNNNNNNNNNNNNNNNNNNNNNNNNNNNNNNNNNNNNNNNNNNNNNNNNNNNNNNNNNNNNNNNNNNNNNNNNNNNNNNNNNNNNNNNNNNNNNNNNNNNNNNNNNNNNNNNNNNNNNNNNNNNNNNNNNNNNNNNNNNNNNNNNNNNNNNNNNNNNNNNNNNNNNNNNNNNNNNNNNNNNNNNNNNNNNNNNNNNNNNNNNNNNNNNNNNNNNNNNNNNNNNNNNNNNNNNNNNNNNNNNNNNNNNNNNNNNNNNNNNNNNNNNNNNNNNNNNNNNNNNNNNNNNNNNNNNNNNNNNNNNNNNNNNNNNNNNNNNNNNNNNNNNNNNNNNNNNNNNNNNNNNNNNNNNNNNNNNTAAGTGAG-ACTTTCAAATTCTGAGAAACCCTGGATTAATAAAAATGGGCAATCCTGAGCCAACTCCTGCTTTCCGGAAGGGAGAATAAAGGATAGGTGCAGAGACTCAATGGAAGCTGTTCTAACAAATGGAGTTGACTGTCTTACGTTGTTATAAGAATTCTTCCATCGAAACTCCAAAA-GGATGAAGAATAAACCTATATGCATACGTTCTTAAAT-TAA---ATACA-TAT-T----------------------------AAAT--AAAAATAAAAAAAAATATTAATGACGACCCGAATCTGTTTTTTATGAATATGAAAAAATGGAAGAATTGTCGTGAATCGATTCCCAGTTGAAGAAAGAATCGAATATTCGTTTATT---AAATTAAAGCATTTACTCCACAGTCTGATAGATCTTTTGAAGAACCGATCAATCGGATGAGAATGAAGATAGAGTCCCATTCTACGTGTCAATACCGACAACAATGAAATTTATAGTAAGAGGAAAATCTGTCGACTTTATAAATCGTGAGGGTTCAAGTCCCTCTATCCCCAAAAAAGCTTGTTTGATTCCCTAACTAGTTATCCTCTTTTTTTGTTAACGGTTTCAACAAAA-TTGGGTCTCTTCCTCATTTACTCTTCTTTCACAAAGGTACC-GAGCGGAAAAGTTTTTCTCTTATCACAAG--T-------T-------AAATGATACATGAACAGCTTTGACCAAGGAGTACTCT-ACTCATTTGAATGATTCCCAATACATATCATTACTCGTACTAAGACTTACA-TACAAAGTCTTCTTTTGAAGATCCACGAAATTCCGGGGCCTAGATAAGACTTTGTAATACCCTTTCGCCTTTTAATTGACATAGACCCCAGTTTTCTAGTCAAATGAGTAGATGATGCATAGGGA
>Eriogonum_clavellatum
NNNNNNNNNNNNNNNNNNNNNNNNNNNNNNNNNCNGGAATATATTTATGCACTTGTCCATGATCAGGATTTAGGTTTCAATAGGCCCATTTCTTTTTCAAATACAAAAAAGGGTTATGACAAAAGATACAGTTTACTAGTTGGAAAACGTTTAGTTATTCGAATGTATCAACAGAATCATTTGATTCTTTCTGTTAATGATTCTAACAAAAATGAATTTCTTGGGCACAAGAAAAATTTGTATTCTCAATGGATCTCAGAGGGATTTGTAGCTATTGCGGAAATTCCATTTTCTCTGCGATTAATATCTTCCCTAGAGGAAAAAGAACTAAAAAAATATCAAAATTTACGATCAATTCATTCACTATTTCCGTTTTTAGAGGACAAATTTTCCCGCTTAAATTATGTGTTAGATATATTGATACCTCACCCTGTCCATCTGGAAATCGTGGTTCAAACTATTCGTTATTGGGTAAAAGATACTTCCTGTTTGCATTTATTACGATTCTTTCTTTATGAGTATTGTAATAATGTTATTACTCTAAAGAAATCTGTTTCAAATTTCTCAAAAAAAAAGAATCAAAGATTAGTAGTGTTCCTATATAATTCCTATGTGTCTAAATGTGAATCCATCTTTGTTTTTCTCCGCAACCAATCCTCTCATTTACGATCAACATCCTCCGGAACCTTTCTTGCACGAGTCTATTTCTACGTAAAGCTAGAACATCTTGTAAAAGTATTGACTAAGCATTTTCAGGTTATCCNNNNNNNNNNNNNNNNNNNNNNNNNNNNNNNNNNNNNNNNNNNNNNNNNNNNNNNNNNNNNNNNNNNNNNNNNNNNNNNNNNNNNNNNNNNNNNNNNNNNNNNNNNNNNNNNNNNNNNNNNNNNNNNNNNNNNNNNNNNNNNNNNNNNNNNNNNNNNNNNNNNNNNNNNNNNNNNNNNNNNNNNNNNNNNNNNNNNNNNNNNNNNNNNNNNNNNNNNNNNNNNNNNNNNNNNNNNNNNNNNNNNNNNNNNNNNNNNNNNNNNNNNNNNNNNNNNNNNNNNNNNNNNNNNNNNNNNNNNNNNNNNNNNNNNNNNNNNNNNNNNNNNNNNNNNNNNNNNNNNNNNNNNNNNNNNNNNNNNNNNNNNNNNNNNNNNNNNNNNNNNNNNNNNNNNNNNNNNNNNNNNNNNNNNNNNNNNNNNNNNNNNNNNNNNNNNNNNNNNNNNNNNNNNNNNNNNNNNNNNNAAGAATACAAATTGAATTATTATACTCCTGAATATGAACCCCATCCGCATGATATCTTGGCAGCATTTCGAGTAACTCCTCAACCTGGAGTTCCACCCGAAGAAGCAGGGGCCGCGGTAGCTGCCGAATCTTCTACTGGTACATGGACAACTGTCTGGACCGATGGACTTACCAGCCTTGATCGTTACAAAGGCCGATGCTACCACATCGAGCCTGTTCCTGGAGAAGAAAGTCAATTTATTGCTTATGTAGCTTACCCATTAGACCTTTTTGAAGAAGGTTCCGTTACTAACATGTTTACTTCCATTGTCGGTAATGTATTTGGGTTCAAAGCCCTGCGTGCTCTACGTTTGGAGGATTTGCGAATCCCTCCTGCTTATGTGAAAACTTTCCAAGGCCCGCCTCATGGTATCCAAGTTGAGAGAGATAAATTGAACAAATATGGACGTCCCCTATTGGGATGTACTATTAAACCGAAATTGGGGTTGTCCGCTAAGAACTACGGTCGAGCAGTTTATGAATGTCTTCGCGGCGGACTTGATTTTACCAAAGATGATGAAAACGTGAACTCCCAACCATTTATGCGNTGGANAGACCGTTTCTTATTCTGTGCCGAAGCCATTTTTAAATCACANNNNNNNNNNNNNNNNNNNNNNNNNNNTTACTTGAATGCTACTGCGGGTACATCNGAAGAAATGATCAAAAGGGCTGTATTTGCCAGAGAATTGGGAGTTCCTATCATAATGCATGACTACTTAACAGGGGGATTCACTTCAAATACTAGTTTAGCTCATTATTGCAGAGATAATGGCCTACTTCTTCACATCCACCGCGCAATGCATGCAGTTATTGATAGACAGAAAAATCACGGTATGCACTTCCGTGTACTAGCTAAAGCTTTACGTCTGTCTGGTGGGGATCATGTTCATGCCGGTACTGTAGTAGGTAAACTTGAAGGGGAAAGGGACATCACTTTAGGTTTTGTTGATTTACTACGTGATGACTTTGTTGAAAAAGACCGAAGTCGCGGTATTTATTTCACTCAACCTTGGGTTTCCCTACCGGGTGTTATTCCTGTGGCTTCCGGAGGTATTCACGTTTGGCATATGCCCGCTCTAACCGAGATCTTTGGGGATGATTCTGTACTACAGTTCGNNGGCGGAACCTTAGGCCACCCGTGGGGAAATGCGCCAGGTGCTGTAGCAAATCGAGTAGCTCTAGAAGCCTGTGTACAAGCTCGTAATGAGGGGCGTGATCTTGCTCGCGAAGGTAACGAGATTATTNNNNNNNNNNNNNNNNNNNNNNNNNNNNNNNNNNNNNNNNNNNNNNNNNNNNNNNNNNNNNNNNNNNNNNNNNNNNNNNNNNNNNNNNNNNNNNNNNNNNNNNNNNNNNNNNNNNNNNNNNNNNNNNNNNNNNNNNNNNNNNNNNNNNNNNNNNNNNNNNNNNNNNNNNNNNNNNNNNNNNNNNNNNNNNNNNNNNNNNNNNNNNNNNNNNNNNNNNNNNNNNNNNNNNNNNNNNNNNNNNNNNNNNNNNNNNNNNNNNNNNNNNNNNNNNNNNNNNNNNNNNNNNNNNNNNNNNNNNNNNNNNNNNNNNNNNNNNNNNNNNNNNNNNNNNNNNNNNNNNNNNNNNNNNNNNNNNNNNNNNNNNNNNNNNNNNNNNNNNNNNNNNNNNNNNNNNNNNNNNNNNNNNNNNNNNNNNNNNNNNNNNNNNNNNNNNNNNNNNNNNNNNNNNNNNNNNNNNNNNNNNNNNNNNNNNNNNNNNNNNNNNNNNNNNNNNNNNNNNNNNNNNNNNNNNNNNNNNNNNNNNNNNNNNNNNNNNNNNNNNNNNNNNNNNNNNNNNNNNNNNNNNNNNNNNNNNNNNNNNNNNNNNNNNNNNNNNNNNNNNNNNNNNNNNNNNNNNNNNNNNNNNNNNNNNNNNNNNNNNNNNNNNNNNNNNNNNNNNNNNNNNNNNNNNNNNNNNNNNNNNNNNNNNNNNNNNNNNNNNNNNNNNNNNNNNNNNNNNNNNNNNNNNNNNNNNNNNNNNNNNNNNNNNNNNNNNNNNNNNNNNNNNNNNNNNNNNNNNNNNNNNNNNNNNNNNNNNNNNNNNNNNNNNNNNNNNNNNNNNNNNNNNNNNNNNNNNNNNNNNNNNNNNNNNNNNNNNNNNNNNNNNNNNNNNNNNNNNNNNNNNNNNNNNNNNNNNNNNNNNNNNNNNNNNNNNNNNNNNNNNNNNNNNNNNNNNNNNNNNNNNNNNNNNNNNNNNNNNNNNNNNNNNNNNNNNNNNNNNNNNNNNNNNNNNNNNNNNNNNNNNNNNNNNNNNNNNNNNNNNNNNNNNNNNNNNNNNNNNNNNNNNNNNNNNNNNNNNNNNNNNNNNNNNNNNNNNNNNNNNNNNNNNNNNNNNNNNNNNNNNNNNNNNNNNNNNNNNNNNNNNNNNNNNNNNNNNNNNNNNNNNNNNNNNNNNNNNNNNNNNNNNNNNNNNNNNNNNNNNNNNNNNNNNNNNNNNNNNNNNNNNNNNNNNNNNNNNNNNNNNNNNNNNNNNNNNNNNNNNNNNNNNNNNNNNNNNNNNNNNNNNNNNNNNNNNNNNNNNNNNNNNNNNNNNNNNNNNNNNNNNNNNNNNNNNNNNNNNNNNNNNNNNNNNNNNNNNNNNNNNNNNNNNNNNNNNNNNNNNNNNNNNNNNNNNNNNNNNNNNNNNNNNNNNNNNNNNNNNNNNNNNNNNNNNNNNNNNNNNNNNNNNNNNNNNNNNNNNNNNNNNNNNNNNNNNNNNNNNNNNNNNNNNNNNNNNNNNNNNNNNNNNNNNNNNNNNNNNNNNNNNNNNNNNNNNNNNNNNNNNNNNNNNNNNNNNNNNNNNNNNNNNNNNNNNNNNNNNNNNNNNNNNNNNNNNNNNNNNNNNNNNNNNNNNNNNNNNNNNNNNNNNNNNNNNNNNNNNNNNNNNNNNNNNNNNNNNNNNNNNNNNNNNNNNNNNNNNNNNNNNNNNNNNNNNNNNNNNNNNNNNNNNNNNNNNNNNNNNNNNNNNNNNNNNNNNNNNNNNNNNNNNNNNNNNNNNNNNNNNNNNNNNNNNNNNNNNNNNNNNNNNNNNNNNNNNNNNNNNNNNNNNNNNNNNNNNNNNNNNNNNNNNNNNNNNNNNNNNNNNNNNNNNNNNNNNNNNNNNNNNNNNNNNNNNNNNNNNNNNNNNNNNNNNNNNNNNNNNNNNNNNNNNNNNNNNNNNNNNNNNNNNNNNNNNNNNNNNNNNNNNNNNNNNNNNNNNNNNNNNNNNNNNNNNNNNNNNNNNNNNNNNNNNNNNNNNNNNNNNNNNNNNNNNNNNNNNNNNNNNN
>Polygonella_americana
NNNNNNNNNNNNNNNNNNNNNNNNNNNNNNNNNCNGGAATATATTTATGCACTTGTCCATGATTCGGGTTTTGTTTTAAACGGGCCCATTTTGTTGGCAAATCTCAATAAAGGTTATGACACAAACTACAGTTTACTAGTTGTAAAACATTTAGTTATTCGAATGTATCAACAGAGTTTTT---TTTTTTCTGTTAATGATTCGAACAAAAACGACTTTCTTGTGCCCAAGAAAAATTTTGATTCTCAACGGATCTCAGAGGGGTTTGCAGCTATTGCAGAAATTCCATTTTCTATGCGATTAATATCTTCCCTAGAAGGAAAAGAACTCAAAAAATCGCAAAATTTACGACCAATTCATTCAACGTTTCCCTTTTTAGAGGACAAATTTTTACGTTTAAGTTTTGTGTTAGATATAGTGATACCTTACCCTCTCCATCTGGAAATCTTGGTTCAAACTATTCGATACTGGGTAAAAGATACCTCCTGTTTGCATTTATTACGATTCTTTCTTTATGAGTATTGGAATAGTGTTATTACTCTAAAGAGATCTGTTTCCAATTTTTCAAAAAATAAAAATAAAAGATTTTTATTATTCCTATCTAATTCCTATGAGTGTGAATGCGAATCCATCTTCGTTTTTCTCCGCAACCAATCTTCTCATTTACGATCAACATCTTACAGAGCCTTTCTTGCGCGAGTTTATTTCTACTTAAAGTTAGAACATTTTGTAAAAGTATTTACTAAGCACCC-TGGGNTATNNNNNNNNNNNNNNNNNNNNNNNNNNNNNNNNNNNNNNNNNNNNNNNNNNNNNNNNNNNNNNNNNNNNNNNNNNNNNNNNNNNNNNNNNNNNNNNNNNNNNNNNNNNNNNNNNNNNNNNNNNNNNNNNNNNNNNNNNNNNNNNNNNNNNNNNNNNNNNNNNNNNNNNNNNNNNNNNNNNNNNNNNNNNNNNNNNNNNNNNNNNNNNNNNNNNNNNNNNNNNNNNNNNNNNNNNNNNNNNNNNNNNNNNNNNNNNNNNNNNNNNNNNNNNNNNNNNNNNNNNNNNNNNNNNNNNNNNNNNNNNNNNNNNNNNNNNNNNNNNNNNNNNNNNNNNNNNNNNNNNNNNNNNNNNNNNNNNNNNNNNNNNNNNNNNNNNNNNNNNNNNNNNNNNNNNNNNNNNNNNNNNNNNNNNNNNNNNNNNNNNNNNNNNNNNNNNNNNNNNNNNNNNNNNNNNNNNNNNNNNNNAAGAATACAAATTGACTTATTATACTCCTGACTATGAACCCCATGATCATGATATCTTGGCAGCATTTCGAGTAACTCCTCAACCTGGAGTTCCGCCAGAAGAAGCAGGGGCCGCGGTAGCTGCCGAATCTTCTACTGGTACATGGACAGCCGTGTGGACCGATGGACTTACCAGCCTTGATCGTTACAAAGGACGATGCTACGACATCGAGCCTGTTCCTGGAGAAGAAAGTCAATTTATTGCTTATGTAGCTTACCCATTAGACCTTTTTGAAGAAGGTTCTGTTACTAACATGTTTACTTCCATTGTGGGTAATGTATTTGGGTTCAAAGCCTTGCGTGNTNTTCGCTTGGAGGATTTGCGAATCCCTCCTGCTTATACGAAAACTTTCCAAGGCCCGCCTCATGGTATCCAAGTTGAAAGAGATAAATTGAACAAATATGGACGTCCCCTATTGGGCTGTACTATTAAACCAAAATTGGGATTGTCCGCTAAGAACTACGGTCGGGCAGTTTATGAATGTNTTCGTGGTGGACTTGATTTTACCAAAGATGATGAAAACGTGAACTCCCAACCATTTATGCGTTGGAGAGACCGTTTCTTGTTCTGTGCCGAAGCTATTTTNAAATCACAGTCCGANANGNNNNNNNNNNNNNNNNNNNNNNNNNNNNNNNNNNNNNNNNNNNNNNNNNNNNNNNNNNNNNNNNNNNNNNNNNNNNNNNNNNNNNNNNNNNNNNNNNNNNNNNNNNNNNNNNNNNNNNNNNNNNNNNNNNNNNNNNNNNNNNNNNNNNNNNNNNNNNNNNNNNNNNNNNNNNNNNNNNNNNNNNNNNNNNNNNNNNNNNNNNNNNNNNNNNNNNNNNNNNNNNNNNNNNNNNNNNNNNNNNNNNNNNNNNNNNNNNNNNNNNNNNNNNNNNNNNNNNNNNNNNNNNNNNNNNNNNNNNNNNNNNNNNNNNNNNNNNNNNNNNNNNNNNNNNNNNNNNNNNNNNNNNNNNNNNNNNNNNNNNNNNNNNNNNNNNNNNNNNNNNNNNNNNNNNNNNNNNNNNNNNNNNNNNNNNNNNNNNNNNNNNNNNNNNNNNNNNNNNNNNNNNNNNNNNNNNNNNNNNNNNNNNNNNNNNNNNNNNNNNNNNNNNNNNNNNNNNNNNNNNNNNNNNNNNNNNNNNNNNNNNNNNNNNNNNNNNNNNNNNNNNNNNNNNNNNNNNNNNNNNNNNNNNNNNNNNNNNNNNNNNNNNNNNNNNNNNNNNNNNNNNNNNNNNNNNNNNNNNNNNNNNNNNNNNNNNNNNNNNNNNNNNNNNNNNNNNNNNNNNNNNNNNNNNNNNNNNNNNNNNNNNNNNNNNNNNNNNNNNNNNNNNNNNNNNNNNNNNNNNNNNNNNNNNNNNNNNNNNNNNNNNNNNNNNNNNNNNNNNNNNNNNNNNNNNNNNNNNNNNNNNNNNNNNNNNNNNNNNNNNNNNNNNNNNNNNNNNNNNNNNNNNNNNNNNNNNNNNNNNNNNNNNNNNNNNNNNNNNNNNNNNNNNNNNNNNNNNNNNNNNNNNNNNNNNNNNNNNNNNNNNNNNNNNNNNNNNNNNNNNNNNNNNNNNNNNNNNNNNNNNNNNNNNNNNNNNNNNNNNNNNNNNNNNNNNNNNNNNNNNNNNNNNNNNNNNNNNNNNNNNNNNNNNNNNNNNNNNNNNNNNNNNNNNNNNNNNNNNNNNNNNNNNNNNNNNNNNNNNNNNNNNNNNNNNNNNNNNNNNNNNNNNNNNNNNNNNNNNNNNNNNNNNNNNNNNNNNNNNNNNNNNNNNNNNNNNNNNNNNNNNNNNNNNNNNNNNNNNNNNNNNNNNNNNNNNNNNNNNNNNNNNNNNNNNNNNNNNNNNNNNNNNNNNNNNNNNNNNNNNNNNNNNNNNNNNNNNNNNNNNNNNNNNNNNNNNNNNNNNNNNNNNNNNNNNNNNNNNNNNNNNNNNNNNNNNNNNNNNNNNNNNNNNNNNNNNNNNNNNNNNNNNNNNNNNNNNNNNNNNNNNNNNNNNNNNNNNNNNNNNNNNNNNNNNNNNNNNNNNNNNNNNNNNNNNNNNNNNNNNNNNNNNNNNNNNNNNNNNNNNNNNNNNNNNNNNNNNNNNNNNNNNNNNNNNNNNNNNNNNNNNNNNNNNNNNNNNNNNNNNNNNNNNNNNNNNNNNNNNNNNNNNNNNNNNNNNNNNNNNNNNNNNNNNNNNNNNNNNNNNNNNNNNNNNNNNNNNNNNNNNNNNNNNNNNNNNNNNNNNNNNNNNNNNNNNNNNNNNNNNNNNNNNNNNNNNNNNNNNNNNNNNNNNNNNNNNNNNNNNNNNNNNNNNNNNNNNNNNNNNNNNNNNNNNNNNNNNNNNNNNNNNNNNNNNNNNNNNNNNNNNNNNNNNNNNNNNNNNNNNNNNNNNNNNNNNNNNNNNNNNNNNNNNNNNNNNNNNNNNNNNNNNNNNNNNNNNNNNNNNNNNNNNNNNNNNNNNNNNNNNNNNNNNNNNNNNNNNNNNNNNNNNNNNNNNNNNNNNNNNNNNNNNNNNNNNNNNNNNNNNNNNNNNNNNNNNNNNNNNNNNNNNNNNNNNNNNNNNNNNNNNNNNNNNNNNNNNNNNNNNNNNNNNNNNNNNNNNNNNNNNNNNNNNNNNNNNNNNNNNNNNNNNNNNNNNNNNNNNNNNNNNNNNNNNNNNNNNNNNNNNNNNNNNNNNNNNNNNNNNNNNNNNNNNNNNNNNNNNNNNNNNNNNNNNNNNNNNNNNNNNNNNNNNNNNNNNNNNNNNNNNNNNNNNNNNNNNNNNNNNNNNNNNNNNNNNNNNNNNNNNNNNNNNNNNNNNNNNNNNNNNNNNNNNNNNNNNNNNNNNNNNNNNNNNNNNNNNNNNNNNNNNNNNNNNNNNNNNNNNNNNNNNNNNNNNNNNNNNNNNNNNNNNNNNNNNNNNNNNNNNNNNNNNNNNNNNNNNNNNNNNNNNNNNNNNNNNNNNNNNNNNNNNNNNNNNNNNNNNNNNNNNNNNNNNNNNNNNNNNNNNNNNNNNNNNNNNNNNNNNNNNNNNNNNNNNNNNNNNNNNNNNNNNNNNNNNNNNNNNNNNNNNNNNNNNNNNNNNNNNNNNNNNNNNNNNNNNNNNNNNNNNNNNNNNNNNNNNNNNNNNNNNNNNNNNNNNNNNNNNNNNNNNNNNNNNNNNNNNNNNNNNNNNNNNNNNNNNNNNNNNNNNNNNNNNNNNNNNNNNNNNNNNNNNNNNNNNNNNNNNNNNNNNNNNNNNNNNNNNNNNNNNNNNNNNNNNNNNNNNNNNNNNNNNNNNNNNNNNNNNNNNNNNNNNNNNNNNNNNNNNNNNNNNNNNNNNNNNN
>Calligonum_eriopodum
TGNCAAGACGATTTTTTATATCCACTTNTCTTTCAGGAATATATTTATGCACTTGTACATGATCAGGATTTAGGTTTAAACAGGTCCATTTTGTTGTCAAATAAAAAAAAAGGTTATGACACAAAATATAGTTTACTAGTTGTGAAACGTTTAGTTATTCGAATGTATCAACAGAATTATTTGATTCTTTCTGTTAATGATTCTAACAAAAATGAATTTCTTGTGCCCAAGAAAAATTTGTATTCTCAACAAATCTCAGAGGGATTTGCAGCTATTGCGGAAATTCCATTTTCTATGCGATTACGATCTTCCCTAGAAGCAAAAGAACTAAAAAAATCTCAAAATTTACGATCAATTCATTCAATATTTCCTTTTTTAGAGGACAAATTTTTACGTTTAAATTATGTGTTAGATATATTGATACCTCACCCTGTCCATCTGGAAATCTTGGTTCAAACTATTCGTTACTGGGTAAAAGATACCTCCTGCTTGCATTTATTGCGATTCTTTCTTTATGAGTATTTTAATAGTGTTATTACTCTAAAGAGGTCTGTTTCCAATTTTTCAAAAAAAACGAATCAAAGATTCTTATTGTTCTTATATAATTCCCATGTGTGTGAATGCGAATCCATCTTCGTTTTTCTCCGCAACCAATCCTCTCATTTACGATCAACATCTTACAGAGCCTTTCTTGCACGAGTTTATTTCTACCTAAAGTTAGAACATTTTGTAAAAGTTTTTACTAAGCATTTTGGGGTTATCCNNNNNNNNNNNNNNNNNNNNNNNNNNNNNNNNNNNNNNNNNNNNNNNNNNNNNNNNNNNNNNNNNNNNNNNNNNNNNNNNNNNNNNNNNNNNNNNNNNNNNNNNNNNNNNNNNNNNNNNNNNNNNNNNNNNNNNNNNNNNNNNNNNNNNNNNNNNNNNNNNNNNNNNNNNNNNNNNNNNNNNNNNNNNNNNNNNNNNNNNNNNNNNNNNNNNNNNNNNNNNNNNNNNNNNNNNNNNNNNNNNNNNNNNNNNNNNNNNNNNNNNNNNNNNNNNNNNNNNNNNNNNNNNNNNNNNNNNNNNNNNNNNNNNNNNNNNNNNNNNNNNNNNNNNNNNNNNNNNNNNNNNNNNNNNNNNNNNNNNNNNNNNNNNNNNNNNNNNNNNNNNNNNNNNNNNNNNNNNNNNNNNNNNNNNNNNNNNNNNNNNNNNNNNNNNNNNNNNNNNNNNNNNNNNNNNNNNNNNNNNAAGAATACAAATTGACTTATTATACTCCTGACTATGAACCCCATGATCATGATATCTTGGCAGCATTTCGAGTAACTCCTCAACCTGGAGTTCCACCAGAAGAAGCAGGGGCCGCGGTAGCTGCCGAATCTTCTACTGGTACATGGACAACGGTGTGGACCGATGGACTTACCAGCCTTGATCGTTACAAAGGACGATGCTACCACATCGAGCCTGTWGCTGGAGAAGAAAATCAATTTATCGCTTATGTAGCTTACCCATTAGACCTTTTTGAAGAAGGTTCTGTTACTAACATGTTTACTTCCATTGTGGGTAATGTATTTGGGTTCAAAGCTCTGCGTGCTTTACGTTTGGAGGATTTGCGAATCCCTCCTGCGTATACGAAAACGTTCCAAGGCCCGCCTCATGGTATCCAAGTTGAGAGAGATAAATTGAACAAATACGGACGTCCCCTATTGGGATGTACTATTAAACCGAAATTGGGGTTGTCCGCTAAGAACTACGGTCGAGCAGTTTATGAATGTCTTCGTGGCGGACTTGATTTTACCAAAGATGATGAAAACGTGAACTCCCAACCATTTATGCGTTGGAGAGACCGTTTCTTATTCTGTGCCGAAGCTATTTTTAAATCACAGTCNGAAACAGGNAAANNNNNNNNNNNNNNNNNNNNNNNNNNNNNNNNNNNNNNNNNNNNNNNNNNNNNNNNNNNNNNNNNNNNNNNNNNNNNNNNNNNNNNNNNNNNNNNNNNNNNNNNNNNNNNNNNNNNNNNNNNNNNNNNNNNNNNNNNNNNNNNNNNNNNNNNNNNNNNNNNNNNNNNNNNNNNNNNNNNNNNNNNNNNNNNNNNNNNNNNNNNNNNNNNNNNNNNNNNNNNNNNNNNNNNNNNNNNNNNNNNNNNNNNNNNNNNNNNNNNNNNNNNNNNNNNNNNNNNNNNNNNNNNNNNNNNNNNNNNNNNNNNNNNNNNNNNNNNNNNNNNNNNNNNNNNNNNNNNNNNNNNNNNNNNNNNNNNNNNNNNNNNNNNNNNNNNNNNNNNNNNNNNNNNNNNNNNNNNNNNNNNNNNNNNNNNNNNNNNNNNNNNNNNNNNNNNNNNNNNNNNNNNNNNNNNNNNNNNNNNNNNNNNNNNNNNNNNNNNNNNNNNNNNNNNNNNNNNNNNNNNNNNNNNNNNNNNNNNNNNNNNNNNNNNNNNNNNNNNNNNNNNNNNNNNNNNNNNNNNNNNNNNNNNNNNNNNNNNNNNNNNNNNNNNNNNNNNNNNNNNNNNNNNNNNNNNNNNNNNNNNNNNNNNNNNNNNNNNNNNNNNNNNNNNNNNNNNNNNNNNNNNNNNNNNNNNNNNNNNNNNNNNNNNNNNNNNNNNNNNNNNNNNNNNNNNNNNNNNNNNNNNNNNNNNNNNNNNNNNNNNNNNNNNNNNNNNNNNNNNNNNNNNNNNNNNNNNNNNNNNNNNNNNNNNNNNNNNNNNNNNNNNNNNNNNNNNNNNNNNNNNNNNNNNNNNNNNNNNNNNNNNNNNNNNNNNNNNNNNNNNNNNNNNNNNNNNNNNNNNNNNNNNNNNNNNNNNNNNNNNNNNNNNNNNNNNNNNNNNNNNNNNNNNNNNNNNNNNNNNNNNNNNNNNNNNNNNNNNNNNNNNNNNNNNNNNNNNNNNNNNNNNNNNNNNNNNNNNNNNNNNNNNNNNNNNNNNNNNNNNNNNNNNNNNNNNNNNNNNNNNNNNNNNNNNNNNNNNNNNNNNNNNNNNNNNNNNNNNNNNNNNNNNNNNNNNNNNNNNNNNNNNNNNNNNNNNNNNNNNNNNNNNNNNNNNNNNNNNNNNNNNNNNNNNNNNNNNNNNNNNNNNNNNNNNNNNNNNNNNNNNNNNNNNNNNNNNNNNNNNNNNNNNNNNNNNNNNNNNNNNNNNNNNNNNNNNNNNNNNNNNNNNNNNNNNNNNNNNNNNNNNNNNNNNNNNNNNNNNNNNNNNNNNNNNNNNNNNNNNNNNNNNNNNNNNNNNNNNNNNNNNNNNNNNNNNNNNNNNNNNNNNNNNNNNNNNNNNNNNNNNNNNNNNNNNNNNNNNNNNNNNNNNNNNNNNNNNNNNNNNNNNNNNNNNNNNNNNNNNNNNNNNNNNNNNNNNNNNNNNNNNNNNNNNNNNNNNNNNNNNNNNNNNNNNNNNNNNNNNNNNNNNNNNNNNNNNNNNNNNNNNNNNNNNNNNNNNNNNNNNNNNNNNNNNNNNNNNNNNNNNNNNNNNNNNNNNNNNNNNNNNNNNNNNNNNNNNNNNNNNNNNNNNNNNNNNNNNNNNNNNNNNNNNNNNNNNNNNNNNNNNNNNNNNNNNNNNNNNNNNNNNNNNNNNNNNNNNNNNNNNNNNNNNNNNNNNNNNNNNNNNNNNNNNNNNNNNNNNNNNNNNNNNNNNNNNNNNNNNNNNNNNNNNNNNNNNNNNNNNNNNNNNNNNNNNNNNNNNNNNNNNNNNNNNNNNNNNNNNNNNNNNNNNNNNNNNNNNNNNNNNNNNNNNNNNNNNNNNNNNNNNNNNNNNNNNNNNNNNNNNNNNNNNNNNNNNNNNNNNNNNNNNNNNNNNNNNNNNNNNNNNNNNNNNNNNNNNNNNNNNNNNNNNNNNNNNNNNNNNNNNNNNNNNNNNNNNNNNNNNNNNNNNNNNNNNNNNNNNNNNNNNNNNNNNNNNNNNNNNNNNNNNNNNNNNNNNNNNNNNNNNNNNNNNNNNNNNNNNNNNNNNNNNNNNNNNNNNNNNNNNNNNNNNNNNNNNNNNNNNNNNNNNNNNNNNNNNNNNNNNNNNNNNNNNNNNNNNNNNNNNNNNNNNNNNNNNNNNNNNNNNNNNNNNNNNNNNNNNNNNNNNNNNNNNNNNNNNNNNNNNNNNNNNNNNNNNNNNNNNNNNNNNNNNNNNNNNNNNNNNNNNNNNNNNNNNNNNNNNNNNNNNNNNNNNNNNNNNNNNNNNNNNNNNNNNNNNNNNNNNNNNNNNNNNNNNNNNNNNNNNNNNNNNNNNNNNNNNNNNNNNNNNNNNNNNNNNNNNNNNNNNNNNNNNNNNNNNNNNNNNNNNNNNNNNNNNNNNNNNNNNNNNNNNNNNNNNNNNNNNNNNNNNNNNNNNNNNNNNNNNNNNNNNNNNNNNNNNNNNNNNNNNNNNNNNNNNNNNNNNNNNNNNNNNNNNNNNNNNNNNNNNNNNNNNNNNNNNNNNNNNNNNNNNNNNNNNNNNNNNNNNNNNNNNNNNNNNNNNNNNNNNNNNNNNNNNNNNNNNNNNNNNNNNNNNNNNNNNNNNNNNNNNNNNNNNNNNNNNNNNNNNNNNNNNNNNNNNNNNNNNNNNNNNNNNNNNNNNNNNNNNNNNNNNNNN
>Calligonum_molle
NNNNNNNNNNNNTTTTTATATCCACTTATCTTTCAGGAATATATTTATGCACTTGTACATGATCAGGATTTAGGTTTAAACAGGTCCATTTTGTTGTCAAATAAAAAAAAAGGTTATGACACAAAATATAGTTTACTAGTTGTGAAACGTTTAGTTATTCGAATGTATCAACAGAATTATTTGATTCTTTCTGTTAATGATTCTAACAAAAATGAATTTCTTGTGCCCAAGAAAAATTTGTATTCTCAACAAATCTCAGAGGGATTTGCAGCTATTGCGGAAATTCCATTTTCTATGCGATTACGATCTTCCCTAGAAGCAAAAGAACTAAAAAAATCTCAAAATTTACGATCAATTCATTCAATATTTCCTTTTTTAGAGGACAAATTTTTACGTTTAAATTATGTGTTAGATATATTGATACCTCACCCTGTCCATCTGGAAATCTTGGTTCAAACTATTCGTTACTGGGTAAAAGATACCTCCTGCTTGCATTTATTGCGATTCTTTCTTTATGAGTATTTTAATAGTGTTATTACTCTAAAGAGGTCTGTTTCCAATTTTTCAAAAAAAACGAATCAAAGATTCTTATTGTTCTTATATAATTCCCATGTGTGNGAATGCGAATCCATCTTCGTTTTTCTCCGCAACCAATCCTCTCATTTACGATCAACATCTTACAGAGCCTTTCTTGCACGAGTTTATTTCTACCTAAAGTTAGAACATTTTGTAAAAGTTTTTACTAAGCATTTTGGGNNNNNNNNNNNNNNNNNNNNNNNNNNNNNNNNNNNNNNNNNNNNNNNNNNNNNNNNNNNNNNNNNNNNNNNNNNNNNNNNNNNNNNNNNNNNNNNNNNNNNNNNNNNNNNNNNNNNNNNNNNNNNNNNNNNNNNNNNNNNNNNNNNNNNNNNNNNNNNNNNNNNNNNNNNNNNNNNNNNNNNNNNNNNNNNNNNNNNNNNNNNNNNNNNNNNNNNNNNNNNNNNNNNNNNNNNNNNNNNNNNNNNNNNNNNNNNNNNNNNNNNNNNNNNNNNNNNNNNNNNNNNNNNNNNNNNNNNNNNNNNNNNNNNNNNNNNNNNNNNNNNNNNNNNNNNNNNNNNNNNNNNNNNNNNNNNNNNNNNNNNNNNNNNNNNNNNNNNNNNNNNNNNNNNNNNNNNNNNNNNNNNNNNNNNNNNNNNNNNNNNNNNNNNNNNNNNNNNNNNNNNNNNNNNNNNNNNNNNNNNNNNNNNNAAGAATACAAATTGACTTATTATACTCCTGACTATGAACCCCATGATCATGATATCTTGGCAGCATTTCGAGTAACTCCTCAACCTGGAGTTCCACCAGAAGAAGCAGGGGCCGCGGTAGCTGCCGAATCTTCTACTGGTACATGGACAACGGTGTGGACCGATGGACTTACCANCCTTGATCGTTACAAAGGACGATGCTACCACATCGAGCCTGTTGCTGGAGAAGAAAATCAATTTATCGCTTATGTAGCTTACCCATTAGACCTTTTTGAAGAAGGTTCTGTTACTAACATGTTTACTTCCATTGTGGGTAATGTATTTGGGTTCAAAGCTCTGCGTGCTTTACGTTTGGAGGATTTGCGAATCCCTCCTGCGTATACGAAAACGTTCCAAGGCCCGCCTCATGGTATCCAAGTTGAGAGAGATAAATTGAACAAATACGGACGTCCCCTATTGGGATGTACTATTAAACCGAAATTGGGGTTGTCCGCTAAGAACTACGGTCGAGCAGTTTATGAATGTCTTCGTGGCGGACTTGATTTTACCAAAGATGATGAAAACGTGAACTCCCAACCATTTATGCGTTGGAGAGACCGTTTCTTATTCTGTGCCGAAGCTATTTTTAAATCACAGNNNNNNNNNNNNNNNNNNNNNNNNNNNNNNNNNNNNNNNNNNNNNNNNNNNNNNNNNNNNNNNNNNNNNNNNNNNNNNNNNNNNNNNNNNNNNNNNNNNNNNNNNNNNNNNNNNNNNNNNNNNNNNNNNNNNNNNNNNNNNNNNNNNNNNNNNNNNNNNNNNNNNNNNNNNNNNNNNNNNNNNNNNNNNNNNNNNNNNNNNNNNNNNNNNNNNNNNNNNNNNNNNNNNNNNNNNNNNNNNNNNNNNNNNNNNNNNNNNNNNNNNNNNNNNNNNNNNNNNNNNNNNNNNNNNNNNNNNNNNNNNNNNNNNNNNNNNNNNNNNNNNNNNNNNNNNNNNNNNNNNNNNNNNNNNNNNNNNNNNNNNNNNNNNNNNNNNNNNNNNNNNNNNNNNNNNNNNNNNNNNNNNNNNNNNNNNNNNNNNNNNNNNNNNNNNNNNNNNNNNNNNNNNNNNNNNNNNNNNNNNNNNNNNNNNNNNNNNNNNNNNNNNNNNNNNNNNNNNNNNNNNNNNNNNNNNNNNNNNNNNNNNNNNNNNNNNNNNNNNNNNNNNNNNNNNNNNNNNNNNNNNNNNNNNNNNNNNNNNNNNNNNNNNNNNNNNNNNNNNNNNNNNNNNNNNNNNNNNNNNNNNNNNNNNNNNNNNNNNNNNNNNNNNNNNNNNNNNNNNNNNNNNNNNNNNNNNNNNNNNNNNNNNNNNNNNNNNNNNNNNNNNNNNNNNNNNNNNNNNNNNNNNNNNNNNNNNNNNNNNNNNNNNNNNNNNNNNNNNNNNNNNNNNNNNNNNNNNNNNNNNNNNNNNNNNNNNNNNNNNNNNNNNNNNNNNNNNNNNNNNNNNNNNNNNNNNNNNNNNNNNNNNNNNNNNNNNNNNNNNNNNNNNNNNNNNNNNNNNNNNNNNNNNNNNNNNNNNNNNNNNNNNNNNNNNNNNNNNNNNNNNNNNNNNNNNNNNNNNNNNNNNNNNNNNNNNNNNNNNNNNNNNNNNNNNNNNNNNNNNNNNNNNNNNNNNNNNNNNNNNNNNNNNNNNNNNNNNNNNNNNNNNNNNNNNNNNNNNNNNNNNNNNNNNNNNNNNNNNNNNNNNNNNNNNNNNNNNNNNNNNNNNNNNNNNNNNNNNNNNNNNNNNNNNNNNNNNNNNNNNNNNNNNNNNNNNNNNNNNNNNNNNNNNNNNNNNNNNNNNNNNNNNNNNNNNNNNNNNNNNNNNNNNNNNNNNNNNNNNNNNNNNNNNNNNNNNNNNNNNNNNNNNNNNNNNNNNNNNNNNNNNNNNNNNNNNNNNNNNNNNNNNNNNNNNNNNNNNNNNNNNNNNNNNNNNNNNNNNNNNNNNNNNNNNNNNNNNNNNNNNNNNNNNNNNNNNNNNNNNNNNNNNNNNNNNNNNNNNNNNNNNNNNNNNNNNNNNNNNNNNNNNNNNNNNNNNNNNNNNNNNNNNNNNNNNNNNNNNNNNNNNNNNNNNNNNNNNNNNNNNNNNNNNNNNNNNNNNNNNNNNNNNNNNNNNNNNNNNNNNNNNNNNNNNNNNNNNNNNNNNNNNNNNNNNNNNNNNNNNNNNNNNNNNNNNNNNNNNNNNNNNNNNNNNNNNNNNNNNNNNNNNNNNNNNNNNNNNNNNNNNNNNNNNNNNNNNNNNNNNNNNNNNNNNNNNNNNNNNNNNNNNNNNNNNNNNNNNNNNNNNNNNNNNNNNNNNNNNNNNNNNNNNNNNNNNNNNNNNNNNNNNNNNNNNNNNNNNNNNNNNNNNNNNNNNNNNNNNNNNNNNNNNNNNNNNNNNNNNNNNNNNNNNNNNNNNNNNNNNNNNNNNNNNNNNNNNNNNNNNNNNNNNNNNNNNNNNNNNNNNNNNNNNNNNNNNNNNNNNNNNNNNNNNNNNNNNNNNNNNNNNNNNNNNNNNNNNNNNNNNNNNNNNNNNNNNNNNNNNNNNNNNNNNNNNNNNNNNNNNNNNNNNNNNNNNNNNNNNNNNNNNNNNNNNNNNNNNNNNNNNNNNNNNNNNNNNNNNNNNNNNNNNNNNNNNNNNNNNNNNNNNNNNNNNNNNNNNNNNNNNNNNNNNNNNNNNNNNNNNNNNNNNNNNNNNNNNNNNNNNNNNNNNNNNNNNNNNNNNNNNNNNNNNNNNNNNNNNNNNNNNNNNNNNNNNNNNNNNNNNNNNNNNNNNNNNNNNNNNNNNNNNNNNNNNNNNNNNNNNNNNNNNNNNNNNNNNNNNNNNNNNNNNNNNNNNNNNNNNNNNNNNNNNNNNNNNNNNNNNNNNNNNNNNNNNNNNNNNNNNNNNNNNNNNNNNNNNNNNNNNNNNNNNNNNNNNNNNNNNNNNNNNNNNNNNNNNNNNNNNNNNNNNNNNNNNNNNNNNNNNNNNNNNNNNNNNNNNNNNNNNNNNNNNNNNNNNNNNNNNNNNNNNNNNNNNNNNNNNNNNNNNNNNNNNNNNNNNNNNNNNNNNNNNNNNNNNNNNNNNNNNNNNNNNNNNNNNNNNNNNNNNNNNNNNNNNNNNNNNNNNNNNNNNNNNNNNNNNNNNNNNNNNNNNNNNNNNNNNNNNNNNNNNNNNNNNNNNNNNNNNNNNNNNNNNNNNNNNNNNNNNNNNNNNNNNNNNNNNNNNNNNNNNNNNNNNNNNNNNNNNNNNNNNNNNNNNNNNNNNNNNNNNNNNNNNNNNNNNNNNNNNNNNNNNNNNNNNNNNNNNNNNNNNNNNNNNNNNNNNNNNNNNNN
>Polygonum_erectum
TGGCAAGACGAATTTTTATATCCCCTTATCTTTCAGGAATATATTTATGCACTTGTACACGATTCGGGTTTTGTTTTAAACGGGCCCATTTTGTTGTCCAATCGAAATAAAGGTTATGACACAAACTACAGTTTCCTAGTTGTAAAACGTTTAGTTATTCGAATGTATCAACAGAATTTTTTGATTCCTTCTGTTAATGATTCTAACAAAAACGACTTTCTTGGGCACAAGAAAAATTTTTATTCTCAACAGATCTCAGAGGGGTTTGCAGCTATTGCGGAAATTCCATTTTCTATGCGATTAATATCTTCCCTAGAAGGAAAAGAACTCAAAAAATCGCAAAATTTACGACCAATTCATTCAACGTTTCCTTTTTTAGAGGACAAATTTTTACGTTTAAGTTTTGTGTTANNNNNNNNNNNNNNNNNNNNNNNNNNNNNNNNNNNNNNNNNNNNNNNNNNNNNNNNNNNNNNNNNNNNNNNNNNNNNNNNNNNNNNNNNNNNNNNNNNNNNNNNNNNNNNNNNNNNNNNNNNNNNNNNNNNNNNNNNNNNNNNNNNNNNNNNNNNNNNNNNNNNNNNNNNNNNNNNNNNNNNNNNNNNNNNNNNNNNNNNNNNNNNNNNNNNNNNNNNNNNNNNNNNNNNNNNNNNNNNNNNNNNNNNNNNNNNNNNNNNNNNNNNNNNNNNNNNNNNNNNNNNNNNNNNNNNNNNNNNNNNNNNNNNNNNNNNNNNNNNNNNNNNNNNNNNNNNNNNNNNNNNNNNNNNNNNNNNNNNNNNNNNNNNNNNNNNNNNNNNNNNNNNNNNNNNNNNNNNNNNNNNNNNNNNNNNNNNNNNNNNNNNNNNNNNNNNNNNNNNNNNNNNNNNNNNNNNNNNNNNNNNNNNNNNNNNNNNNNNNNNNNNNNNNNNNNNNNNNNNNNNNNNNNNNNNNNNNNNNNNNNNNNNNNNNNNNNNNNNNNNNNNNNNNNNNNNNNNNNNNNNNNNNNNNNNNNNNNNNNNNNNNNNNNNNNNNNNNNNNNNNNNNNNNNNNNNNNNNNNNNNNNNNNNNNNNNNNNNNNNNNNNNNNNNNNNNNNNNNNNNNNNNNNNNNNNNNNNNNNNNNNNNNNNNNNNNNNNNNNNNNNNNNNNNNNNNNNNNNNNNNNNNNNNNNNNNNNNNNNNNNNNNNNNNNNNNNNNNNNNNNNNNNNNNNNNNNNNNNNNNNNNNNNNNNNNNNNNNNNNNNNNNNNNNNNNAAGAATACAAATTGACTTATTATACTCCTGACTATGAACCGCATGATCATGATATCTTGGCAGCATTTCGAGTAACTCCTCAACCTGGAGTTCCNCCAGAAGAAGCAGGGGCCGCGGTAGCTGCCGAATCTTCTACTGGTACATGGACAACNGTGTGGACCGATGGACTTACCAGCCTTGATCGTTACAAAGGACGATGCTACGACATCGAGCCTGTTCCTGGCGAAGAAAGTCAATTTATTGCTTATGTAGCTTACCCATTAGACCTTTTTGAAGAAGGTTCTGTTACTAACATGTTTACTTCCATTGTGGGTAATGTATTTGGGTTCAAAGCCTTGCGTGCTCTNCGTTTGGAGGATTTGCGAATCCCTCCTGCTTATACGAAAACTTTCCAAGGCCCGCCTCATGGTATCCAAGTTGAAAGAGATAAATTGAACAAATATGGACGTCCCCTATTGGGATGTACTATTAAACCGAAATTGGGATTGTCCGCTAAGAACTACGGTCGNGCAGNTTATGAATGTCTTCGTGGCGGACTTGATTTTACCAAAGATGATGAAAACNTGAACTTCCAACCATTTATGCGTTGGAGAGACCGTTTCTTATTCTGGGCCNAAGCTATTTTTAAATCNCAGTCCGAAACAGGTGAAATCAAAGGNCATTACTTGAATGCTACTGCAGGTACATCCGAAGAAATGATAAAAAGGGCTGTATTTGCCAGAGAATTGGGAGTTCCTATCGTAATGCACGACTACTTAACAGGGGGATTCACAGCAAATACTAGTTTAGCTCATTATTGCAGAGATAATGGCCTACTTCTTCACATTCACCGCGCAATGCATGCAGTTATTGACAGACAGAAAAATCACGGTATGCACTTCCGTGTACTAGCTAAAGCCTTACGTATGTCTGGTGGAGATCATATCCATTCCGGTACTGTAGTAGGTAAACTTGAAGGGGAAAGGGAAATTACTTTAGGGTTTGTTGATTTACTACGTGATGACTTTGTTGAAAAAGACCGAAGTCGCGGTATTTATTTCACTCAACCTTGGGTTTCCATGCCTGGTGTTATTCCTGTGGCTTCCGGGGGTATTCACGTTTGGCATATGCCCGCTTTAACCGAGATCTTTGGGGATGACTCTGTATTACAGTTTGGTGGCGGAACTTTAGGCCACCCATGGGGAAATGCACCGGGTGCTGTAGCGAATCGAGTAGCTCTAGAAGCTTGTGTACAAGCTCGTAATGAGGGGCGTGATCTTGCTCGCGAGGGTAACGATATTATTCGCAAAGCTGCTAAATGGAGTCCTGAACTAGCTGCCGCTNNNNNNNNNNNNNNNNNNNNNNNNNNNNNNNNNNNNNNNNNNNNNNNNNNNNNNNNNNNNNNNNNNNNNNNNNNNNNNNNNNNNNNNNNNNNNNNNNNNNNNNNNNNNNNNNNNNNNNNNNNNNNNNNNNNNNNNNNNNNNNNNNNNNNNNNNNNNNNNNNNNNNNNNNNNNNNNNNNNNNNNNNNNNNNNNNNNNNNNNNNNNNNNNNNNNNNNNNNNNNNNNNNNNNNNNNNNNNNNNNNNNNNNNNNNNNNNNNNNNNNNNNNNNNNNNNNNNNNNNNNNNNNNNNNNNNNNNNNNNNNNNNNNNNNNNNNNNNNNNNNNNNNNNNNNNNNNNNNNNNNNNNNNNNNNNNNNNNNNNNNNNNNNNNNNNNNNNNNNNNNNNNNNNNNNNNNNNNNNNNNNNNNNNNNNNNNNNNNNNNNNNNNNNNNNNNNNNNNNNNNNNNNNNNNNNNNNNNNNNNNNNNNNNNNNNNNNNNNNNNNNNNNNNNNNNNNNNNNNNNNNNNNNNNNNNNNNNNNNNNNNNNNNNNNNNNNNNNNNNNNNNNNNNNNNNNNNNNNNNNNNNNNNNNNNNNNNNNNNNNNNNNNNNNNNNNNNNNNNNNNNNNNNNNNNNNNNNNNNNNNNNNNNNNNNNNNNNNNNNNNNNNNNNNNNNNNNNNNNNNNNNNNNNNNNNNNNNNNNNNNNNNNNNNNNNNNNNNNNNNNNNNNNNNNNNNNNNNNNNNNNNNNNNNNNNNNNNNNNNNNNNNNNNNNNNNNNNNNNNNNNNNNNNNNNNNNNNNNNNNNNNNNNNNNNNNNNNNNNNNNNNNNNNNNNNNNNNNNNNNNNNNNNNNNNNNNNNNNNNNNNNNNNNNNNNNNNNNNNNNNNNNNNNNNNNNNNNNNNNNNNNNNNNNNNNNNNNNNNNNNNNNNNNNNNNNNNNNNNNNNNNNNNNNNNNNNNNNNNNNNNNNNNNNNNNNNNNNNNNNNNNNNNNNNNNNNNNNNNNNNNNNNNNNNNNNNNNNNNNNNNNNNNNNNNNNNNNNNNNNNNNNNNNNNNNNNNNNNNNNNNNNNNNNNNNNNNNNNNNNNNNNNNNNNNNNNNNNNNNNNNNNNNNNNNNNNNNNNNNNNNNNNNNNNNNNNNNNNNNNNNNNNNNNNNNNNNNNNNNNNNNNNNNNNNNNNNNNNNNNNNNNNNNNNNNNNNNNNNNNNNNNNNNNNNNNNNNNNNNNNNNNNNNNNNNNNNNNNNNNNNNNNNNNNNNNNNNNNNNNNNNNNNNNNNNNNNNNNNNNNNNNNNNNNNNNNNNNNNNNNNNNNNNNNNNNNNNNNNNNNNNNNNNNNNNNNNNNNNNNNNNNNNNNNNNNNNNNNNNNNNNNNNNNNNNNNNNNNNNNNNNNNNNNNNNNNNNNNNNNNNNNNNNNNNNNNNNNNNNNNNNNNNNNNNNNNNNNNNNNNNNNNNNNNNNNNNNNNNNNNNNNNNNNNNNNNNNNNNNNNNNNNNNNNNNNNNNNNNNNNNNNNNNNNNNNNNNNNNNNNNNNNNNNNNNNNNNNNNNNNNNNNNNNNNNNNNNNNNNNNNNNNNNNNNNNNNNNNNNNNNNNNNNNNNNNNNNNNNNNNNNNNNNNNNNNNNNNNNNNNNNNNNNNNNNNNNNNNNNNNNNNNNNNNNNNNNNNNNNNNNNNNNNNNNNNNNNNNNNNNNNNNNNNNNNNNNNNNNNNNNNNNNNNNNNNNNNNNNNNNNNNNNNNNNNNNNNNNNNNNNNNNNNNNNNNNNNNNNNNNNNNNNNNNNNNNNNNNNNNNNNNNNNNNNNNNNNNNNNNNNNNNNNNNNNNNNNNNNNNNNNNNNNNNNNNNNNNNNNNNNNNNNNNNNNNNNNNNNNNNNNNNNNNNNNNNNNNNNNNNNNNNNNNNNNNNNNNNNNNNNNNNNNNNNNNNNNNNNNNNNNNNNNNNNNNNNNNNNNNNNNNNNNNNNNNNNNNNNNNNNNNNNNNNNNNNNNNNNNNNNN
>Muehlenbeckia_volcanica
NNNNNNNNNNNNNNNNNNNNNNNNNNNNNNNNNNNNNNNNNNNNNNNNNNNNNNNNNNNNNNNNNNNNNNNNNNNNNNNNNNNNNNCGTTTTGTTGTCAAATCAAAATACAGGTTATGACACAAACTACAGTTTACTAGTTGTAAAACGTTTAGTTATTCGAATGTATCAACAGAATTATTTGATTCTTTCTGTTAATGATTCTAACAAAAATTCATTTTTGGGGCACAAGAAAAATTTTTATTCTCAACGGATCTCAGAGGGGTTTGCAGCTATTGCGGAAATTCCATTTTCTATGCGATTAATATCTTCCCTAGAAGGAAAAGAACTAAAAGAATCTCCAAATTTACGACCAATTCATTCAACATTTCCTTTTTTAGAGGACAAATTTTTACGTTTAAGTTTTGTGTTAGATATATTGATACCTCACCCTGTCCATCTGGAAATCTTGGTTCAAACTATTCGGTACTGGGTAAAAGATACCTCCTGTTTGCATTTATTACGATTCTTTCTTTATGAATATTGTAATAGTGTTATTACTCTAAAGAGATCTGTTTCCAATTTTTCAAAAAAAAAGAATCAAAGATTCTTATTGTTCCTATATAATTCCTATGTGTGTGAATGCGAATCCATCTTCGTTTTTCTCCGCAACCAATCCTCTCATTTACGATCAACGTTTTACGGAGCCTTTCTTGCACGAGTTTATTTCTACCTAAAGTTAGAACATTTTGTAAAAGTATGTACTAAGAACTTTTCGGTTATCCTTTGGTTCTTCAAGGATCCTTTTCTGCATTATGTTAGGTATCAAGGAAAATGGATTCTGGCTTCAAGGGGGACATTTCTTCTGATGACTAAATTTAAATATTACTTTGTCAATTTCTGGCAATATAATTTTTGCCTATGGGTGCAAACAAGAAGACTCTATATCAATCAATCATCAAATCAGCCCACGGATTTTATGGGTTTTATTTTAAGTGTGCGACTAAACCCGTCCCTGTTACGGAGTCAAATGCTAGAAAATGCATTCTTAATAGATAGTGGTATTAAGAAGTTTGAAACCCTAGTTCCAATTATGCCTCTAATTGGATCATTGGCTAAAGCGAAATTTTGTAACGTATTAGGACATCCCATTAGTAAGCCAGCCTGGGCTGATTTATCTGATTCTGATATTATACGCCGATTTGGGCGTATATGTAGAAATCTTTCTCATTATTACAGCGGATCTNNNNNNNNNNNNNNNNNNNNNNNNNNNNNNNNNNNNNNNNNNNNNNNNNNNNNNNNNNNNNNNNNNNNNNNNNNNNNNNNNNNNNNNNNNNNNNNNNNNNNNNNNNNNNNNNNNNNNNNNNNNNNNNNNNNNNNNNNNNNNNNNNNNNNNNNNNNNNNNNNNNNNNNNNNNNNNNNNNNNNNNNNNNNNNNNNNNNNNNNNNNNNNNNNNNNNNNNNNNNNNNNNNNNNNNNNNNNNNNNNNNNNNNNNNNNNNNNNNNNNNNNNNNNNNNNNNNNNNNNNNNNNNNNNNNNNNNNNNNNNNNNNNNNNNNNNNNNNNNNNNNNNNNNNNNNNNNNNNNNNNNNNNNNNNNNNNNNNNNNNNNNNNNNNNNNNNNNNNNNNNNNNNNNNNNNNNNNNNNNNNNNNNNNNNNNNNNNNNNNNNNNNNNNNNNNNNNNNNNNNNNNNNNNNNNNNNNNNNNNNNNNNNNNNNNNNNNNNNNNNNNNNNNNNNNNNNNNNNNNNNNNNNNNNNNNNNNNNNNNNNNNNNNNNNNNNNNNNNNNNNNNNNNNNNNNNNNNNNNNNNNNNNNNNNNNNNNNNNNNNNNNNNNNNNNNNNNNNNNNNNNNNNNNNNNNNNNNNNNNNNNNNNNNNNNNNNNNNNNNNNNNNNNNNNNNNNNNNNNNNNNNNNNNNNNNNNNNNNNNNNNNNNNNNNNNNNNNNNNNNNNNNNNNNNNNNNNNNNNNNNNNNNNNNNNNNNNNNNNNNNNNNNNNNNNNNNNNNNNNNNNNNNNNNNNNNNNNNNNNNNNNNNNNNNNNNNNNNNNNNNNNNNNNNNNNNNNNNNNNNNNNNNNNNNNNNNNNNNNNNNNNNNNNNNNNNNNNNNNNNNNNNNNNNNNNNNNNNNNNNNNNNNNNNNNNNNNNNNNNNNNNNNNNNNNNNNNNNNNNNNNNNNNNNNNNNNNNNNNNNNNNNNNNNNNNNNNNNNNNNNNNNNNNNNNNNNNNNNNNNNNNNNNNNNNNNNNNNNNNNNNNNNNNNNNNNNNNNNNNNNNNNNNNNNNNNNNNNNNNNNNNNNNNNNNNNNNNNNNNNNNNNNNNNNNNNNNNNNNNNNNNNNNNNNNNNNNNNNNNNNNNNNNNNNNNNNNNNNNNNNNNNNNNNNNNNNNNNNNNNNNNNNNNNNNNNNNNNNNNNNNNNNNNNNNNNNNNNNNNNNNNNNNNNNNNNNNNNNNNNNNNNNNNNNNNNNNNNNNNNNNNNNNNNNNNNNNNNNNNNNNNNNNNNNNNNNNNNNNNNNNNNNNNNNNNNNNNNNNNNNNNNNNNNNNNNNNNNNNNNNNNNNNNNNNNNNNNNNNNNNNNNNNNNNNNNNNNNNNNNNNNNNNNNNNNNNNNNNNNNNNNNNNNNNNNNNNNNNNNNNNNNNNNNNNNNNNNNNNNNNNNNNNNNNNNNNNNNNNNNNNNNNNNNNNNNNNNNNNNNNNNNNNNNNNNNNNNNNNNNNNNNNNNNNNNNNNNNNNNNNNNNNNNNNNNNNNNNNNNNNNNNNNNNNNNNNNNNNNNNNNNNNNNNNNNNNNNNNNNNNNNNNNNNNNNNNNNNNNNNNNNNNNNNNNNNNNNNNNNNNNNNNNNNNNNNNNNNNNNNNNNNNNNNNNNNNNNNNNNNNNNNNNNNNNNNNNNNNNNNNNNNNNNNNNNNNNNNNNNNNNNNNNNNNNNNNNNNNNNNNNNNNNNNNNNNNNNNNNNNNNNNNNNNNNNNNNNNNNNNNNNNNNNNNNNNNNNNNNNNNNNNNNNNNNNNNNNNNNNNNNNNNNNNNNNNNNNNNNNNNNNNNNNNNNNNNNNNNNNNNNNNNNNNNNNNNNNNNNNNNNNNNNNNNNNNNNNNNNNNNNNNNNNNNNNNNNNNNNNNNNNNNNNNNNNNNNNNNNNNNNNNNNNNNNNNNNNNNNNNNNNNNNNNNNNNNNNNNNNNNNNNNNNNNNNNNNNNNNNNNNNNNNNNNNNNNNNNNNNNNNNNNNNNNNNNNNNNNNNNNNNNNNNNNNNNNNNNNNNNNNNNNNNNNNNNNNNNNNNNNNNNNNNNNNNNNNNNNNNNNNNNNNNNNNNNNNNNNNNNNNNNNNNNNNNNNNNNNNNNNNNNNNNNNNNNNNNNNNNNNNNNNNNNNNNNNNNNNNNNNNNNNNNNNNNNNNNNNNNNNNNNNNNNNNNNNNNNNNNNNNNNNNNNNNNNNNNNNNNNNNNNNNNNNNNNNNNNNNNNNNNNNNNNNNNNNNNNNNNNNNNNNNNNNNNNNNNNNNNNNNNNNNNNNNNNNNNNNNNNNNNNNNNNNNNNNNNNNNNNNNNNNNNNNNNNNNNNNNNNNNNNNNNNNNNNNNNNNNNNNNNNNNNNNNNNNNNNNNNNNNNNNNNNNNNNNNNTAAGTGAGAACTTTCAAATTCAGAGAAACCCTGGAATTAAAAAAATGGGCAATCCTGAGCCAACTCCTTCTTTCCAAAAGGAAGACAAAAGGATAGGTGCAGAGACTCAATGGAAGTTGTTCTAACAAATGGAGTTGACGGTCTTGCGTTGTTATAAGAATTCTTCCATCGAAACTCCAAAAAGGATGAAGAATAAACCTAGACGCATACGTACTTAAATAGAAATAATACTCTATTTATATTAAAAATTATATAAAATATTTAGAATATTCAATTAAATGAAAAAATCTTGATGACGACCCGAATCTTTATTTTATGACTATGAAAAAGTGGAAGAATTGTTGTGAATCGATTCCAAGTTTAAGAAAGAATCGAATATTCGTTTTTTAGTAAATTAAAGCATTTATTCCCCAGTCCGATAGATCTTTTGAAAACCCGACCCATCGGATGAGAATGAAGATAGAGTCCCGTTCTACGTGTCAATCCTGACAACAATGAAATTTATAGTAAGAGGAAAATCCGTCGACTTTAAAAATCGTGAGGGTTCAAGTCCCTCTATCCCCAAAAAAGATCCTTTGATTCTCTAACTAATTATCCTCTTTTTTTGTTAACGATTCAAATAAAAATTGGGTATCTTCCTCATTTACTCTTCTTTTACAAAGGTATCCGAGCAGAAACGTTTTTCTCTTATCACAAGTCTTGTGATGTATGATGTAAATGAGACATGAGCAGCTTTGAGCAAGGAGTACTCTTACTCATTTGAATGATTCCCAATACATATCATTACTCATACTAAGACTTACAAAA-AAAGTATTCTTTTTAAGATACAGGAAATTACGGGACCTAGATAAGACTTTGTAATACCCTTTCGCCTTTTAATTGACATAGAACCCAGTTTTCTAGTAAAATGAGTAGACGATGCATAGGGA
>Reynoutria_ciliinervis
NNNNNNNNNNNNNNNCTATATCCACTTATCTTTCAGGAGTCTATTTATGCACTTGTACATGATCCGGGTTTTGGTTTAAACGGGCCTATTTTGTTGTCAAATACAAATAAAGGTTATGACACAAACTACAGTTTACTAGTTGTAAAACGTTTAGTTATTCGAATGTATCAACAGAATTATTTGATTCTTTCTGTTAATGATTCTAACAAAAATGAATTTCTTGGGCACAAGAAAAATTTTTATTCTCAACAGATCTCAGAGGGGTTTGCAGCTATTGCGCAAATTCCGTTTTCTATGCGATTAATATCTTCCCTAGAAGGAAAAGAACTAAAAAAATCTCAAAATTTACGACCAATTCATTCAACATTTCCTTTTTTAGAGGACAAATTTTTACGTTTAAGTTTTGTGTTAGATATATTGATACCTCACCCTGTCCATCTGGAAATCTTGGTTCAAACTATTCGGTACTGGGTAAAAGATACCTCCTGTTTGCATTTATTACGATTCTTTCTTTATGAGTATTGTAATAGCGTTATTACTCTAAAGAGATCTGTTTCCAATTTTTCAAAAAAAAAGAATCAAAGATTTTTATTGTTCCTATATAATTCCTATGTGTGTGAATGCGAATCCATCTTCGTTTTTCTCCGCAACCAATCTTCTCATTTACGATCAACGTCTTACGGAGCCTTTCTTGCACGAGTTTATTTCTACCTAAAGTTAGAACATTTTTTAAAAG------CTAAGCACTTCGGGGTTATCCTTTGGTTCTTCAAGGATCCTTTTCTGCATTCTGTTAGGTATCAAGGAAAATGGATTCTGGCTTCAAGAGGGACATTTCTTCTGATGACTAAATTTAAATATTACTTTGTCAATTTCTGGCAATATAATTTTTCCCTATGGGTGCAAACAAGAAGACTCTATATCAATCAATCCTCAAACCAGCCCACGGATTTTATGGGTTTTCTTTTAAGTGTGCGACTAGACCCATCTGTGTTACGGAGTCAAATGTTAGAAAATTCATTCTTAATAGATAGTGGTATTAAGAAGTTTGAGACCCTAGTTCCAATTATGCCTCTAATTGGATCATTGGCTAAAGCGAAATTTTGTAACGTATTAGGACATCCCATTAGTAAGCCAGCCTGGACTGATTTATCTGATTCTGATATTATACGCCGATTTGGGCGTATATGTAGAAATCTTTCTCATTATTACAGCGGATCTNNNNNNNNNNNNNNNNNNNNNNNNNNNNNNNNNNNNNNNNNNNNNNNNNNNNNNNNNNNNNNNNNTTTCGAGTAACTCCTCAACCTGGAGTTCCGCCAGAAGAAGCAGGGGCCGCGGTAGCTGCCGAATCTTCTACTGGTACATGGACAACCGTGTGGACCGATGGACTTACCAGCCTTGATCGTTACAAAGGACGATGCTACGACATCGAGCCTGTTCCTGGAGAAGAAAATCAATTTATTGCTTATGTAGCTTACCCATTAGACCTTTTTGAAGAAGGTTCTGTTACTAACATGTTTACTTCCATTGTGGGTAATGTATTTGGGTTCAAAGCCCTGCGTGCTCTTCGCTTGGAGGATTTGCGAATCCCTCCTGCTTATACGAAAACTTTTCAAGGCCCGCCTCATGGTATCCAAGTTGAGAGAGATAAATTGAACAAATATGGACGTCCCCTATTGGGATGTACTATTAAACCGAAATTGGGGTTGTCCGCTAAGAACTACGGTCGGGCAGTTTATGAATGTCTTCGTGGCGGACTTGATTTTACCAAAGATGATGAAAACGTGAACTCCCAACCATTTATGCGTTGGAGAGACCGTTTCTTATTCTGTGCCGAAGCTATTTTTAAATCACAGTGCGAAACAGGCGAAATCAAAGGACATTACTTGAATGCTACTGCAGGTACATGCGAAGAAATGATAAAAAGGGCTGTATTTGCCAGAGAATTGGGAGTTCCTATCGTAATGCATGACTATTTAACCGGGGGCTTCACTGCAAATACTAGTTTAGCTCATTATTGCAGAGATAATGGCCTACTTCTTCACATTCACCGTGCAATGCATGCAGTTATTGATAGACAGAAAAATCACGGTATGCACTTCCGTGTACTAGCTAAAGCCTTACGTATGTCTGGTGGAGATCATATTCATGCCGGTACTGTAGTAGGTAAACTTGAAGGGGAAAGGGACATTACTTTAGGGTTTGTTGATTTACTACGTGATGACTTTGTTGAAAAAGACCGAAGTCGCGGTATTTATTTCACTCAACCTTGGGTTTCCATGCCTGGTGTTATTCCTGTGGCTTCCGGGGGTATTCACGTTTGGCATATGCCCGCTCTAACCGAGATCTTTGGGGATGATTCTGTACTACAGTTCGGTGGCGGAACTTTAGGCCACCCATGGGGAAATGCGCCGGGTGCTGTAGCGAATCGAGTAGCTCTAGAAGCCTGTGTACAAGCTCGTAACNNNNNNNNNNNNNNNNNNNNNNNNNNNNNNNNNNNNNNNNNNNNNNNNNNNNNNNNNNNNNNNNNNNNNNNNNNNNNNNNNNNNNNNNNNNNNNNNNNNNNNNNNNNNNNNNNNNNNNNNNNNNNNNNNNNNNNNNNNNNNNNNNNNNNNNNNNNNNNNNNNNNNNNNNNNNNNNNNNNNNNNNNNNNNNNNNNNNNNNNNNNNNNNNNNNNNNNNNNNNNNNNNNNNNNNNNNNNNNNNNNNNNNNNNNNNNNNNNNNNNNNNNNNNNNNNNNNNNNNNNNNNNNNNNNNNNNNNNNNNNNNNNNNNNNNNNNNNNNNNNNNNNNNNNNNNNNNNNNNNNNNNNNNNNNNNNNNNNNNNNNNNNNNNNNNNNNNNNNNNNNNNNNNNNNNNNNNNNNNNNNNNNNNNNNNNNNNNNNNNNNNNNNNNNNNNNNNNNNNNNNNNNNNNNNNNNNNNNNNNNNNNNNNNNNNNNNNNNNNNNNNNNNNNNNNNNNNNNNNNNNNNNNNNNNNNNNNNNNNNNNNNNNNNNNNNNNNNNNNNNNNNNNNNNNNNNNNNNNNNNNNNNNNNNNNNNNNNNNNNNNNNNNNNNNNNNNNNNNNNNNNNNNNNNNNNNNNNNNNNNNNNNNNNNNNNNNNNNNNNNNNNNNNNNNNNNNNNNNNNNNNNNNNNNNNNNNNNNNNNNNNNNNNNNNNNNNNNNNNNNNNNNNNNNNNNNNNNNNNNNNNNNNNNNNNNNNNNNNNNNNNNNNNNNNNNNNNNNNNNNNNNNNNNNNNNNNNNNNNNNNNNNNNNNNNNNNNNNNNNNNNNNNNNNNNNNNNNNNNNNNNNNNNNNNNNNNNNNNNNNNNNNNNNNNNNNNNNNNNNNNNNNNNNNNNNNNNNNNNNNNNNNNNNNNNNNNNNNNNNNNNNNNNNNNNNNNNNNNNNNNNNNNNNNNNNNNNNNNNNNNNNNNNNNNNNNNNNNNNNNNNNNNNNNNNNNNNNNNNNNNNNNNNNNNNNNNNNNNNNNNNNNNNNNNNNNNNNNNNNNNNNNNNNNNNNNNNNNNNNNNNNNNNNNNNNNNNNNNNNNNNNNNNNNNNNNNNNNNNNNNNNNNNNNNNNNNNNNNNNNNNNNNNNNNNNTAAGTGAGAACTTTCAAATTCAGAGAAACCCTGGAATTAAAAAAATGGGCAATCCTGAGCCAACTCCTTCTTTCCAAAAGGAAGAAAAAAGGATAGGTGCAGAGACTCAATGGAAGCTGTTCTAACAAATGGAGTTGACGGTCTTGCGTTGTTATAAGAATTCTTCCATCGAAACTCCAAAAAGGATGAAGAATAAATCTAGACGCATACGTACTTAAATATAAATAATACTCTATTT----TATATATTATATAAAAT----AGAATATTCAATTAAATGAAAAAAGATTGATGACGACCCGAATCTTTATTTTATGACTATGAAAAAGTGGAAGAATTGTTGTGAATCGATTCCAAGTTTAAGAAAGAATCGAATATTCGTTTTTTAGTAAATTAAAGCATTTATTCCCCAGTCCGATAGATCTTTTGAAAACCCGACCCATCGGATGAGAATGAAGATAGAGTCCCGTTCTACGTGTCAATCCTGACAACAATGAAATTTATAGTAAGAGGAAAATCCGTCGACTTTAAAAATCGTGAGGGTTCAAGTCCCTCTATCCCCAAAAAAGATCCTTTGATTCTCTAACTAATTATCCTCTTTTTTTGTTAACGATTCAAATAAAAGTTGGGTATCTTCCTCATTTACTCTTCTTTCACAAAGGTATCCGAGCAGAAAAGTTTTTCTCTTACCACAAGTCTTGTGATGTATGATGTAAATGAGACGTGAGCAGCTTTGAGCAATGAGTACTCTTACTCATTTGAATGATTCCCAATACATATCATTACTCGTACTAAGACTTACAAAAAAAAGTCTTCTTTTGAAGATACAGGAAATTCCGGGACCTAGATAAGACTTTGTAATACCCTTTCGCCTTTTAATTGACATAGACCCCAGTTTTCTAGTAAAATGAGTAGACGATGCATAGGGA
>Rumex_acetosella
NNNNNNNNNNNNNNNNNNNNNNNNNNNNNNNNNCAGGAATATATTTATGCACTTGTACATGATCAGGATTTAGGTTTAAACAGGTCCATTTTGTTGTCAAATAAAAAAAAAAGTTCTGACACAAAATACAGTTTACTAGTTGTAAAACGTTTAGTTATTAGAATGTATCAACAGAATTATTTGATTCTTTCTGTTAATGATTCTAAAAAAAACGAATTTCTTCTGCCCAAGAAAAATATCTATTCTCAACAGATCTCAGAAGGATTTGCAACTATTGCGGAAATTCCCTTTTCGATGCGATTAATATCTTCCCTAGAGGGAAAAGAACTAAAAACATCTCAAAATTTACGATCAATTCATTCAATATTTCCTTTTTTAGAGGACAAATTTTTACGTTTAAATTATGTGTTAGATATATTGATACCTCACCCTGTCCATTTGGAAATCTTGGTTCAAACTATTCGTTACTGGGTCCAAGATACCTCTTGTTTGCATTTATTACGATTCTTTCTTTATGAGTATTGTAATAGTGTTATTACTCTAAAACGGTCTGTTTCCCATTTTTCAAAAAAAAAGAATAAAAGATTCTTATTGTTCCTATATAATTCCTACGTATGTGAATGCGAATCCATCTTCGGTTTTCTCCGCAACCAATCCTCTCATTTACGATCAACATCTTACGGAGCATTTCTTGCACGAGTTTCTTTTTACCTAAAGTTAGAACCTTTTATAAATATAAA-AGTAACTATTTTGGGGTNNNNNNNNNNNNNNNNNNNNNNNNNNNNNNNNNNNNNNNNNNNNNNNNNNNNNNNNNNNNNNNNNNNNNNNNNNNNNNNNNNNNNNNNNNNNNNNNNNNNNNNNNNNNNNNNNNNNNNNNNNNNNNNNNNNNNNNNNNNNNNNNNNNNNNNNNNNNNNNNNNNNNNNNNNNNNNNNNNNNNNNNNNNNNNNNNNNNNNNNNNNNNNNNNNNNNNNNNNNNNNNNNNNNNNNNNNNNNNNNNNNNNNNNNNNNNNNNNNNNNNNNNNNNNNNNNNNNNNNNNNNNNNNNNNNNNNNNNNNNNNNNNNNNNNNNNNNNNNNNNNNNNNNNNNNNNNNNNNNNNNNNNNNNNNNNNNNNNNNNNNNNNNNNNNNNNNNNNNNNNNNNNNNNNNNNNNNNNNNNNNNNNNNNNNNNNNNNNNNNNNNNNNNNNNNNNNNNNNNNNNNNNNNNNNNNNNNNNNNNNNNNNNAAGAATACAAATTGACTTATTATACTCCTGACTATGAACCCCATGACCATGATATCTTGGCAGCATTTCGAGTAACTCCTCAACCTGGAGTTCCAGCAGAAGAAGCAGGGGCCGCGGTAGCTGCCGAATCTTCTACTGGTACATGGACAACTGTGTGGACCGATGGGCTTACCAGCCTTGATCGTTACAAAGGACGATGCTACCACATCGAGCCTGTTCCTGGAGAAGAAAGTCAGTTTATTGCTTATGTAGCTTACCCATTAGACCTTTTTGAAGAAGGTTCTGTTACTAACATGTTTACTTCCATTGTGGGTAATGTATTTGGGTTCAAAGCCCTGCGTGCTCTACGTTTGGAGGATTTGCGAATCCCTCCTGCTTATACGAAAACTTCCCAAGGGCCGCCTCATGGTATCCAAGTTGAGAGAGATAAATTGAACAAATATGGACGTCCCCTATTGGGATGTACTATTAAACCGAAATTGGGATTGTCCGCTAAGAACTACGGCCGAGCAGTTTATGAATGTCTTCGTGGCGGACTTGATTTTACCAAAGATGATGAAAACGTGAACTCCCAACCATTTATGCGTTGGAGAGACCGTTTCTTATTCTGTGCCGAAGCTATTTTTAAATCACAGTCTGAAACAGGTGAAATTAAAGGACATTACTTGAATGCTACTGCAGGTACATGCGAAGAAATGATAAAAAGGGCTGTATTTGCCAGAGAATTGGGAGTTCCTATCGTAATGCATGACTACTTAACAGGGGGATTCACTGCAAATACTAGTTTAGCTCATTATTGCAGAGATAATGGTCTACTTCTTCACATCCACCGTGCAATGCATGCAGTTATTGATAGACAGAAAAATCACGGTATACACTTTCGCGTACTAGCTAAAGCCTTACGTATGTCTGGTGGAGATCATATTCATTCCGGTACTGTAGTAGGTAAACTTGAAGGGGAAAGGGACATCACTTTAGGTTTTGTTGATTTACTACGTGATGACTATGTTGAAAAAGACCGAAGTCGCGGTATTTATTTCACTCAACCTTGGGTTTCCCTACCGGGTGTTATTCCTGTGGCTTCCGGGGGTATTCACGTTTGGCATATGCCCGCTCTAACCGAGATCTTTGGGGATGATTCTGTACTGCAGTTCGGTGGCGGAACTTTAGGCCACCCGTGGGGAAATGCGCCGGGTGCTGTAGCGAATCGAGTAGCTCTAGAAGCCTGTGTACAAGCTCGTAATGAGGGGCGTGATCTTGCTCGCGAGGGTAACGAGATTATTCGTAAAGCTGCCAAATGGAGTCCTGAACTAGCAGCCGCNNNNNNNNNNNNNNNNNNNNNNNNNNNNNNNNNNNNNNNNNNNNNNNNNNNNNNNNNNNNNNNNNNNNNNNNNNNNNNNNNNNNNNNNNNNNNNNNNNNNNNNNNNNNNNNNNNNNNNNNNNNNNNNNNNNNNNNNNNNNNNNNNNNNNNNNNNNNNNNNNNNNNNNNNNNNNNNNNNNNNNNNNNNNNNNNNNNNNNNNNNNNNNNNNNNNNNNNNNNNNNNNNNNNNNNNNNNNNNNNNNNNNNNNNNNNNNNNNNNNNNNNNNNNNNNNNNNNNNNNNNNNNNNNNNNNNNNNNNNNNNNNNNNNNNNNNNNNNNNNNNNNNNNNNNNNNNNNNNNNNNNNNNNNNNNNNNNNNNNNNNNNNNNNNNNNNNNNNNNNNNNNNNNNNNNNNNNNNNNNNNNNNNNNNNNNNNNNNNNNNNNNNNNNNNNNNNNNNNNNNNNNNNNNNNNNNNNNNNNNNNNNNNNNNNNNNNNNNNNNNNNNNNNNNNNNNNNNNNNNNNNNNNNNNNNNNNNNNNNNNNNNNNNNNNNNNNNNNNNNNNNNNNNNNNNNNNNNNNNNNNNNNNNNNNNNNNNNNNNNNNNNNNNNNNNNNNNNNNNNNNNNNNNNNNNNNNNNNNNNNNNNNNNNNNNNNNNNNNNNNNNNNNNNNNNNNNNNNNNNNNNNNNNNNNNNNNNNNNNNNNNNNNNNNNNNNNNNNNNNNNNNNNNNNNNNNNNNNNNNNNNNNNNNNNNNNNNNNNNNNNNNNNNNNNNNNNNNNNNNNNNNNNNNNNNNNNNNNNNNNNNNNNNNNNNNNNNNNNNNNNNNNNNNNNNNNNNNNNNNNNNNNNNNNNNNNNNNNNNNNNNNNNNNNNNNNNNNNNNNNNNNNNNNNNNNNNNNNNNNNNNNNNNNNNNNNNNNNNNNNNNNNNNNNNNNNNNNNNNNNNNNNNNNNNNNNNNNNNNNNNNNNNNNNNNNNNNNNNNNNNNNNNNNNNNNNNNNNNNNNNNNNNNNNNNNNNNNNNNNNNNNNNNNNNNNNNNNNNNNNNNNNNNNNNNNNNNNNNNNNNNNNNNNNNNNNNNNNNNNNNNNNNNNNNNNNNNNNNNNNNNNNNNNNNNNNNNNNNNNNNNNNNNNNNNNNNNNNNNNNNNNNNNNNNNNNNNNNNNNNNNNNNNNNNNNNNNNNNNNNNNNNNNNNNNNNNNNNNNNNNNNNNNNNNNNNNNNNNNNNNNNNNNNNNNNNNNNNNNNNNNNNNNNNNNNNNNNNNNNNNNNNNNNNNNNNNNNNNNNNNNNNNNNNNNNNNNNNNNNNNNNNNNNNNNNNNNNNNNNNNNNNNNNNNNNNNNNNNNNNNNNNNNNNNNNNNNNNNNNNNNNNNNNNNNNNNNNNNNNNNNNNNNNNNNNNNNNNNNNNNNNNNNNNNNNNNNNNNNNNNNNNNNNNNNNNNNNNNNNNNNNNNNNNNNNNNNNNNNNNNNNNNNNNNNNNNNNNNNNNNNNNNNNNNNNNNNNNNNNNNNNNNNNNNNNNNNNNNNNNNNNNNNNNNNNNNNNNNNNNNNNNNNNNNNNNNNNNNNNNNNNNNNNNNNNNNNNNNNNNNNNNNNNNNNNNNNNNNNNNNNNNNNNNNNNNNNNNNAAAA--GATTTTTTTATTTTCTAACTAATTATCAG-TTTTTTTGTTAACGGTTCAAATAAAAATTGGGTCTCTTCTTCATTGACTCTTCTTTCACAAAGGTATCCGAGCAGGAAAGTTTTTCTCTTATCACAAGTCTTGTGATGTATGATGTAAATGATACATGAGCAGCT----GCAAGGAGTACTCTTACTCATTTGAATGATTCCCAATACATATCATTACTCTTACTAAGA---ACA-TACAAAGTCTTCTTTTCAAGCTACAGAAAATTTCGGGGCCTAGATAA--------CATACCCTTTCGCTTTTTAATTGACATAGACCCCTATTTTCGACTAAAATGAGTAGCTGGTGCGTCNNNN
>Knorringia_sibirica
TGGCAAGACGAATTTTTATATCCACTTATCTTTCAGGAATATATTTATGCACTTGTACATGATCAAGATTTAGGTTTAAACGGGCCAATTTTGTTGTCAAATCCGAATAGAGGTTATGACACAAAATACAGTTTACTAACTGTAAAACGTTTAGTTATTCGAATGTATCAACAAAAGTTTTTTATTCTTTCTGTTAATGATTCTAACAAAAATGACTTTCTTGGGCACAAGAAAAATTTGTATTCTCAACAGATCTCAGAGGGGTTTTCGGCTATTGCGGAAATTCCATTTTCTATGCGATTAATATCTTCCCTAGAAGGAAAAGAACTCAAAAAATCTCAAAACTTACGACCAATTCATTCAATATTTCCTTTTTTAGAGGACAAATTTTTACGTTTAAATTATGTGTTAGATATATTGATACCTCACCCCATCCACCTGGAAATCTTGGTTCAAACTATTCGTTACTGGGTAAAAGATACCTCCTGTTTGCATTTATTACGATTCTTTCTGTATGAGTATTGTAATAGTGTTATTACTCTAAAGAGATCGGTTTCCAATTTTTCAAAAAAAGAGAATCAAAGATTTTTATTGTTCCTATATAATTCCTATGTGTGTGAATGCGAATCCCTCTTCGTTTTTCTCAGCAATCAATCCTCTCAGTTACGATCAACATCTTACGGAGCCTTTCTTGCACGAGTTTCTTTCTACCTAAAGTTAGAACATTTTGTAAAAGTATTTACTAAGCGACTTGAGGTTATCCTGTGGTTCTTCAAGGATCCTTTTCTGCATTATGTTAGGTATCAAGGAAAATGGATTCTGGCTTCAAG-GGGACATTCCTTCTGATGACTAAATTTAAATATTACTTTGTTAATTTATGGCAATATAATTTTTCCCTATGGGTGCAAACAAGAAGACTTTATATCAATCAATCATCAAATCAGCCCATAGATTTTATGGGTTTTCTTTTAAGTGTGCGACTAAACCCGTTCGTGGTACGGAGTCAAATGTTAGAAAATTCCTTCTTAATAGATAATGGTATTAAGAAGTTTGAGACCCTAGTTCCAATTAGGCCTCTAATTGGATCATTGACTAAAGCGAAATTTTGTAACGTATTAGGACATCCCATTAGTAAGCCAGCCTGGGCTGATTTATCCGATTCTGATATTATACGCCGATTTGGTCGTATATGTAGAAATCTTTCTCATTATTACAGCGGATCCAAGAATACAAATTGACTTATTATACTCCTGACTATGAACCCCATGATCATGATATCTTGGCAGCATTTCGAGTAACTCCTCAACCTGGAGTTCCGCCAGAAGAAGCAGGGGCCGCGGTAGCTGCCGAATCTTCTACTGGTACATGGACAACTGTGTGGACCGATGGACTTACCAGCCTTGATCGTTACAAAGGACGATGCTACCACATCGAGCCTGTTCCTGGAGAAGAAAATCAATTTATTGCTTATGTAGCTTACCCGTTAGACCTTTTTGAAGAAGGTTCTGTTACTAACATGTTTACTTCCATTGTGGGTAATGTATTTGGGTTCAAAGCCCTGCGTGCTCTGCGTTTGGAGGATTTGCGAATCCCTCCTGCTTATACGAAAACTTTCCAAGGGCCNCCTCACGGTATCCAAGTTGAGAGAGATAAATTGAACAAATATGGACGTCCCCTATTGGGATGTACTATTAAACCGAAATTGGGATTGTCCGCTAAGAACTACGGTCGGGCAGTTTATGAATGTNTTCGTGGCGGACTTGATTTTACCAAAGATGATGAAAACGTGAACTCCCAACCATTTATGCGTTGGAGAGACCGTTTCTTATTCTGTGCNNNNNNNNNNNNNNNNNNNNNNNNNNNNNNNNNNNNNNNNNNNNNNNNNNNNNNNNNNNNNNNNNNNNNNNNNNNNNNNNNNNNNNNNNNNNNNNNNNNNNNNNNNNNNNNNNNNNNNNNNNNNNNNNNNNNNNNNNNNNNNNNNNNNNNNNNNNNNNNNNNNNNNNNNNNNNNNNNNNNNNNNNNNNNNNNNNNNNNNNNNNNNNNNNNNNNNNNNNNNNNNNNNNNNNNNNNNNNNNNNNNNNNNNNNNNNNNNNNNNNNNNNNNNNNNNNNNNNNNNNNNNNNNNNNNNNNNNNNNNNNNNNNNNNNNNNNNNNNNNNNNNNNNNNNNNNNNNNNNNNNNNNNNNNNNNNNNNNNNNNNNNNNNNNNNNNNNNNNNNNNNNNNNNNNNNNNNNNNNNNNNNNNNNNNNNNNNNNNNNNNNNNNNNNNNNNNNNNNNNNNNNNNNNNNNNNNNNNNNNNNNNNNNNNNNNNNNNNNNNNNNNNNNNNNNNNNNNNNNNNNNNNNNNNNNNNNNNNNNNNNNNNNNNNNNNNNNNNNNNNNNNNNNNNNNNNNNNNNNNNNNNNNNNNNNNNNNNNNNNNNNNNNNNNNNNNNNNNNNNNNNNNNNNNNNNNNNNNNNNNNNNNNNNNNNNNNNNNNNNNNNNNNNNNNNNNNNNNNNNNNNNNNNNNNNNNNNNNNNNNNNNNNNNNNNNNNNNNNNNNNNNNNNNNNNNNNNNNNNNNNNNNNNNNNNNNNNNNNNNNNNNNNNNNNNNNNNNNNNNNNNNNNNNNNNNNNNNNNNNNNNNNNNNNNNNNNNNNNNNNNNNNNNNNNNNNNNNNNNNNNNNNNNNNNNNNNNNNNNNNNNNNNNNNNNNNNNNNNNNNNNNNNNNNNNNNNNNNNNNNNNNNNNNNNNNNNNNNNNNNNNNNNNNNNNNNNNNNNNNNNNNNNNNNNNNNNNNNNNNNNNNNNNNNNNNNNNNNNNNNNNNNNNNNNNNNNNNNNNNNNNNNNNNNNNNNNNNNNNNNNNNNNNNNNNNNNNNNNNNNNNNNNNNNNNNNNNNNNNNNNNNNNNNNNNNNNNNNNNNNNNNNNNNNNNNNNNNNNNNNNNNNNNNNNNNNNNNNNNNNNNNNNNNNNNNNNNNNNNNNNNNNNNNNNNNNNNNNNNNNNNNNNNNNNNNNNNNNNNNNNNNNNNNNNNNNNNNNNNNNNNNNNNNNNNNNNNNNNNNNNNNNNNNNNNNNNNNNNNNNNNNNNNNNNNNNNNNNNNNNNNNNNNNNNNNNNNNNNNNNNNNNNNNNNNNNNNNNNNNNNNNNNNNNNNNNNNNNNNNNNNNNNNNNNNNNNNNNNNNNNNNNNNNNNNNNNNNNNNNNNNNNNNNNNNNNNNNNNNNNNNNNNNNNNNNNNNNNNNNNNNNNNNNNNNNNNNNNNNNNNNNNNNNNNNNNNNNNNNNNNNNNNNNNNNNNNNNNNNNNNNNNNNNNNNNNNNNNNNNNNNNNNNNNNNNNNNNNNNNNNNNNNNNNNNNNNNNNNNNNNNNNNNNNNNNNNNNNNNNNNNNNNNNNNNNNNNNNNNNNNNNNNNNNNNNNNNNNNNNNNNNNNNNNNNNNNNNNNNNNNNNNNNNNNNNNNNNNNNNNNNNNNNNNNNNNNNNNNNNNNNNNNNNNNNNNNNNNNNNNNNNNNNNNNNNNNNNNNNNNNNNNNNNNNNNNNNNNNNNNNNNNNNNNNNNNNNNNNNNNNNNNNNNNNNNNNNNNNNNNNNNNNNNNNNNNNNNNNNNNNNTAAGTGAGAACTTTCAAATTCAGAGAAACCCTGGATTAAAAAAAATGGGCAATCCTGAGCCAACTCCTTCTTTTCAAAAGGAAAAATAAAGGATAGGTGCAGAGACTCAATGGAAGCTGTTCTAACAAATGGAGTTGACGGTCTTGCGTTGTTAGAAGAATTCGCCCATCGAAACTCCAAAAAGGATGAAGAATAAACCTAGACGCATACGTACTTAAACTCTAATAATACTATATTTATTA----------ATAAAAATTATAGAAAATGAAATTAAATGAAAAA---TAGATGACGACCCGAATCTTTATTTTATGACTATGAAAAAGTGGAAGAATTGTTGTGAATCGATTCCAAGTTGAAGAAAGAATCGAATATTCGTTTAGT---AAATTAAAGCATTTATTCCCCACTTTTGAAGACCC-----------GATCCACCGGATGAGAATGAAGATAGAGTCCCATTCTACGTGTCAATCCTGACAACAATGAAATTTATAGTAAGAGGAAAATCCGTCGACTTTAAAAATCGTGAGGGTTCAAGTCCCTCTATCCCCAAAA--AAGCGTTTGATTCTCTAACTAATTATCCTCTTTTTTTGTTAACGGTTCAAATAAAAATTGGGTCTCTTCCTCATTTACTCTTCTTTCACAAAGGGATCCGAGCAGAAAAGTTTTTCTCTTATCACAAGTCTTGTGATGTATGATGTAAATGAGACATGAGCAGCTTTGAGCAAGGAGTACTCTTACTCATTTGAATGATTCCCAAAACATATCATTACTCGTACTAAGCCTTACA-AAAAAAGTCTTCTTTTGAAGATACAGGAAATTCCGGGGCCTAGATAAGACTTTGTAATACCCTTTCGCCTTTTAATTGACATAGACCCCAGTTTTTTAGTAAAATGAGTAGACGGTGCGTAGGGA
>Muehlenbeckia_urubambensis
TGGCAAGACGAATTTTTATATCCACTTATCTTTCAGGAATATATTTATGCACTTGTACATGATCCGGGTTTTG---------GGCCCGTTTTGTTGTCAAATCAAAATACAGGTTATGACACAAACTACAGTTTACTAGTTGTAAAACGTTTAGTTATTCGAATGTATCAACAGAATTATTTGATTCTTTCTGTTAATGATTCTAACAAAAATGAATTTTTGGGGCACAAGAAAAATTTTTATTCTCAACGGATCTCAGAGGGGTTTGCAGCTATTGCGGAAATTCCATTTTCTATGCGATTAATATCTTCCCTAGAAGGAAAAGAACTAAAAGAATCTCCAAATTTACGACCAATTCATTCAACATTTCCTTTTTTAGAGGACAAATTTTTACGTTTAAGTTTTGTGTTAGATATATTGATACCTCACCCTGTCCATCTGGAAATCTTGGTTCAAACTATTCGGTACTGGGTAAAAGATACCTCCTGTTTGCATTTATTACGATTCTTTCTTTATGAATATTGTAATAGTGTTATTACTCTAAAGAGATCTGTTTCCCATTTTTCAAAAAAAAAGAATCAAAGATTCTTATTGTTCCCATATAATTCCAATGTGGGGGAATGCGAATCCATCTTCGTTTTTCTCCGCAACCAATCCTCTCATTTACGATCAACGTTTTACGGAGCCTTCTTGGCACGAGTTTATTTNNNNNNNNNNNNNNNNNNNNNNNNNNNNNNNNNNNNNNNNNNNNNNNNNNNNNNNNNNNNNNNNNNNNNNNNNNNNNNNNNNNNNNNNNNNNNNNNNNNNNNNNNNNNNNNNNNNNNNNNNNNNNNNNNNNNNNNNNNNNNNNNNNNNNNNNNNNNNNNNNNNNNNNNNNNNNNNNNNNNNNNNNNNNNNNNNNNNNNNNNNNNNNNNNNNNNNNNNNNNNNNNNNNNNNNNNNNNNNNNNNNNNNNNNNNNNNNNNNNNNNNNNNNNNNNNNNNNNNNNNNNNNNNNNNNNNNNNNNNNNNNNNNNNNNNNNNNNNNNNNNNNNNNNNNNNNNNNNNNNNNNNNNNNNNNNNNNNNNNNNNNNNNNNNNNNNNNNNNNNNNNNNNNNNNNNNNNNNNNNNNNNNNNNNNNNNNNNNNNNNNNNNNNNNNNNNNNNNNNNNNNNNNNNNNNNNNNNNNNNNNNNNNNNNNNNNNNNNNNNNNNNNNNNNNNNNNNNNNNNNNNNNNNNNNNNNNNNNNNNNNNNNNNNNNNNNNNNNNNNNNNNNNNNNNNNNNNNNNNNNNNNNNNNNNNNNNNNNNNNNNNNNNNNNNNNNNNNNNNNNNNNNNNNNNNNNNNNNNNNNNNNNNNNNNNNNNNNNNNNNNNNNNNNNNNNNNNNNNNNNNNNNNNNNNNNNNNNNNNNNNNNNNNNNNNNNNNNNNNNNNNNNNNNNNNNNNNNNNNNNNNNNNNNNNNNNNNNNNNNNNNNNNNNNNNNNNNNNNNNNNNNNNNNNNNNNNNNNNNNNNNNNNNNNNNNNNNNNNNNNNNNNNNNNNNNNNNNNNNNNNNNNNNNNNNNNNNNNNNNNNNNNNNNNNNNNNNNNNNNNNNNNNNNNNNNNNNNNNNNNNNNNNNNNNNNNNNNNNNNNNNNNNNNNNNNNNNNNNNNNNNNNNNNNNNNNNNNNNNNNNNNNNNNNNNNNNNNNNNNNNNNNNNNNNNNNNNNNNNNNNNNNNNNNNNNNNNNNNNNNNNNNNNNNNNNNNNNNNNNNNNNNNNNNNNNNNNNNNNNNNNNNNNNNNNNNNNNNNNNNNNNNNNNNNNNNNNNNNNNNNNNNNNNNNNNNNNNNNNNNNNNNNNNNNNNNNNNNNNNNNNNNNNNNNNNNNNNNNNNNNNNNNNNNNNNNNNNNNNNNNNNNNNNNNNNNNNNNNNNNNNNNNNNNNNNNNNNNNNNNNNNNNNNNNNNNNNNNNNNNNNNNNNNNNNNNNNNNNNNNNNNNNNNNNNNNNNNNNNNNNNNNNNNNNNNNNNNNNNNNNNNNNNNNNNNNNNNNNNNNNNNNNNNNNNNNNNNNNNNNNNNNNNNNNNNNNNNNNNNNNNNNNNNNNNNNNNNNNNNNNNNNNNNNNNNNNNNNNNNNNNNNNNNNNNNNNNNNNNNNNNNNNNNNNNNNNNNNNNNNNNNNNNNNNNNNNNNNNNNNNNNNNNNNNNNNNNNNNNNNNNNNNNNNNNNNNNNNNNNNNNNNNNNNNNNNNNNNNNNNNNNNNNNNNNNNNNNNNNNNNNNNNNNNNNNNNNNNNNNNNNNNNNNNNNNNNNNNNNNNNNNNNNNNNNNNNNNNNNNNNNNNNNNNNNNNNNNNNNNNNNNNNNNNNNNNNNNNNNNNNNNNNNNNNNNNNNNNNNNNNNNNNNNNNNNNNNNNNNNNNNNNNNNNNNNNNNNNNNNNNNNNNNNNNNNNNNNNNNNNNNNNNNNNNNNNNNNNNNNNNNNNNNNNNNNNNNNNNNNNNNNNNNNNNNNNNNNNNNNNNNNNNNNNNNNNNNNNNNNNNNNNNNNNNNNNNNNNNNNNNNNNNNNNNNNNNNNNNNNNNNNNNNNNNNNNNNNNNNNNNNNNNNNNNNNNNNNNNNNNNNNNNNNNNNNNNNNNNNNNNNNNNNNNNNNNNNNNNNNNNNNNNNNNNNNNNNNNNNNNNNNNNNNNNNNNNNNNNNNNNNNNNNNNNNNNNNNNNNNNNNNNNNNNNNNNNNNNNNNNNNNNNNNNNNNNNNNNNNNNNNNNNNNNNNNNNNNNNNNNNNNNNNNNNNNNNNNNNNNNNNNNNNNNNNNNNNNNNNNNNNNNNNNNNNNNNNNNNNNNNNNNNNNNNNNNNNNNNNNNNNNNNNNNNNNNNNNNNNNNNNNNNNNNNNNNNNNNNNNNNNNNNNNNNNNNNNNNNNNNNNNNNNNNNNNNNNNNNNNNNNNNNNNNNNNNNNNNNNNNNNNNNNNNNNNNNNNNNNNNNNNNNNNNNNNNNNNNNNNNNNNNNNNNNNNNNNNNNNNNNNNNNNNNNNNNNNNNNNNNNNNNNNNNNNNNNNNNNNNNNNNNNNNNNNNNNNNNNNNNNNNNNNNNNNNNNNNNNNNNNNNNNNNNNNNNNNNNNNNNNNNNNNNNNNNNNNNNNNNNNNNNNNNNNNNNNNNNNNNNNNNNNNNNNNNNNNNNNNNNNNNNNNNNNNNNNNNNNNNNNNNNNNNNNNNNNNNNNNNNNNNNNNNNNNNNNNNNNNNNNNNNNNNNNNNNNNNNNNNNNNNNNNNNNNNNNNNNNNNNNNNNNNNNNNNNNNNNNNNNNNNNNNNNNNNNNNNNNNNNNNNNNNNNNNNNNNNNNNNNNNNNNNNNNNNNNNNNNNNNNNNNNNNNNNNNNNNNNNNNNNNNNNNNNNNNNNNNNNNNNNNNNNNNNNNNNNNNNNNNNNNNNNNNNNNNNNNNNNNNNNNNNNNNNNNNNNNNNNNNNNNNNNNNNNNNNNNNNNNNNNNNNNNNNNNNNNNNNNNNNNNNNNNNNNNNNNNNNNNNNNNNNNNNNNNNNNNNNNNNNNNNNNNNNNNNNNNNNNNNNNNNNNNNNNNNNNNNNNNNNNNNNNNNNNNNNNNNNNNNNNNNNNNNNNNNNNNNNNNNNNNNNNNNNNNNNAAGTGAGAACTTTCAAATTCAGAGAAACCCTGGAATTAAAAAAATGGGCAATCCTGAGCCAACTCCTTCTTTCCAAAAGGAAGACAAAAGGATAGGTGCAGAGACTCAATGGAAGTTGTTCTAACAAATGGAGTTGACGGTCTTGCGTTGTTATAAGAATTCTTCCATCGAAACTCCAAAAAGGATGAAGAATAAACCTAGACGCATACGTACTTAAATATAAATAATACTCTATTTATCTTAAAAATTATATAAAATATTTAGAATATTCAATTAAATGAAAAAATATTGATGACGACCCGAATCTTTATTTTATGACTATGAAAAAGTGGAAGAATTGTTGTGAATCGATTCCAAGTTTAAGAAAAAATCGAATATTCGTTTTTTAGTAAATTAAAGCATTTATTCCCCAGTCCGATAGATCTTTTGAAAACCCGACCCATCGGATGAGAATGAAGATAGAGTCCCGTTCTACGTGTCAATCCTGACAACAATGAAATTTATAGTAAGAGGAAAATCCGTCGACTTTAAAAATCGTGAGGGTTCAAGTCCCTCTATCCCCAAAAAAGATCCTTTGATTCTCTAACTAATTATCCTCTTTTTTTGTTAACGATTCAAATAAAAATTGGGTATCTTCCTCATTTACTCTT-----ACAAAGGTATCCGAGCAGAAACGTTTTTCTCTTATCACAAGTCTTGTGATGTATGATGTAAATGAGACATGAGCAGCTTTGAGCAAGGAGTACTCTTACTCATTTGAATGATTCCCAATACATATCATTACTCATACTAAGACTTAAAAAA-AAAGTATTCTTTTTAAGATACAGGAAATTACGGGACCTAGATAAGACTTTGTAATACCCTTTCGCCTTTTAATTGACATAGAACCCAGTTTTCTAGTAAAATGAGTAGACGATGCATAGGGA
>Muehlenbeckia_adpressa
NNNNNNNNNNNNNNNNNNNNNNNNNNNNNNNNNNNNNNNNNNNNNNNNNNNNNNNNNNNNNNNNNNNNNNNNNNNNNNNNNNNNNNCGTTTTGTTGTCAAATAAAAATACAGGTTATGACACAAACTACAGTTTACTAGTTGTAAAACGTTTAGTTATTCTAATGTATCAACAGAATTATTTGATTATTTCTGTTAATGATTCTAACAAAAATTCATTTTTGGGGCACAAGAAAAATTTTTATTCTCAACGGATCTCAGAGGGGTTTGCAGCTATTGCGGAAATTCCATTTTCTATGCGATTAATATCTTCCCTAGAAGGAAAAGAACTAAAAGAATCTCCAAATTTACGACCAATTCATTCAACATTTCCTTTTTTAGAGGACAAATTTTTACGTTTAAGTTTTGTGTTAGATATATTGATACCTCACCCTGTCCATCTGGAAATCTTGGTTCAAACTATTCGGTACTGGGTAAAAGATACCTCCTGTTTGCATTTATTACGATTCTTTCTTTATGAATATTGTAATAGTGTTATTACTCTAAATAGATCTGTTTCCAATTTTTCAAAAAAAAAGAATCAAAGATTCTTATTGTTCCTATATAATTCCTATGTGTGTGAATGCGAATCCATCTTCGTTTTTCTCCGCAACCAATCCTCTCATTTACGATCAACGTTTTACGGAGCCTTTCTTGCACGAGTTTATTTCTACCTAAAGTTAGAACATTTTGTAAAAGTATTTACTAAGCACTTTTCCGTTATCCTTTGGTTCTTCAAGGATCCTTTTCTGCATTATGTTAGGTATCAAGGAAAATGGATTCTGGCTTCAAGGGGGACATTTCTTCTGATGACTAAATTTAAATATTACTTTGTCAATTTCTGGCAATATAATTTTTGCCTATGGGTGCAAACAAGAAGACTCTATATCAATCAATCATCAAATCAGCCCACGGATTTTATGGGTTTTCTTTTAAGTGTGCGACTAAACCCGTCTGTGTTACGGAGTCAAATGCTAGAAAATTCATTCTTAATAGATAGTGGTATTAAGAAGTTTGAAACCCTAGTTCCAATTATGCCTCTAATTGGATCATTGGCTAAAGCGAAATTTTGTAACGTATTAGGACATCCCATTAGTAAGCCAGCCTGGGCTGATTTATCTGATTCTGATATTATACGCCGATTTGGGCGTATATGTAGAAATCTTTCTCATTATTACAGCGGATCTNNNNNNNNNNNNNNNNNNNNNNNNNNNNNNNNNNNNNNNNNNNNNNNNNNNNNNNNNNNNNNNNNNNNNNNNNNNNNNNNNNNNNNNNNNNNNNNNNNNNNNNNNNNNNNNNNNNNNNNNNNNNNNNNNNNNNNNNNNNNNNNNNNNNNNNNNNNNNNNNNNNNNNNNNNNNNNNNNNNNNNNNNNNNNNNNNNNNNNNNNNNNNNNNNNNNNNNNNNNNNNNNNNNNNNNNNNNNNNNNNNNNNNNNNNNNNNNNNNNNNNNNNNNNNNNNNNNNNNNNNNNNNNNNNNNNNNNNNNNNNNNNNNNNNNNNNNNNNNNNNNNNNNNNNNNNNNNNNNNNNNNNNNNNNNNNNNNNNNNNNNNNNNNNNNNNNNNNNNNNNNNNNNNNNNNNNNNNNNNNNNNNNNNNNNNNNNNNNNNNNNNNNNNNNNNNNNNNNNNNNNNNNNNNNNNNNNNNNNNNNNNNNNNNNNNNNNNNNNNNNNNNNNNNNNNNNNNNNNNNNNNNNNNNNNNNNNNNNNNNNNNNNNNNNNNNNNNNNNNNNNNNNNNNNNNNNNNNNNNNNNNNNNNNNNNNNNNNNNNNNNNNNNNNNNNNNNNNNNNNNNNNNNNNNNNNNNNNNNNNNNNNNNNNNNNNNNNNNNNNNNNNNNNNNNNNNNNNNNNNNNNNNNNNNNNNNNNNNNNNNNNNNNNNNNNNNNNNNNNNNNNNNNNNNNNNNNNNNNNNNNNNNNNNNNNNNNNNNNNNNNNNNNNNNNNNNNNNNNNNNNNNNNNNNNNNNNNNNNNNNNNNNNNNNNNNNNNNNNNNNNNNNNNNNNNNNNNNNNNNNNNNNNNNNNNNNNNNNNNNNNNNNNNNNNNNNNNNNNNNNNNNNNNNNNNNNNNNNNNNNNNNNNNNNNNNNNNNNNNNNNNNNNNNNNNNNNNNNNNNNNNNNNNNNNNNNNNNNNNNNNNNNNNNNNNNNNNNNNNNNNNNNNNNNNNNNNNNNNNNNNNNNNNNNNNNNNNNNNNNNNNNNNNNNNNNNNNNNNNNNNNNNNNNNNNNNNNNNNNNNNNNNNNNNNNNNNNNNNNNNNNNNNNNNNNNNNNNNNNNNNNNNNNNNNNNNNNNNNNNNNNNNNNNNNNNNNNNNNNNNNNNNNNNNNNNNNNNNNNNNNNNNNNNNNNNNNNNNNNNNNNNNNNNNNNNNNNNNNNNNNNNNNNNNNNNNNNNNNNNNNNNNNNNNNNNNNNNNNNNNNNNNNNNNNNNNNNNNNNNNNNNNNNNNNNNNNNNNNNNNNNNNNNNNNNNNNNNNNNNNNNNNNNNNNNNNNNNNNNNNNNNNNNNNNNNNNNNNNNNNNNNNNNNNNNNNNNNNNNNNNNNNNNNNNNNNNNNNNNNNNNNNNNNNNNNNNNNNNNNNNNNNNNNNNNNNNNNNNNNNNNNNNNNNNNNNNNNNNNNNNNNNNNNNNNNNNNNNNNNNNNNNNNNNNNNNNNNNNNNNNNNNNNNNNNNNNNNNNNNNNNNNNNNNNNNNNNNNNNNNNNNNNNNNNNNNNNNNNNNNNNNNNNNNNNNNNNNNNNNNNNNNNNNNNNNNNNNNNNNNNNNNNNNNNNNNNNNNNNNNNNNNNNNNNNNNNNNNNNNNNNNNNNNNNNNNNNNNNNNNNNNNNNNNNNNNNNNNNNNNNNNNNNNNNNNNNNNNNNNNNNNNNNNNNNNNNNNNNNNNNNNNNNNNNNNNNNNNNNNNNNNNNNNNNNNNNNNNNNNNNNNNNNNNNNNNNNNNNNNNNNNNNNNNNNNNNNNNNNNNNNNNNNNNNNNNNNNNNNNNNNNNNNNNNNNNNNNNNNNNNNNNNNNNNNNNNNNNNNNNNNNNNNNNNNNNNNNNNNNNNNNNNNNNNNNNNNNNNNNNNNNNNNNNNNNNNNNNNNNNNNNNNNNNNNNNNNNNNNNNNNNNNNNNNNNNNNNNNNNNNNNNNNNNNNNNNNNNNNNNNNNNNNNNNNNNNNNNNNNNNNNNNNNNNNNNNNNNNNNNNNNNNNNNNNNNNNNNNNNNNNNNNNNNNNNNNNNNNNNNNNNNNNNNNNNNNNNNNNNNNNNNNNNNNNNNNNNNNNNNNNNNNNNNNNNNNNNNNNNNNNNNNNNNNNNNNNNNNNNNNNNNNNNNNNNNNNNNNNNNNNNNNNNNNNNNNNNNNNNNNNNNNNNNNNNNNNNNNNNNNNNNNNNNNNNNNNNNNNNNNNNNNNNNNNNNNNNNNNNNNNNNNNNNNNNNNNNNNNNNNNNNNNNNNNNNNNNNNNNNNNNNNNNNNNNNNNNNNNNNNNNNNNNNNNNNNNNNNNNNNNNNNNNNNNNNNNNNNNNNNNNNNNNNNNNNNNNNNNNNNNNNNNNNNNNNNNNNNNNNNNNNNNNNNNNNNNNNNNNNNNNNNNNNNNNNNNNNNNNNNNNNNNNNNNNNNNNNNNNNNNNNNNNNNNNNNNNNNNNNNNNNNTTTCCAAAAGGAAGATAAAAGGATAGGTGCAGAGACTCAATGGAAGTTGTTCTAACAAATGGAGTTGACGGTCTTGCGTTGTTATAAGAATTCTTCCATCGAAACTCCAAAAAGGATGAAGAATAAACCTAGACGCATACGTACTTAAATATAAATAATACTCTATTTATAT-AAAAATTATATAAAATATTTAGAATATTCAATTAAATTAAAAAATATTGATGACGACCCGAATCTTTATTTTATGACTATGAAAAAGTGGAAGAATTGTTGTGAATCGATTCTAAGTTTAAGAAAGAATCGAATATTCGTTTTTTAGTAAATTAAAGCATTTATTCCCCAGTCCGATAGATCTTTTGAAAACCCGACCCATCGGATGAGAATGAAGATAGAGTCCCGTTCTACGTGTCAATCCTGACAACAATGAAATTTATAGTAAGAGGAAAATCCGTCGACTTTAAAAATCGTGAGGGTTCAAGTCCCTCTATCCCCAAAAAAGATCCTTTGATTCTCTAACTAATTATCCTCTTTTTTTGTTAACGATTCAAATAAAAATTGGGTCTCTTCCTCATTTACTCTT-----ACAAAGGTATCCGAGCAGAAAAGTTTTTCTCTTATCACAAGTCTTGTGATGTATGATGTAAATGAGACATGAGCAGCTTTGAGCAAGGAGTACTCTTACTCATTTGAATGATTCCCAATACATATCATTACTCATACTAAGACTTACAAAA-AAAGTCTTCTTTTTAAGATACAGGAAATTCCGGGACCTAGATAAGACTTTGTAATACCCTTTCGCCTTTTAATTGACATATAACCCAGTTTTCTAGTAAAATGAGTAGACGATGCATAGGGA
>Muehlenbeckia_astonii
NNNNNNNNNNNNNNNNNNNNNNNNNNNNNNNNNNNNNNNNNNNNNNNNNNNNNNNNNNNNNNNNNNNNNNNNNNNNNNNNNNNNNNCGTTTTGTTGTCAACTAAAAATACAGGTTATGACACAAACTACAGTTTACTAGTTGTAAAACGTTTAGTTATTCGAATGTATCAACAGAATTATTTGATTCTTTCTGTTAATGATTCTAACAAAAATGCATTTTTGGGGCACAAGAAAAATTTTTATTCTCAACGGATCTCAGAGGGGTTTGCAGCTATTGCGGAAATTCCATTTTCTATGCGATTAATATCTTCCCTAGAAGGAAAAGAACTCAAAGAATCTCCAAATTTACGACCAATTCATTCAACATTTCCTTTTTTAGAGGACAAATTTTTACGTTTAAGTTTTGTGTTAGATATATTGATACCTCACCCTGTCCATCTGGAAATCTTGGTTCAAACTATTCGTTACTGGGTAAAAGATACCTCCTGTTTGCATTTATTACGATTCTTTCTTTATGAATATTGTAATAGTGTTATTACTCTAAAGAGATCTGTTTCCAATTTTTCAAAAAAAAAGAATCAAAGATTCTTATTGTTCCTATATAATTCCTATGTGTGTGAATGCGAATCCATCTTCGTTTTTCTCCGCAACCAATCCTCTCATTTACGATCAACGTTTTACGGAGCCTTTCTTGCACGAGTTTATTTCTACCTAAAGTTAGAACATTTTGTAAAAGTATTTACTAAGCACTTTTCGGTTATCCTTTGGTTCTTCAAGGATCCTTTTCTGCATTATGTTAGGTATCAAGGAAAATGGATTCTGGCTTCAAGGGGGACATTTCTTCTGATGACTAAATTTAAATATTACTTTGTCAATTTCTGGCAATATAATTTTTACCTATGGGTGCAAACAAGAAGACTCTATATCAATCAATCATCAAATCAGCCCACGGATTTTATGGGTTTTCTTTTAAGTGTGCGACTAAACTCGTCCGTGTTACGGAGTCAAATGCTAGAAAATTCATTCTTAATAGATAGTGGTATTAAGAAGTTTGAGACCCTAGTTCCAATTATGCCTCTAATTGGATCATTGGCTAAAGCGAAATTTTGTAACGTATTAGGACATCCCATTAGTAAGCCAGCCTGGGCTGATTTATCTGATTCTGATATTATACGTCGATTTGGGCGTATATGTAGAAATCTTTCTCATTATTACAGCGGATCTAAGAATACAAATTGACTTATTATACTCCTGAGTATGAACCCCATGATCATGATATCTTGGCAGCATTTCGAGTAACTCCTCAACCTGGAGTTCCGCCAGAAGAAGCAGGGGCCGCGGTAGCTGCCGAATCTTCTACTGGTACATGGACAACCGTGTGGACCGATGGACTTACCAGCCTTGATCGTTACAAAGGACGATGCTACGACATCGAGCCTGTTCCTGGAGAAGAAAATCAATTTATTGCTTATGTAGCTTACCCATTAGACCTTTTTGAAGAAGGTTCTGTTACTAACATGTTTACTTCCATTGTGGGTAATGTATTTGGGTTCAAAGCCCTGCGTGCTCTTCGTTTGGAGGATTTGCGAATCCCTCCTGCTTATACGAAAACTTTCCAAGGCCCGCCTCATGGTATCCAAGTTGAGAGAGATAAATTGAACAAATATGGACGTCCCTTATTGGGATGTACTATTAAACCGAAATTGGGGTTGTCCGCTAAGAACTACGGTCGGGCAGTTTATGAATGTCTTCGTGGCGGACTTGATTTTACCAAAGATGATGAAAACGTGAACTCCCAACCATTTATGCGTTGGAGAGACCGTTTCTTATTCTGTGCCGAAGCTATTTTTAAATCACAGTGCGAAACAGGTGAAATCAAAGGACATTACTTGAATGCTACTGCAGGTACATGCGAAGAAATGATAAAAAGGGCTGTATTTGCCAGAGAATTGGGAGTTCCTATCGTAATGCATGACTACTTAACCGGGGGATTCACTGCAAATACTACTTTAGCTCATTATTGCAGAGATAATGGCCTACTTCTTCACATTCACCGCGCAATGCATGCAGTTATTGATAGACAGAAAAATCACGGTATGCACTTCCGTGTACTAGCTAAAGCCTTACGTATGTCTGGTGGAGATCATATTCATGCCGGTACTGTAGTAGGTAAACTTGAAGGGGAAAGGGACATTACTTTAGGGTTTGTTGATTTACTACGTGATGACTTTGTTGAAAAAGACCGAAGTCGTGGTATTTATTTCACTCAACCTTGGGTTTCCATGCCTGGTGTTATTCCTGTGGCTTCCGGGGGTATTCACGTTTGGCATATGCCCGCTCTAACCGAGATCTTTGGGGATGATTCTGTACTACAGTTCGGTGGCGGAACTTTAGGCCACCCATGGGGAAATGCGCCGGGTGCTGTAGCGAATCGAGTAGCTCTAGAAGCCTGTGTACAAGCTCGTAATNNNNNNNNNNNNNNNNNNNNNNNNNNNNNNNNNNNNNNNNNNNNNNNNNNNNNNNNNNNNNNNNNNNNNNNNNNNNNNNNNNNNNNNNNNNNNNNNNNNNNNNNNNNNNNNNNNNNNNNNNNNNNNNNNNNNNNNNNNNNNNNNNNNNNNNNNNNNNNNNNNNNNNNNNNNNNNNNNNNNNNNNNNNNNNNNNNNNNNNNNNNNNNNNNNNNNNNNNNNNNNNNNNNNNNNNNNNNNNNNNNNNNNNNNNNNNNNNNNNNNNNNNNNNNNNNNNNNNNNNNNNNNNNNNNNNNNNNNNNNNNNNNNNNNNNNNNNNNNNNNNNNNNNNNNNNNNNNNNNNNNNNNNNNNNNNNNNNNNNNNNNNNNNNNNNNNNNNNNNNNNNNNNNNNNNNNNNNNNNNNNNNNNNNNNNNNNNNNNNNNNNNNNNNNNNNNNNNNNNNNNNNNNNNNNNNNNNNNNNNNNNNNNNNNNNNNNNNNNNNNNNNNNNNNNNNNNNNNNNNNNNNNNNNNNNNNNNNNNNNNNNNNNNNNNNNNNNNNNNNNNNNNNNNNNNNNNNNNNNNNNNNNNNNNNNNNNNNNNNNNNNNNNNNNNNNNNNNNNNNNNNNNNNNNNNNNNNNNNNNNNNNNNNNNNNNNNNNNNNNNNNNNNNNNNNNNNNNNNNNNNNNNNNNNNNNNNNNNNNNNNNNNNNNNNNNNNNNNNNNNNNNNNNNNNNNNNNNNNNNNNNNNNNNNNNNNNNNNNNNNNNNNNNNNNNNNNNNNNNNNNNNNNNNNNNNNNNNNNNNNNNNNNNNNNNNNNNNNNNNNNNNNNNNNNNNNNNNNNNNNNNNNNNNNNNNNNNNNNNNNNNNNNNNNNNNNNNNNNNNNNNNNNNNNNNNNNNNNNNNNNNNNNNNNNNNNNNNNNNNNNNNNNNNNNNNNNNNNNNNNNNNNNNNNNNNNNNNNNNNNNNNNNNNNNNNNNNNNNNNNNNNNNNNNNNNNNNNNNNNNNNNNNNNNNNNNNNNNNNNNNNNNNNNNNNNNNNNNNNNNNNNNNNNNNNNNNNNNNNNNNNNNNNNNNNNNNNNNNNNNNNNNNNNNNNNNNNNNNNNNNNNNNNNNNNNNNNNNNNNNNNNNNNNNNNNTAAGTGAGAACTTTCAAATTCAGAGAAACCCTGGAATTAAAAAAATGGGCAATCCTGAGCCAACTCCTTCTTTCCAAAAGGAAGACAAAAGGATAGGTGCAGAGACTCAATGGAAGTTGTTCTAACAAATGGAGTTGACGGTCTTGCGTTGTTATAAGAATTCTTCCATCGAAACTCCAAAAAGGATGAAGAATAAACCTAGACGCATACGTACTTAAATATAAATAATACTCTATTTATCTTAAAAATTATATAAAATTTTTAGAATATTCAATTAAATGAAAAAATATTGATGACGACCCGAATCTTTATTTTATGACTATGAAAAAGTGGAAGAATTGTTGTGAATCGATTCCAAGTTTAAGAAAGAATCGAATATTCGTTTTTTAGGAAATTAAAGCATTTATTCCCCAGTCCGATAGATCTTTTGAAAACCCGACCCATCGGATGAGAATGAAGATAGAGTCCCGTTCTACGTGTCAATCCTGACAACAATGAAATTTATAGTAAGAGGAAAATCCGTCGACTTTAAAAATCGTGAGGGTTCAAGTCCCTCTATCCCCAAAAAAGATCCTTTGATTCTCTAACTAATTATCCTCTTTTTTTGTTAACGATTCAAATAAAAATTGGGTCTCTTCCTCATTTACTCTTCTTTCACAAAGGTATCCGAGCAGAAAAGTTTTTCTCTTATCACAAGTCTTGTGATGTATGATGTAAATGAGACATGAGCAGCTTTGAGCAAGGAGTCCTCTTACTCATTTGAATGATTCCCAATACATATCATTACTCATACTAAGACTTACAAAA-AAAGTCTTCTTTTTAAGATACAGGAAATTCCGGGACCTAGATAATACTTTGTAATACCCTTTCGCCTTTTAATTGACATAGAACCCAGTTTTCTAGTAAAATGAGTAGACGATGCATAGGGA
>Rumex_obtusifolius
NNNNNNNNNNNNNNNNNNNNNNNNNNNNNNNNNCAGGAATATATTTATGCACTTGTACATGATCAGGATTTAGGTTTAAACAGGTCCATTTTGTTGTCAAATAAAAAAAAAAGTTCTGACACAAAATACAGTTTACTAGTTGTAAAACGTTTAGTTATTCGAATGTATCAACAGAATTATTTGATTCTTTCTGTTAATGATTCTAACAAAAATGAATTTCTTCTGCCCAAGAAAAATTTCTATTCTCAACAGATCTCAGAGGGGTTTGCAACTATTGCGGAAATTCCCTTTTCTATGCGATTAATATCTTCCCTAGATGGAAAAGAACTAAAAGCATCTCAAAATTTACGATCAATTCATTCAATATTTCCTTTTTTAGAGGACAAATTTTTACGTTTAAATTATGTGTTAGATATATTGATACCTCACCCTATCCATTTGGAAATATTGGTTCAAACTGTTCGTTACTGGGTACAAGATACCTCTTGTTTGCATTTATTACGATTCTTTCTTTATGAGTATTGTAATAGTGTTATTACTCTAAAGAGGTCTGTTTCCGATTTTTCAAAAAAAAAGAATCAAAGATTCTTATTGTTCCTATATAATTCCTACGTATGTGAATGCGAATCCATCTTCGTTTTTCTCCGCAACCAATCCTCTCATTTACGATCAACATCTTACGGAGCCTTTCTTGCACGAGTTTATTTCTACCTAAAGTTAGAACATTTTGTAAAAGTATTTACTAAGCATTTTGGGGTNNNNNNNNNNNNNNNNNNNNNNNNNNNNNNNNNNNNNNNNNNNNNNNNNNNNNNNNNNNNNNNNNNNNNNNNNNNNNNNNNNNNNNNNNNNNNNNNNNNNNNNNNNNNNNNNNNNNNNNNNNNNNNNNNNNNNNNNNNNNNNNNNNNNNNNNNNNNNNNNNNNNNNNNNNNNNNNNNNNNNNNNNNNNNNNNNNNNNNNNNNNNNNNNNNNNNNNNNNNNNNNNNNNNNNNNNNNNNNNNNNNNNNNNNNNNNNNNNNNNNNNNNNNNNNNNNNNNNNNNNNNNNNNNNNNNNNNNNNNNNNNNNNNNNNNNNNNNNNNNNNNNNNNNNNNNNNNNNNNNNNNNNNNNNNNNNNNNNNNNNNNNNNNNNNNNNNNNNNNNNNNNNNNNNNNNNNNNNNNNNNNNNNNNNNNNNNNNNNNNNNNNNNNNNNNNNNNNNNNNNNNNNNNNNNNNNNNNNNNNNNNNNNAAGAATACAAATTGACTTATTATACTCCTGACTATGAACCCCATGACCATGATATCTTGGCAGCATTTCGAGTAACTCCTCAACCTGGAGTTCCACCAGAAGAAGCAGGGGCCGCGGTAGCTGCCGAATCTTCTACTGGTACATGGACAACTGTGTGGACCGATGGACTTACCAGCCTTGATCGTTACAAAGGACGATGCTACCACATCGAGCCTGTTCCTGGAGAAGAAAGTCAGTTTATTGCTTATGTAGCTTACCCATTAGACCTTTTTGAAGAAGGTTCTGTTACTAACATGTTTACTTCCATTGTGGGTAATGTATTTGGGTTCAAAGCCCTGCGTGCTCTACGTTTGGAGGATTTGCGAATCCCTCCTGCTTATACGAAAACTTTCCAAGGCCCGCCTCATGGTATCCAAGTTGAAAGAGATAAATTGAACAAATATGGACGTCCCCTATTGGGATGTACTATTAAACCGAAATTGGGGTTGTCCGCTAAGAACTACGGCCGAGCAGTTTATGAATGTCTTCGTGGCGGACTTGATTTTACCAAAGATGATGAAAACGTGAACTTCCAACCATTTATGCGTTGGAAAGACCGGTTCTTATTCTGTGCCGAAGCTATTTTTAAATCACAGTCTGAAACAGGTGAAATCAAAGGACATTACTTAAATGCTTCTGCAGGTACATGCCAAGAAATGATTAAAAGGGCTGTATTTGCCAGAGAATTGGGAGTTCCTATCGTAATGCATGACTACTTAACAGGGGGATTCACTGCAAATACTAGTTTAGCTCATTATTGTAGAGATAATGGCCTACTTCTTCACATCCACCGTGCAATGCATGCAGTTATTGATAGACAGAAAAATCACGGTATACACTTCCGCGTACTAGCTAAAGCCTTACGTCTGTCTGGTGGAGATCATATTCATTCCGGTACTGTAGTAGGTAAACTTGAAGGGGAAAGGGACATCACTTTAGGTTTTGTTGATTTACTACGTGATGACTATGTTGAAAAAGACCGAAGTCGCGGTATTTATTTCACTCAACCTTGGGTTTCCCTACCTGGTGTTATTCCTGTGGCTTCCGGGGGTATTCACGTTTGGCATATGCCCGCTCTAACCGAGATCTTTGGGGATGATTCTGTACTGCAGTTCGGTGGCGGAACTTTAGGCCACCCGTGGGGAAATGCGCCGGGTGCTGTAGCGAATCGAGTAGCTCTAGAAGCCTGTGTACAAGCTCGTAATGAAGGGCGTGATCTTGCTCGCGAGGGTAACGATATTATTCGTAAAGCTGCCAAATGGAGTCCTGAACTAGCAGCCGCTNNNNNNNNNNNNNNNNNNNNNNNNNNNNNNNNNNNNNNNNNNNNNNNNNNNNNNNNNNNNNNNNNNNNNNNNNNNNNNNNNNNNNNNNNNNNNNNNNNNNNNNNNNNNNNNNNNNNNNNNNNNNNNNNNNNNNNNNNNNNNNNNNNNNNNNNNNNNNNNNNNNNNNNNNNNNNNNNNNNNNNNNNNNNNNNNNNNNNNNNNNNNNNNNNNNNNNNNNNNNNNNNNNNNNNNNNNNNNNNNNNNNNNNNNNNNNNNNNNNNNNNNNNNNNNNNNNNNNNNNNNNNNNNNNNNNNNNNNNNNNNNNNNNNNNNNNNNNNNNNNNNNNNNNNNNNNNNNNNNNNNNNNNNNNNNNNNNNNNNNNNNNNNNNNNNNNNNNNNNNNNNNNNNNNNNNNNNNNNNNNNNNNNNNNNNNNNNNNNNNNNNNNNNNNNNNNNNNNNNNNNNNNNNNNNNNNNNNNNNNNNNNNNNNNNNNNNNNNNNNNNNNNNNNNNNNNNNNNNNNNNNNNNNNNNNNNNNNNNNNNNNNNNNNNNNNNNNNNNNNNNNNNNNNNNNNNNNNNNNNNNNNNNNNNNNNNNNNNNNNNNNNNNNNNNNNNNNNNNNNNNNNNNNNNNNNNNNNNNNNNNNNNNNNNNNNNNNNNNNNNNNNNNNNNNNNNNNNNNNNNNNNNNNNNNNNNNNNNNNNNNNNNNNNNNNNNNNNNNNNNNNNNNNNNNNNNNNNNNNNNNNNNNNNNNNNNNNNNNNNNNNNNNNNNNNNNNNNNNNNNNNNNNNNNNNNNNNNNNNNNNNNNNNNNNNNNNNNNNNNNNNNNNNNNNNNNNNNNNNNNNNNNNNNNNNNNNNNNNNNNNNNNNNNNNNNNNNNNNNNNNNNNNNNNNNNNNNNNNNNNNNNNNNNNNNNNNNNNNNNNNNNNNNNNNNNNNNNNNNNNNNNNNNNNNNNNNNNNNNNNNNNNNNNNNNNNNNNNNNNNNNNNNNNNNNNNNNNNNNNNNNNNNNNNNNNNNNNNNNNNNNNNNNNNNNNNNNNNNNNNNNNNNNNNNNNNNNNNNNNNNNNNNNNNNNNNNNNNNNNNNNNNNNNNNNNNNNNNNNNNNNNNNNNNNNNNNNNNNNNNNNNNNNNNNNNNNNNNNNNNNNNNNNNNNNNNNNNNNNNNNNNNNNNNNNNNNNNNNNNNNNNNNNNNNNNNNNNNNNNNNNNNNNNNNNNNNNNNNNNNNNNNNNNNNNNNNNNNNNNNNNNNNNNNNNNNNNNNNNNNNNNNNNNNNNNNNNNNNNNNNNNNNNNNNNNNNNNNNNNNNNNNNNNNNNNNNNNNNNNNNNNNNNNNNNNNNNNNNNNNNNNNNNNNNNNNNNNNNNNNNNNNNNNNNNNNNNNNNNNNNNNNNNNNNNNNNNNNNNNNNNNNNNNNNNNNNNNNNNNNNNNNNNNNNNNNNNNNNNNNNNNNNNNNNNNNNNNNNNNNNNNNNNNNNNNNNNNNNNNNNNNNNNNNNNNNNNNNNNNNNNNNNNNNNNNNNNNNNNNNNNNNNNNNNNNNNNNNNNNNNNNNNNNNNNNNNNNNNNNNNNNNNNNNNNNNNNNNNNNNNNNNNNNNNNNNNNNNNNNNNNNNNNNNNNNNNNNNAAAA--GACCGTTTGATTCTCTAACTAATTATCATCTTTTTTTGTTAACGGTTCAA--AAAAATTGGGTCTCTTCTTCATTGACTCTTCTTTCACAAAGGTATCCGAGCATAAAAGTTTTTCTCTTATCACAA----TGTGATGTATGATGTAAATGATACATGAGCAGCT----GCAAGGAGTACTCTTACTCATTTAAATGATTCCCAATACAAAACATTACTCTTACTAAGA---ACA-TACAAAGTCTTCTTTTCAAGCTACAGGAAATTCCGGGGCCTAGATAAGATTTTGTCATACCCTTTCGCCTTTTAATTGACATAGACCCCTATTTTCTAGTAAAATGAGTAGCTGATGCGTANNNN
>Polygonella_articulata
NNNNNNNNNNNNNNNNNNNNNNNNNNNNNNNNNNNNNNNNNNNNNNNNNNNNNNNNNNNNNNNNNNNNNNNNNNNNNNNNNNNNNNNNNNNNNNNNNNNNNNNNNNNNNNNNNNNNNNNNNNNNNNNNNNNNNNNNNNNNNNNNNNNNNNNNNNNNNNNNNNNNNNNNNNNNNNNNNNNNNNNNNNNNNNNNNNNNNNNNNNNNNNNNNNNNNNNNNNNNNNNNNNNNNNNNNNNNNNNNNNNNNNNNNNNNNNNNNNNNNNNNNNNNNNNNNNNNNNNNNNNNNNNNNNNNNNNNNNNNNNNNNNNNNNNNNNNNNNNNNNNNNNNNNNNNNNNNNNNNNNNNNNNNNNNNNNNNNNNNNNNNNNNNNNNNNNNNNNNNNNNNNNNNNNNNNNNNNNNNNNNNNNNNNNNNNNNNNNNNNNNNNNNNNNNNNNNNNNNNNNNNNNNNNNNNNNNNNNNNNNNNNNNNNNNNNNNNNNNNNNNNNNNNNNNNNNNNNNNNNNNNNNNNNNNNNNNNNNNNNNNNNNNNNNNNNNNNNNNNNNNNNNNNNNNNNNNNNNNNNNNNNNNNNNNNNNNNNNNNNNNNNNNNNNNNNNNNNNNNNNNNNNNNNNNNNNNNNNNNNNNNNNNNNNNNNNNNNNNNNNNNNNNNNNNNNNNNNNNNNNNNNNNNNNNNNNNNNNNNNNNNNNNNNNNNNNNNNNNNNNNNNNNNNNNNNNNNNNNNNNNNNNNNNNNNNNNNNNNNNNNNNNNNNNNNNNNNNNNNNNNNNNNNNNNNNNNNNNNNNNNNNNNNNNNNNNNNNNNNNNNNNNNNNNNNNNNNNNNNNNNNNNNNNNNNNNNNNNNNNNNNNNNNNNNNNNNNNNNNNNNNNNNNNNNNNNNNNNNNNNNNNNNNNNNNNNNNNNNNNNNNNNNNNNNNNNNNNNNNNNNNNNNNNNNNNNNNNNNNNNNNNNNNNNNNNNNNNNNNNNNNNNNNNNNNNNNNNNNNNNNNNNNNNNNNNNNNNNNNNNNNNNNNNNNNNNNNNNNNNNNNNNNNNNNNNNNNNNNNNNNNNNNNNNNNNNNNNNNNNNNNNNNNNNNNNNNNNNNNNNNGGATCATTAGCTAAAGCTAAATTTTGTAACGTATTAGGACATCCCATTAGTAAGCCGGGCTGGGCTGATTTATCTGATTCTGATATTATACGTCGATTTGGGCGTATATGTAGAAATCTTTCTCATTATTACAGCGGATCCANGAATACAAATTGACTTATTATACTCCTGACTATGAACCGCATGATCATGATATCTTGGCAGCATTTCGAGTAACTCCTCAACCTGGAGTTCCGCCAGAAGAAGCAGGGGCCGCGGTAGCTGCCGAATCTTCTACTGGTACATGGACAACCGTGTGGACCGATGGACTTACCAGCCTTGATCGTTACAAAGGACGATGCTACGACATCGAGCCTGTTCCTGGCGAAGAAAGTCAATTTATTGCTTATGTAGCTTACCCATTAGACCTTTTTGAAGAAGGTTCTGTTACTAACATGTTTACTTCCATTGTGGGTAATGTATTTGGGTTCAAAGCCTTGCGTGCTCTTCGTTTGGAGGATTTGCGAATCCCTCCTGCTTATACGAAAACTTTCCAAGGCCCGCCTCATGGTATCCAAGTTGAAAGAGATAAATTGAACAAATATGGACGTCCCCTATTGGGATGTACTATTAAACCGAAATTGGGATTGTCCGCTAAGAACTACGGTCGGGCAGTTTATGAATGTCTTCGTGGCGGACTTGATTTTACCAAAGATGATGAAAACGTGAACTCCCAACCATTTATGCGTTGGAGAGACCGTTTCTTATTCTGTGCCGAAGCTATTTTTAAATCACAGTCCGAAACAGGTGAAATCAAAGGACATTACTTGAATGCTACTGCAGGTACATGCGAAGAAATGATAAAAAGGGCTGTATTTGCCAGAGAATTGGGAGTTCCTATCGTAATGCACGACTACTTAACAGGGGGATTCACAGCAAATACTAGTTTAGCTCATTATTGCAGAGATAATGGCCTACTTCTTCACATTCACCGCGCAATGCATGCAGTTATTGACAGACAGAAAAATCACGGTATGCACTTCCGTGTACTAGCTAAAGCCTTACGTATGTCTGGTGGAGATCATATCCATTCCGGTACTGTAGTAGGTAAACTTGAAGGGGAAAGGGAAATTACTTTAGGGTTTGTTGATTTACTACGTGATGACTTTGTTGAAAAAGACCGAAGTCGCGGTATTTATTTCACTCAACCTTGGGTTTCCATGCCTGGTGTTATTCCTGTGGCTTCCGGGGGTATTCACGTTTGGCATATGCCCGCTTTAACCGAGATCTTTGGGGATGACTCTGTATTACAGTTTGGTGGCGGAACTTTAGGCCACCCATGGGGAAATGCACCGGGTGCTGTAGCGAATCGAGTAGCTCTAGAAGCTTGTGTACAAGCTCGTAATGAGGGGCGTGATCTTGCTCGCGAGGGTAACGATATTATTCGCAAAGCTGCTAAATGGAGTCCTGAACTAGCTGCCGCTNNNNNNNNNNNNNNNNNNNNNNNNNNNNNNNNNNNNNNNNNNNNNNNNNNNNNNNNNNNNNNNNNNNNNNNNNNNNNNNNNNNNNNNNNNNNNNNNNNNNNNNNNNNNNNNNNNNNNNNNNNNNNNNNNNNNNNNNNNNNNNNNNNNNNNNNNNNNNNNNNNNNNNNNNNNNNNNNNNNNNNNNNNNNNNNNNNNNNNNNNNNNNNNNNNNNNNNNNNNNNNNNNNNNNNNNNNNNNNNNNNNNNNNNNNNNNNNNNNNNNNNNNNNNNNNNNNNNNNNNNNNNNNNNNNNNNNNNNNNNNNNNNNNNNNNNNNNNNNNNNNNNNNNNNNNNNNNNNNNNNNNNNNNNNNNNNNNNNNNNNNNNNNNNNNNNNNNNNNNNNNNNNNNNNNNNNNNNNNNNNNNNNNNNNNNNNNNNNNNNNNNNNNNNNNNNNNNNNNNNNNNNNNNNNNNNNNNNNNNNNNNNNNNNNNNNNNNNNNNNNNNNNNNNNNNNNNNNNNNNNNNNNNNNNNNNNNNNNNNNNNNNNNNNNNNNNNNNNNNNNNNNNNNNNNNNNNNNNNNNNNNNNNNNNNNNNNNNNNNNNNNNNNNNNNNNNNNNNNNNNNNNNNNNNNNNNNNNNNNNNNNNNNNNNNNNNNNNNNNNNNNNNNNNNNNNNNNNNNNNNNNNNNNNNNNNNNNNNNNNNNNNNNNNNNNNNNNNNNNNNNNNNNNNNNNNNNNNNNNNNNNNNNNNNNNNNNNNNNNNNNNNNNNNNNNNNNNNNNNNNNNNNNNNNNNNNNNNNNNNNNNNNNNNNNNNNNNNNNNNNNNNNNNNNNNNNNNNNNNNNNNNNNNNNNNNNNNNNNNNNNNNNNNNNNNNNNNNNNNNNNNNNNNNNNNNNNNNNNNNNNNNNNNNNNNNNNNNNNNNNNNNNNNNNNNNNNNNNNNNNNNNNNNNNNNNNNNNNNNNNNNNNNNNNNNNNNNNNNNNNNNNNNNNNNNNNNNNNNNNNNNNNNNNNNNNNNNNNNNNNNNNNNNNNNNNNNNNNNNNNNNNNNNNNNNNNNTAAGTGAGAACTTTCAAATTCAGAGAAACCCTGGAATGAAAAAAATGGGCAATCCTGAGCCAACTCCTTCTTTCCAAAAGGAAGAAAA-CGGATAGGTGCAGAGACTCAATGGAAGCTGTTCTAACAAATGGAGTTGACAGTCTTGCGTTGTTATAAGAATTGTTCTATCGAAATTCCAAAAAGGATGAAGAATAAACCTAGACGCATACGTACTAAAAACTAACGAATACTCTATTTATCT-ATAA-TTATATAAAA--------ATATTCAATTAAATGAAAAAATATTGATGATGACAAAAATATTTATTTGATGACTATGAAAAAGTGGAAGAATTGTTGTGAATCGATTCGAAGTTTAAGAAAGAATCGAATATTCGTTTTTTAGTAAATTCAAACTTTTATTCCCCAATCGGATAGATCTGTTGCAAACCCGACCCATCGAATGAGAATGAAGATAGAGTCCCATTCTACGTGTCAATCCTGACAACAATGAAATTTATAGTAAGAGGAAAATCCGTCGACTTTTAAAATCGTGAGGGTTCAAGTCCCTCTATCCCCAAAAAAGAGACTTTGATTCTCTAACTAATTATCCTCTTTTTTTGTTAACGATT---------------------------------------------------------------------------------------GATGTATGATGTAAATGAGACAGGAGCCGCTTTGAGCAAGGAGTACTCTTACTCATTTGAATGATTCCCAATACATAGCATTACTCGTACTAAGAC---------AAAGTCTTCTTTTGAAGATACAGGAAATTCCGGGACTTAGATAAGACTTTGTAATATCCTTTCACCTTTTAATTGACATAGACCCCAGTTTTCTAGTAAAATAAGTAGATAATGCGTAGGGA
>Polygonum_aviculare
NNNNNNNNNNNNNNNNNNNNNNNNNNNNNNNNNNNNNNNNNNNNNNNNNNNNNNNNNNNNNNNNNNNNNNNNNNNNNNNNNNNNNNNNNNNNNNNNNNNNNNNNNNNNNNNNNNNNNNNNNNNNNNNNNNNNNNNNNNNNNNNNNNNNNNNNNNNNNNNNNNNNNNNNNNNNNNNNNNNNNNNNNNNNNNNNNNNNNNNNNNNNNNNNNNNNNNNNNNNNNNNNNNNNNNNNNNNNNNNNNNNNNNNNNNNNNNNNNNNNNNNNNNNNNNNNNNNNNNNNNNNNNNNNNNNNNNNNNNNNNNNNNNNNNNNNNNNNNNNNNNNNNNNNNNNNNNNNNNNNNNNNNNNNNNNNNNNNNNNNNNNNNNNNNNNNNNNNNNNNNNNNNNNNNNNNNNNNNNNNNNNNNNNNNNNNNNNNNNNNNNNNNNNNNNNNNNNNNNNNNNNNNNNNNNNNNNNNNNNNNNNNNNNNNNNNNNNNNNNNNNNNNNNNNNNNNNNNNNNNNNNNNNNNNNNNNNNNNNNNNNNNNNNNNNNNNNNNNNNNNNNNNNNNNNNNNNNNNNNNNNNNNNNNNNNNNNNNNNNNNNNNNNNNNNNNNNNNNNNNNNNNNNNNNNNNNNNNNNNNNNNNNNNNNNNNNNNNNNNNNNNNNNNNNNNNNNNNNNNNNNNNNNNNNNNNNNNNNNNNNNNNNNNNNNNNNNNNNNNNNNNNNNNNNNNNNNNNNNNNNNNNNNNNNNNNNNNNNNNNNNNNNNNNNNNNNNNNNNNNNNNNNNNNNNNNNNNNNNNNNNNNNNNNNNNNNNNNNNNNNNNNNNNNNNNNNNNNNNNNNNNNNNNNNNNNNNNNNNNNNNNNNNNNNNNNNNNNNNNNNNNNNNNNNNNNNNNNNNNNNNNNNNNNNNNNNNNNNNNNNNNNNNNNNNNNNNNNNNNNNNNNNNNNNNNNNNNNNNNNNNNNNNNNNNNNNNNNNNNNNNNNNNNNNNNNNNNNNNNNNNNNNNNNNNNNNNNNNNNNNNNNNNNNNNNNNNNNNNNNNNNNNNNNNNNNNNNNNNNNNNNNNNNNNNNNNNNNNNNNNNNNNNNNNNNNNNNNNNNNNNNNNNNNNNNNNNNNNNNNNNNNNNNNNNNNNNNNNNNNNNNNNNCCATTAGTAAGCCGGCCTGGGCTGATTTATCTGATTCTGATATTATACGTCGATTTGGGCGTATATGTAGAAATCTTTCTCATTATTATAGCGGATCTANGAATACAAATTGACTTATTATACTCCTGACTATGAACCCCATGATCATGATATCTTGGCAGCATTTCGAGTAACTCCTCAACCTGGAGTTCCGCCAGAAGAAGCAGGGGCCGCGGTAGCTGCGGAATCTTCTACTGGTACATGGACAACTGTGTGGACCGATGGACTTACCAGCCTTGATCGTTACAAAGGACGATGCTACGACATCGAGCCTGTTCCTGGAGAAGAAAATCAATTTATTGCTTATGTAGCTTACCCATTAGACCTTTTTGAAGAAGGTTCTGTTACTAACATGTTTACTTCCATTGTGGGTAATGTATTTGGGTTCAAAGCCTTGCGTGCTCTTCGCTTGGAGGATTTGAGAATACCTCCTGCTTATACGAAAACTTTCCAAGGCCCGCCTCATGGTATCCAAGTTGAAAGAGATAAATTGAACAAATATGGACGTCCCCTATTGGGATGTACTATTAAACCAAAATTGGGATTGTCCGCTAAGAACTACGGTCGGGCAGTTTATGAATGTCTTCGTGGTGGACTTGATTTTACCAAAGATGATGAAAACGTGAACTCCCAACCATTTATGCGTTGGAGAGACCGTTTCTTATTCTGTGCCGAAGCTATTTTTAAATCACAGTCCGAAACAGGTGAAATCAAAGGACATTACTTGAATGCTACTGCCGGTACATGCGAAGAAATGATAAAAAGGGCTGTATTTGCCAGAGAATTGGGAGTTCCTATCGTAATGCACGACTACTTAACAGGAGGATTCACAGCAAATACTAGTTTAGCTCATTATTGCAGAGATAATGGCCTACTTCTTCACATTCACCGCGCAATGCATGCAGTTATTGACAGACAGAAAAATCACGGTATGCACTTCCGTGTACTAGCTAAAGCCTTACGTATGTCTGGTGGAGATCATATTCATGCCGGTACTGTAGTAGGTAAACTTGAAGGAGAAAGGGAAATTACTTTAGGGTTTGTTGATTTACTACGTGATGACTTTGTTGAAAAAGACCGAAGTCGTGGTATTTATTTCACTCAACCTTGGGTTTCTATGCCAGGTGTTATTCCTGTGGCTTCCGGGGGTATTCACGTTTGGCATATGCCTGCTCTAACCGAGATTTTTGGGGATGATTCTGTACTACAGTTCGGTGGCGGAACTTTAGGCCACCCATGGGGAAATGCGCCGGGTGCTGTAGCGAATCGAGTAGCTCTAGAAGCCTGTGTACAAGCTCGTAATGAAGGGCGTGATCTTGCTCGCGAGGGTAACGATATTATTCGCAAAGCTGCTAAATGGAGTCCGGAACTAGCTGCCGCTNNNNNNNNNNNNNNNNNNNNNNNNNNNNNNNNNNNNNNNNNNNNNNNNNNNNNNNNNNNNNNNNNNNNNNNNNNNNNNNNNNNNNNNNNNNNNNNNNNNNNNNNNNNNNNNNNNNNNNNNNNNNNNNNNNNNNNNNNNNNNNNNNNNNNNNNNNNNNNNNNNNNNNNNNNNNNNNNNNNNNNNNNNNNNNNNNNNNNNNNNNNNNNNNNNNNNNNNNNNNNNNNNNNNNNNNNNNNNNNNNNNNNNNNNNNNNNNNNNNNNNNNNNNNNNNNNNNNNNNNNNNNNNNNNNNNNNNNNNNNNNNNNNNNNNNNNNNNNNNNNNNNNNNNNNNNNNNNNNNNNNNNNNNNNNNNNNNNNNNNNNNNNNNNNNNNNNNNNNNNNNNNNNNNNNNNNNNNNNNNNNNNNNNNNNNNNNNNNNNNNNNNNNNNNNNNNNNNNNNNNNNNNNNNNNNNNNNNNNNNNNNNNNNNNNNNNNNNNNNNNNNNNNNNNNNNNNNNNNNNNNNNNNNNNNNNNNNNNNNNNNNNNNNNNNNNNNNNNNNNNNNNNNNNNNNNNNNNNNNNNNNNNNNNNNNNNNNNNNNNNNNNNNNNNNNNNNNNNNNNNNNNNNNNNNNNNNNNNNNNNNNNNNNNNNNNNNNNNNNNNNNNNNNNNNNNNNNNNNNNNNNNNNNNNNNNNNNNNNNNNNNNNNNNNNNNNNNNNNNNNNNNNNNNNNNNNNNNNNNNNNNNNNNNNNNNNNNNNNNNNNNNNNNNNNNNNNNNNNNNNNNNNNNNNNNNNNNNNNNNNNNNNNNNNNNNNNNNNNNNNNNNNNNNNNNNNNNNNNNNNNNNNNNNNNNNNNNNNNNNNNNNNNNNNNNNNNNNNNNNNNNNNNNNNNNNNNNNNNNNNNNNNNNNNNNNNNNNNNNNNNNNNNNNNNNNNNNNNNNNNNNNNNNNNNNNNNNNNNNNNNNNNNNNNNNNNNNNNNNNNNNNNNNNNNNNNNNNNNNNNNNNNNNNNNNNNNNNNNNNNNNNNNNNNNNNNNNNNNNNNNNNNNNNNNNNNNTAAGTGAGAACTTTCAAATTCAGAGAAACCCTGGAATTAAAAAAATGGGCAATCCTGAGCCAACTCCTTCTTTCCAAAAGGAAGAAAA-AGGATAGGTGCAGAGACTCAATGGAAGCTGTTCTAACAAATGGAGTTGACGGTCTTGCGTTGTTATAAGAATTCTTCCATCGAAATTCCAAAAAGGATGAAGAATAAACCTAGACGCATACGTAATTAAAAATAAATAATACTCTATTTA----ATAA---ATATAAAA--------ATATTCAATTGAATGAAAAAATATTGATGACGACCCAAATCTTTATTTTATGACTATGAAAAAATGGAAGAATTGTTGTGAATCGATTCCAAATTTAAGAAAGAATCGAATATTCGTTTTTTAGTAAATTCAAATATTTATTCCTCAGTCGGATAGATCTTTTGAAAACCCGACCCATCGGATGAGAATGAAGATAGAGTCCCATTCTACGTGTCAATCCTGACAACAATGAAATTTATAGTAAGAGGAAAATCCGTCGATTTTAAAAATCGTGAGGGTTCAAGTCCCTCTATCCCCAAAAAAGATCCTTTGATTCTCTAACTAATTATCTTCTTTTTTTGTTAACGATTCAAATAAAACGTGGGTCTCTTCCTCATTTACTCTTCTTTCACAAAGGTATACGAGCAAAAAAGGGTTTCTCTTATCACAAGTC----GATGTATGATGTAAATGAGACAGGAGCTGCTTTGAGCAAGGAGTACTCTTACTCATTTGAATGATTCCCAATACATATCATTACTCGTACTAAGACTTAAATAA-AAAGTCTTCCTTTGGAGATACAGGAAATTCCGGGACCTAGATAAGACTTTTTAATACCCTTTCACCTTTTAATTGACATAGACCCCTGTTTTATAGTAAAATGAGTAGATAATGCGTAGGGA
>Atraphaxis_bracteata
NNNNNNNNNNNNNNNNNNNNNNNNNNNNNNNNNNNNNNNNNNNNNNNNNNNNNNNNNNNNNNNNNNNNNNNNNNNNNNNNNNNNNNNNNNNNNNNNNNNNNNNNNNNNNNNNNNNNNNNNNNNNNNNNNNNNNNNNNNNNNNNNNNNNNNNNNNNNNNNNNNNNNNNNNNNNNNNNNNNNNNNNNNNNNNNNNNNNNNNNNNNNNNNNNNNNNNNNNNNNNNNNNNNNNNNNNNNNNNNNNNNNNNNNNNNNNNNNNNNNNNNNNNNNNNNNNNNNNNNNNNNNNNNNNNNNNNNNNNNNNNNNNNNNNNNNNNNNNNNNNNNNNNNNNNNNNNNNNNNNNNNNNNNNNNNNNNNNNNNNNNNNNNNNNNNNNNNNNNNNNNNNNNNNNNNNNNNNNNNNNNNNNNNNNNNNNNNNNNNNNNNNNNNNNNNNNNNNNNNNNNNNNNNNNNNNNNNNNNNNNNNNNNNNNNNNNNNNNNNNNNNNNNNNNNNNNNNNNNNNNNNNNNNNNNNNNNNNNNNNNNNNNNNNNNNNNNNNNNNNNNNNNNNNNNNNNNNNNNNNNNNNNNNNNNNNNNNNNNNNNNNNNNNNNNNNNNNNNNNNNNNNNNNNNNNNNNNNNNNNNNNNNNNNNNNNNNNNNNNNNNNNNNNNNNNNNNNNNNNNNNNNNNNNNNNNNNNNNNNNNNNNNNNNNNNNNNNNNNNNNNNNNNNNNNNNNNNNNNNNNNNNNNNNNNNNNNNNNNNNNNNNNNNNNNNNNNNNNNNNNNNNNNNNNNNNNNNNNNNNNNNNNNNNNNNNNNNNNNNNNNNNNNNNNNNNNNNNNNNNNNNNNNNNNNNNNNNNNNNNNNNNNNNNNNNNNNNNNNNNNNNNNNNNNNNNNNNNNNNNNNNNNNNNNNNNNNNNNNNNNNNNNNNNNNNNNNNNNNNNNNNNNNNNNNNNNNNNNNNNNNNNNNNNNNNNNNNNNNNNNNNNNNNNNNNNNNNNNNNNNNNNNNNNNNNNNNNNNNNNNNNNNNNNNNNNNNNNNNNNNNNNNNNNNNNNNNNNNNNNNNNNNNNNNNNNNNNNNNNNNNNNNNNNNNNNNNNNNNNNNNNNNNNNNNNNNNNNNNNNNNNNNNNNNNNNNNNNNNNNNNNNNNNNNNNNNNNNNNNNNNNNNNNNNNNNNNNNNNNNNNNNNNNNNNNNNNNNNNNNNNNNNNNNNNNNNNNNNNNNNNNNNNNNNNNNNNNNNNNNNNNNNNNNNNNNNNNNNNACTTATTATACTCCTGACTATGAACCCCATGATCATGATATCTTGGCAGCATTTCGAGTAACTCCTCAACCTGGAGTTCCGCCAGAAGAAGCAGGGGCCGCGGTAGCTGCCGAATCTTCTACTGGTACATGGACAGCCGTGTGGACCGATGGACTTACCAGCCTTGATCGTTACAAAGGACGATGCTACGACATTGAGCCTGTTCCTGGAGAAGAAAGTCAATTTATTGCTTATGTAGCTTACCCATTAGACCTTTTTGAAGAAGGTTCTGTTACTAACATGTTTACTTCCATTGTGGGTAATGTATTTGGGTTCAAAGCCCTGCGTGCTCTTCGTTTGGAGGATTTGCGAATCCCTCCTGCTTATACGAAAACTTTCCAAGGCCCGCCTCATGGTATCCAAGTTGAAAGAGATAAATTGAACAAATATGGACGTCCCCTATTGGGATGTACTATTAAACCAAAATTGGGATTGTCCGCTAAGAACTACGGCCGGGCAGTTTATGAATGTCTTCGTGGTGGACTTGATTTTACCAAAGATGATGAAAACGTGAACTCCCAACCATTTATGCGTTGGAGAGACCGTTTCTTATTCTGTGCCGAAGCTATTTTTAAATCACAGTCCGAAACAGGTGAAATCAAAGGACATTACTTGAATGCTACTGCAGGTACATGCGAAGAAATGATCAAAAGGGCTGTATTTGCCAGAGAATTGGGAGTTCCTATCGTAATGCATGACTACTTAACAGGGGGATTCACAGCAAATACTAGTTTAGCTCATTATTGCAGAGATAATGGCCTACTTCTTCACATTCACCGCGCAATGCATGCAGTTATTGACAGACAGAAAAATCACGGTATGCACTTCCGTGTACTAGCTAAAGCCTTACGTATGTCTGGTGGAGATCATATTCATGCCGGTACTGTAGTAGGTAAACTTGAAGGGGAAAGGGACATTACTTTAGGGTTTGTTGATTTATTACGTGATGACTTTGTTGAAAAAGACCGAAGTCGTGGTATTTATTTCACTCAACCTTGGGTTTCCATGCCTGGTGTTATTCCTGTGGCTTCCGGGGGTATTCACGTTTGGCATATGCCCGCTCTAACCGAGATCTTTGGGGATGATTCTGTACTACAGTTCGGTGGCGGAACTTTAGGTCACCCATGGGGAAATGCGCCGGGTGCTGTAGCGAATCGAGTAGCTCTAGAAGCCTGTGTACAAGCTCGTAATGAGGGGCGTGATCTTGCTCGCGAGGGTNNNNNNNNNNNNNNNNNNNNNNNNNNNNNNNNNNNNNNNNNNNNNNNNNNNNNNNNNNNNNNNNNNNNNNNNNNNNNNNNNNNNNNNNNNNNNNNNNNNNNNNNNNNNNNNNNNNNNNNNNNNNNNNNNNNNNNNNNNNNNNNNNNNNNNNNNNNNNNNNNNNNNNNNNNNNNNNNNNNNNNNNNNNNNNNNNNNNNNNNNNNNNNNNNNNNNNNNNNNNNNNNNNNNNNNNNNNNNNNNNNNNNNNNNNNNNNNNNNNNNNNNNNNNNNNNNNNNNNNNNNNNNNNNNNNNNNNNNNNNNNNNNNNNNNNNNNNNNNNNNNNNNNNNNNNNNNNNNNNNNNNNNNNNNNNNNNNNNNNNNNNNNNNNNNNNNNNNNNNNNNNNNNNNNNNNNNNNNNNNNNNNNNNNNNNNNNNNNNNNNNNNNNNNNNNNNNNNNNNNNNNNNNNNNNNNNNNNNNNNNNNNNNNNNNNNNNNNNNNNNNNNNNNNNNNNNNNNNNNNNNNNNNNNNNNNNNNNNNNNNNNNNNNNNNNNNNNNNNNNNNNNNNNNNNNNNNNNNNNNNNNNNNNNNNNNNNNNNNNNNNNNNNNNNNNNNNNNNNNNNNNNNNNNNNNNNNNNNNNNNNNNNNNNNNNNNNNNNNNNNNNNNNNNNNNNNNNNNNNNNNNNNNNNNNNNNNNNNNNNNNNNNNNNNNNNNNNNNNNNNNNNNNNNNNNNNNNNNNNNNNNNNNNNNNNNNNNNNNNNNNNNNNNNNNNNNNNNNNNNNNNNNNNNNNNNNNNNNNNNNNNNNNNNNNNNNNNNNNNNNNNNNNNNNNNNNNNNNNNNNNNNNNNNNNNNNNNNNNNNNNNNNNNNNNNNNNNNNNNNNNNNNNNNNNNNNNNNNNNNNNNNNNNNNNNNNNNNNNNNNNNNNNNNNNNNNNNNNNNNNNNNNNNNNNNNNNNNNNNNNNNNNNNNNNNNNNNNNNNNNNNNNNNNNNNNNNNNNNNNNNNNNNNNNNNNNNNNNNNNNNNNNNNNNNNNNNNNNNNNNNNNNNNNNNNNNNNNNNNNNNNNNNNNNNNNNNNNNNNNNNNNNNNNNNNNNNNNNNNNNNNNNTAAGTGAGAACTTTCAAATTCAGAGAAACCCTGGAATAAAAAAAATGGGCAATCCTGAGCCAACTCCTTCTTTCCAAAAGGAAGAAAAAAGGATAGGTGCAGAGACTCAATGGAAGCTGTTCTAACAAATGGAGTTGGCGATCTTGCGTTGTTATAAGAATTCTTACATCGAAATTCCAAAAAGGATGAAGAATAAACCTAGACGCATACGTACTTAAATATAAATAATACTCTATTTATTT-ATAA-TTATATAAAAT--TT---ATATTCAATTATATGAAAAAATATTAATAATGA-AAAAATCTTTATTTTATGACTATGAAAAGGCGGAAGAATTGTTGTGAATCGATTTTTAGTTTAAGAAAGAATCGAATATTCGTTTTTTAGTAAATTAAAACATTTATTCCCCAGTCGGATAGATCTTTCGAAAACCCGACCCATTGGATGAGAATGAAGATAGAGTCCCATTCTACGTGTCAATCCTGACAACAATGAAATTTATAGTAAGAGGAAAATCCGTCGACTTTAAAAATCGTGAGGGTTCAAGTCCCTCTATCCCCAAAAAAGATACTTTGATTCTCTAACTAATTATCCTCTTTTTTTGTTAACGATTCAAATAAAACTTAGGTCTCTTCCTCATTTACTCTTCTTTTACAAAGGGATACGAGCAGAAAAGTTTTTCTCTTATCACAAGTCTTGTGATGTATGATGTAAATGAGACATGAGCAGCTTTGAGCAAGGAGTACTCTTACTCATTTGAATGATTCCCAATACATATAAGTACTCGTACTAAGACTTACATAA-AAAGTCTTCTTTTGAAGATACAGGAAATTCCGGGACCTAGATAAGACTTTGTAATACCCTTTCAGCTTTTAATTGACATAGACCCCAGTTTTTTAGTAAAATGAGTAGATGGTGCGTAGGGA
>Muehlenbeckia_rhyticarya
NNNNNNNNNNNNNNNNNNNNNNNNNNNNNNNNNNNNNNNNNNNNNNNNNNNNNNNNNNNNNNNNNNNNNNNNNNNNNNNNNNNNNNNNNNNNNNNNNNNNNNNNNNNNNNNNNNNNNNNNNNNNNNNNNNNNNNNNNNNNNNNNNNNNNNNNNNNNNNNNNNNNNNNNNNNNNNNNNNNNNNNNNNNNNNNNNNNNNNNNNNNNNNNNNNNNNNNNNNNNNNNNNNNNNNNNNNNNNNNNNNNNNNNNNNNNNNNNNNNNNNNNNNNNNNNNNNNNNNNNNNNNNNNNNNNNNNNNNNNNNNNNNNNNNNNNNNNNNNNNNNNNNNNNNNNNNNNNNNNNNNNNNNNNNNNNNNNNNNNNNNNNNNNNNNNNNNNNNNNNNNNNNNNNNNNNNNNNNNNNNNNNNNNNNNNNNNNNNNNNNNNNNNNNNNNNNNNNNNNNNNNNNNNNNNNNNNNNNNNNNNNNNNNNNNNNNNNNNNNNNNNNNNNNNNNNNNNNNNNNNNNNNNNNNNNNNNNNNNNNNNNNNNNNNNNNNNNNNNNNNNNNNNNNNNNNNNNNNNNNNNNNNNNNNNNNNNNNNNNNNNNNNNNNNNNNNNNNNNNNNNNNNNNNNNNNNNNNNNNNNNNNNNNNNNNNNNNNNNNNNNNNNNNNNNNNNNNNNNNNNNNNNNNNNNNNNNNNNNNNNNNNNNNNNNNNNNNNNNNNNNNNNNNNNNNNNNNNNNNNNNNNNNNNNNNNNNNNNNNNNNNNNNNNNNNNNNNNNNNNNNNNNNNNNNNNNNNNNNNNNNNNNNNNNNNNNNNNNNNNNNNNNNNNNNNNNNNNNNNNNNNNNNNNNNNNNNNNNNNNNNNNNNNNNNNNNNNNNNNNNNNNNNNNNNNNNNNNNNNNNNNNNNNNNNNNNNNNNNNNNNNNNNNNNNNNNNNNNNNNNNNNNNNNNNNNNNNNNNNNNNNNNNNNNNNNNNNNNNNNNNNNNNNNNNNNNNNNNNNNNNNNNNNNNNNNNNNNNNNNNNNNNNNNNNNNNNNNNNNNNNNNNNNNNNNNNNNNNNNNNNNNNNNNNNNNNNNNNNNNNNNNNNNNNNNNNNNNNNNNNNNNNNNNNNNNNNNNNNNNNNNNNNNNNNNNNNNNNNNNNNNNNNNNNNNNNNNNNNNNNNNNNNNNNNNNNNNNNNNNNNNNNNNNNNNNNNNNNNNNNNNNNNNNNNNNNNNNNNNNNNNNNNNNNNNNNNNNNNNNNNNNNNNNNNNNNNNNNNNNNNNNNNNNNNNNNNNNNNNNNNNNNNNNNNNNNNNNNNNNNNNNNNNNNNNNNNNNNNNNNNNNNNNNNNNNNNNNNNNNNNNNNNNNNNNNNNNNNNNNNNNNNNNNNNNNNNNNNNNNNNNNNNNNNNNNNNNNNNNNNNNNNNNNNNNNNNNNNNNNNNNNNNNNNNNNNNNNNNNNNNNNNNNNNNNNNNNNNNNNNNNNNNNNNNNNNNNNNNNNNNNNNNNNNNNNNNNNNNNNNNNNNNNNNNNNNNNNNNNNNNNNNNNNNNNNNNNNNNNNNNNNNNNNNNNNNNNNNNNNNNNNNNNNNNNNNNNNNNNNNNNNNNNNNNNNNNNNNNNNNNNNNNNNNNNNNNNNNNNNNNNNNNNNNNNNNNNNNNNNNNNNNNNNNNNNNNNNNNNNNNNNNNNNNNNNNNNNNNNNNNNNNNNNNNNNNNNNNNNNNNNNNNNNNNNNNNNNNNNNNNNNNNNNNNNNNNNNNNNNNNNNNNNNNNNNNNNNNNNNNNNNNNNNNNNNNNNNNNNNNNNNNNNNNNNNNNNNNNNNNNNNNNNNNNNNNNNNNNNNNNNNNNNNNNNNNNNNNNNNNNNNNNNNNNNNNNNNNNNNNNNNNNNNNNNNNNNNNNNNNNNNNNNNNNNNNNNNNNNNNNNNNNNNNNNNNNNNNNNNNNNNNNNNNNNNNNNNNNNNNNNNNNNNNNNNNNNNNNNNNNNNNNNNNNNNNNNNNNNNNNNNNNNNNNNNNNNNNNNNNNNNNNNNNNNNNNNNNNNNNNNNNNNNNNNNNNNNNNNNNNNNNNNNNNNNNNNNNNNNNNNNNNNNNNNNNNNNNNNNNNNNNNNNNNNNNNNNNNNNNNNNNNNNNNNNNNNNNNNNNNNNNNNNNNNNNNNNNNNNNNNNNNNNNNNNNNNNNNNNNNNNNNNNNNNNNNNNNNNNNNNNNNNNNNNNNNNNNNNNNNNNNNNNNNNNNNNNNNNNNNNNNNNNNNNNNNNNNNNNNNNNNNNNNNNNNNNNNNNNNNNNNNNNNNNNNNNNNNNNNNNNNNNNNNNNNNNNNNNNNNNNNNNNNNNNNNNNNNNNNNNNNNNNNNNNNNNNNNNNNNNNNNNNNNNNNNNNNNNNNNNNNNNNNNNNNNNNNNNNNNNNNNNNNNNNNNNNNNNNNNNNNNNNNNNNNNNNNNNNNNNNNNNNNNNNNNNNNNNNNNNNNNNNNNNNNNNNNNNNNNNNNNNNNNNNNNNNNNNNNNNNNNNNNNNNNNNNNNNNNNNNNNNNNNNNNNNNNNNNNNNNNNNNNNNNNNNNNNNNNNNNNNNNNNNNNNNNNNNNNNNNNNNNNNNNNNNNNNNNNNNNNNNNNNNNNNNNNNNNNNNNNNNNNNNNNNNNNNNNNNNNNNNNNNNNNNNNNNNNNNNNNNNNNNNNNNNNNNNNNNNNNNNNNNNNNNNNNNNNNNNNNNNNNNNNNNNNNNNNNNNNNNNNNNNNNNNNNNNNNNNNNNNNNNNNNNNNNNNNNNNNNNNNNNNNNNNNNNNNNNNNNNNNNNNNNNNNNNNNNNNNNNNNNNNNNNNNNNNNNNNNNNNNNNNNNNNNNNNNNNNNNNNNNNNNNNNNNNNNNNNNNNNNNNNNNNNNNNNNNNNNNNNNNNNNNNNNNNNNNNNNNNNNNNNNNNNNNNNNNNNNNNNNNNNNNNNNNNNNNNNNNNNNNNNNNNNNNNNNNNNNNNNNNNNNNNNNNNNNNNNNNNNNNNNNNNNNNNNNNNNNNNNNNNNNNNNNNNNNNNNNNNNNNNNNNNNNNNNNNNNNNNNNNNNNNNNNNNNNNNNNNNNNNNNNNNNNNNNNNNNNNNNNNNNNNNNNNNNNNNNNNNNNNNNNNNNNNNNNNNNNNNNNNNNNNNNNNNNNNNNNNNNNNNNNNNNNNNNNNNNNNNNNNNNNNNNNNNNNNNNNNNNNNNNNNNNNNNNNNNNNNNNNNNNNNNNNNNNNNNNNNNNNNNNNNNNNNNNNNNNNNNNNNNNNNNNNNNNNNNNNNNNNNNNNNNNNNNNNNNNNNNNNNNNNNNNNNNNNNNNNNNNNNNNNNNNNNNNNNNNNNNNNNNNNNNNNNNNNNNNNNNNNNNNNNNNNNNNNNNNNNNNNNNNNNNNNNNNNNNNNNNNNNNNNNNNNNNNNNNNNNNNNNNNNNNNNNNNNNNNNNNNNNNNNNNNNNNNNNNNNNNNNNNNNNNNNNNNNNNNNNNNNNNNNNNNNNNNNNNNNNNNNNNNNNNNNNNNNNNNNNNNNNNNNNNNNNNNNNNNNNNNNNNNNNNNNNNNNNNNNNNNNNNNNNNNNNNNNNNNNNNNNNNNNNNNNNNNNNNNNNNNNNNNNNNNNNNNNNNNNNNNNNNNNNNNNNNNNTAAGTGAGAACTTTCAAATTCAGAGAAACCCTGGAATTAAAAAAATGGGCAATCCTGAGCCAACTCCTTCTTTCCAAAAGGAAGACAAAAGGATAGGTGCAGAGACTCAATGGAAGTTGTTCTAACAAATGGAGTTGACGGTCTTGCGTTGTTATAAGAATTCTTCCATCGAAACTCCAAAAAGGATGAAGAATAAACCTAGATGCATACGTACTTAAATATAAATAATACTCTAGTTATATTATATATTCTATAAAATATTTCGAATATTCAATTAAATGAAAAAATATTGATGACGACCCGAATCTTTATTTTATGACTATGAAAAAGTGGAAGAATTGTTGTGAATCGATTCCAAGTTTAAGAAAGAATCGAATATTCGTTTTTTAGTAAATTAAAGCATTTATTCCCCAGTCCGATAGATCTTTTGAAAACCCGACCCATCGGATGAGAATGAAGATAGAGTCCCGTTCTACGTGTCAATCCTGACAACAATGAAATTTATAGTAAGAGGAAAATCCGTCGACTTTAAAAATCGTGAGGGTTCAAGTCCCTCTATCCCCAAAAAAGATCCTTTGATTCTCTAACTAATTATCCTCTTTTTTTGTTAACGATTCAAATAAAAATTGGGTCTCTTCCTCATTTACTCTG-----ACAAAGGTATCCGAGCAGAAAAGTTTTTCTCTTATCACAAGTCTTGTGATGTATGATGTAAATGAGACATGAGCAGCTTTGAGCAAGGAGTACTCTTATTCATTTGAATGATTCCCAATACATATCATTACTCATACTAAGACTTACAAAA-AA-GTCTTCTTTTTAAGATACAGGAAATTCCGGGACCTAGATAAGACTTTGTAATACCCTTTCGTCTTTTAATTGACATAGAACCCAGTTTTCTAGTAAAATGAGTAGACGATGCATAGGGA
