# Supplementary material for: ﻿New insights into the phylogenetic relationships of Japanese knotweed (Reynoutriajaponica) and allied taxa in subtribe Reynoutriinae (Polygonaceae)
Source: PhytoKeys. 2023 Feb 27;220:83–108. doi: 10.3897/phytokeys.220.96922 (PMC10209619; doi:10.3897/phytokeys.220.96922)
Supplement: Supplementary material 7 — Total evidence multiple-sequence alignment [file phytokeys-220-083_article-96922__-s007.fasta]

>Muehlenbeckia_australis
NNNNNNNNNNNNNNNNNNNNNNNNNNNNNNNNNNNNNNNNNNNNNNNNNNNNNNNNNNNNNNNNNNNNNNNNNNNNNNNNNNNNNNCGTTTTGTTGTCAAATAAAAATACAGGTTATGACACAAACTACAGTTTACTAGTTGTAAAACGTTTAGTTATTCGAATGTATCAACAGAATTATTTGATTCTTTCTGTTAATGATTCTAACAAAAATGAATTTTTGGGGCACAAGAAAAATTTTTATTCTCAACGGATCTCAGAGGGGTTTGCAGCTATTGCGGAAATTCCATTTTCTATGCGATTAATATCTTCCCTAGAAGGAAAAGAACTCAAAGAATCTCCAAATTTACGACCAATTCATTCAACATTTCCTTTTTTAGAGGACAAATTTTTACGTTTAAGTTTTGTGTTAGATATATTGATACCTCACCCTGTCCATCTGGAAATCTTGGTTCAAACTATTCGGTACTGGGTAAAAGATACCTCCTGTTTGCATTTATTACGATTCTTTCTTTATGAATATTGTAATAGTGTTATTACTCTAAAGAGATCTGTTTCCAATTTTTCAAAAAAAAAGAATCAAAGATTCTTATTGTTCCTATATAATTCCTATGTGTGTGAATGCGAATCCATCTTCGTTTTTCTCCGCAACCAATCCTCTCATTTACGATCAACGTTTTACGGAGCCTTTCTTGCACGAGTTTATTTCTACCTAAAGTTAGAACATTTTGTAAAAGTATTTACTAAGCACTTTTCGGTTATACTTTGGTTCTTCAAGGATCCTTTTCTGCATTATGTTAGGTATCAAGGAAAATGGATTCTGGCTTCAAGGGGGACATTTCTTCTGATGACTAAATTTAAATATTACTTTGTCAATTTCTGGCAATATAATTTTTACCTATGGGTGCAAACAAGAAGACTCTATATCAATCAATCATCAAATCAGCCCACGGATTTTATGGGTTTTCTTTTAAGTGTGCGACTAAACTCGTCCGTGTTACGGAGTCAAATGCTAGAAAATTCATTCTTAATAGATAGTGGTATTAAGAAGTTTGAGACCCTAGTTCCAATTATGCCTCTAATTGGATCATTGGCTAAAGCGAAATTTTGTAACGTATTAGGACATCCCATTAGTAAGCCAGCCTGGGCTGATTTATCTGATTCTGATATTATACGTCGATTTGGGCGTATATGTAGAAATCTTTCTCATTATTACAGCGGATCTNNNAATACAAATTGACTTATTATACTCCTGAGTATGAACCCCATGCTCATGATATCTTGGCAGCATTTCGAGTAACTCCTCAACCTGGAGTTCCGCCAGAAGAAGCAGGGGCCGCGGTAGCTGCCGAATCTTCTACTGGTACATGGACAACCGTGTGGACCGATGGACTTACCAGCCTTGATCGTTACAAAGGACGATGCTACGACATCGAGCCTGTTCCTGGAGACGAAAATCAATTTATTGCTTATGTAGCTTACCCATTAGACCTTTTTGAAGAAGGTTCTGTTACTAACATGTTTACTTCCATTGTGGGTAATGTATTTGGGTTCAAAGCCCTGCGTGCTCTTCGTTTGGAGGATTTGCGAATCCCTCCTGCTTATACGAAAACTTTCCAAGGCCCGCCTCATGGTATCCAAGTTGAGAGAGATAAATTGAACAAATATGGACGTCCCTTATTGGGATGTACTATTAAACCGAAATTGGGGTTGTCCGCTAAGAACTACGGTCGGGCAGTTTATGAATGTCTTCGTGGCGGACTTGATTTTACCAAAGATGATGAAAACGTGAACTCCCAACCATTTATGCGTTGGAGAGACCGTTTCTTATTCTGTGCCGAAGCTATTTTTAAATCACAGTCCGAAACAGGTGAAATCAAAGGACATTACTTGAATGCTACTGCAGGTACATGCGAAGAAATGATAAAAAGGGCTGTATTTGCCAGAGAATTGGGAGTTCCTATCGTAATGCATGACTACTTAACCGGGGGATTCACTGCAAATACTACTTTAGCTCATTATTGCAGAGATAATGGCCTACTTCTTCACATTCACCGCGCAATGCATGCAGTTATTGATAGACAGAAAAATCACGGTATGCACTTCCGTGTACTAGCTAAAGCCTTACGTATGTCTGGTGGAGATCATATTCATGCCGGTACTGTAGTAGGTAAACTTGAAGGGGAAAGGGACATTACTTTAGGGTTTGTTGATTTACTACGTGATGACTTTGTTGAAAAAGACCGAAGTCGTGGTATTTATTTCACTCAACCTTGGGTTTCCATGCCTGGTGTTATTCCTGTGGCTTCCGGGGGTATTCACGTTTGGCATATGCCCGCTCTAACCGAGATCTTTGGGGATGATTCTGTACTACAGTTCGGTGGCGGAACTTTAGGCCACCCATGGGGAAATGCGCCGGGTGCTGTAGCGAATCGAGTAGCTCTAGAAGCCTGTGTACAAGCTCGTAATNNNNNNNNNNNNNNNNNNNNNNNNNNNNNNNNNNNNNNNNNNNNNNNNNNNNNNNNNNNNNNNNNNNNNNNNNNNNNNTTCCTGCTATTCTATATTTTATTGAAAGGGGCGCTCAACCTACTGGAACTGTTTATGATATTTTAAAGAAGGCAGAGGTTTTTAAAGAACTTCGCCCTAATGAAACGACATTCACTTAATAAAAAAAATACAACAAGAAAGGGACTTGAGTGATTCGTATATAGTTTGATAGAATCCTTTCTTTATTATTCCCACCCTTTTTGCTCTATTCAGACCTATTTTGTATTGTTCTCGTAGGAGGCTGTGTCTCCTTTACTGATTGATCAAAATAAAAATTTTTGATATAAGATGTCTAGAAAAAAGGATCAAGTGAATAAACAAGCAAGTTTTATATTGACCAAATAACTAACGGTAGGAATTGGAGCTAGCAATAAACAATTCTGACATTCATTTCAATTGGATGGTTTTCTTTGGAACTATACGCAAAAAGAATTAATTATTTGACGTATAATTTTTGAAATTTTTTCTACTTCTTTTGTATTTCGCTCTACATTCCTTTCTAATTATCTACCTTATTTAGCTAATTTAGATAGTGCCAATCCAACACAAGTTCTTTTTTTTT-----------------------------------------------------------------AACATACATATTGACAAGAGTGTAGTGAACAAATATAATTCAAGTGTAAATGGATCTGTTTTTCTCTATTTTTTTGTCCTACATACAAAACACAGGTTTTGTTTTTTACTTTATTCAAAGATTTGTTGAATTTGTTGTGATACAAAACAAAACTGCTTATAAGGAAATGGA--GATAATAAAAAAAAGAATATCTGAAAATATAGAGATAGAAAGATAGAGAAAAAAATAGAATATATATCTATCTATAATGTAGTGGATGAAAATATCTAAGAAACAGTCTAGTTTTTTATTTGAAAATTTATTGTATTGTCAGTTGATCTTTT-TTTTCTTTTTTGCTAATTCACCGTTTTGGTTGGCTTGTCTAATTTCGTTATTTTGATCTCGATTGTATCTATATNNNNNNNTAAGTGAGAACTTTCAAATTCAGAGAAACCCTGGAATTAAAAAAATGGGCAATCCTGAGCCAACTCCTTCTTTCCAAAAGGAAGACAAAAGGATAGGTGCAGAGACTCAATGGAAGTTGTTCTAACAAATGGAGTTGACGGTCTTGCGTTGTTATAAGAATTCTTCCATCGAAACTCCAAAAAGGATGAAGAATAAACCTAGACGCATACGTACTTAAATATAAATAATACTCTATTTATCT-AAAAATTATATAAAATATTTAGAATATTCAATTAAATGAAAAAATATTGATGACGACCCGAATCTTTATTTTATGACTATGAAAAAGTGGAAGAATTGTTGTGAATCGATTCCAAGTTTAAGAAAGAATCGAATATTCGTTTTTTAGTAAATTAAAGCATTTATTCCCCAGTCCGATAGATCTTTTGAAAACCCGACCCATCGGATGAGAATGAAGATAGAGTCCCGTTCTACGTGTCAATCCTGACAACAATGAAATTTATAGTAAGAGGAAAATCCGTCGACTTTAAAAATCGTGAGGGTTCAAGTCCCTCTATCCCCAAAAAAGATCCTTTGATTCTCTAACTAATTATCCTCTTTTTTTGTTAACGATTCAAATAAAAATTGGGTCTCTTCCTCATTTACTCTTCTTTCACAAAGGTATCCGAGCAGAAAAGTTTTTCTCTTATCACAAGTCTTGTGATGTATGATGTAAATGAGACATGAGCAGCTTTGAGCAAGGAGTACTCTTACTCATTTGAATGATTCCCAATACATATCATTACTCATACTAAGACTTACAAAA-AAAGTCTTTTTTTTAAGATACAGGAAATTCCGGGACCTAGATAATACTTTGTAATACCCTTTCGCCTTTTAATTGACATAGAACCCAGTTTTCTACTAAAATGAGTAGACGATGCATAGGGANGTCCGGTGAAGTGTTCGGATCGCGGCGACGTGGGCGGTTCGCTGCCGGCGACGTCGCGAGAAGTCCACTGAACCTTATCATTTAGAGGAAGGAGAAGTCGTAACAAGGTTTCCGTAGGTGAACCTGCGGAAGGATCATTGTCGAAACCTGCGAGAGCAGAAAGACCCGCGCACCCGTTCACAAAACACCGGGGACGCGGCGCCGGCATCGCGCCGGCACCGCGCGCCCCGCGCCCGGGCCCGTCCCGGCACCAACCCAACCCCGGCGCGGATTGCGCCAAGGACCATGAACATCAGCGCGCCCCGCCCC-CCGGTCCTCCGGCGCGG-GCGGCGGCGTCGTGTCGTTTCTACTTAACAAAACGACTCTCGGCAACGGATATCTCGGCTCTCGCATCGATGAAGAACGTAGCGAAATGCGATACTTGGTGTGAATTGCAGAATCCCGTGAACCATCGAGTCTTTGAACGCAAGTTGCGCCCGAAGCCCTCGTGGCCAGGGCACGTCTGTCTGGGCGTCACGCACCGCGTCGCCCCCACCCCCTCCGGGGGATCGGGGCGGAGACTGGCCCCCCGTGCGCCCCCGCGCGCGGCCGGCCCAAACGCAGACCCCGCGGCCGCGAAGCGGCGCGACGACTGGTGGTGTAACCCTACGCATCGCGTCGCGCCCCGAGCGGCCCCCGGCGGCCACGGAAGGCCCC--CCAACCGTTGCGACCCCAGATCAGGCGGGACTACCCGCTGAGTTTAAGCATATCAATAAGCGGAGGNTCACCCACGACCGTTCATGGTGACGGAGCCGGGGGAAGTTGCACGGGGTAAAAAGAACGGACTTGATTACTTGTTTCACCTTTATGAGCTTTGCCATGATTTCCTTATTCAAGTTCAGAATCTTGCTAAAGATTGCGGAGACAAGTGCCCCACTAAGGTAACTACTAGTTTGGTAATTAATGTTTTATGCATAACTAATTGATTGTACGTAATTTGTAAGTAGTTTGAACATATAGTAACTATAGCTAGTTAGCTAGGTAAAGTGAGAGACATATAATGACAAAGTTAGATTCATATCATCTAGCTAGTAAAAAGAACATTCATTTGCTTGAATATATCCCTCTCTATATGTAGCTACTAGCTAGACATATGAAGAGTAAGGACACATATAGTGGGAAGATTAGGTACAAGATTGATGGATATGTAATGATATGATTCACTAATGTTTGTTGAATAACAATTCAAAACTTATTTTTTTTGGAATTGTTAATTAGAATTGAACAATATGGTTGGTAGTATTAGTGGGTCATATATTTATGGATTATAAATTATCTTGTTGGTGGAAATATGGTTTGTTTGAGTACCGATACTAGTGGGTACGTAGATACTGCCGTTGATTTAGGGGTATTTATAGTTAGTTTTATTGTTTATATGGAGTTAGTGTAATCAACTTCAATGATTAGTCGTTCAATAATTACTTTTGCCCACAAAAACACTTTTTATCCCAACATTGTTGTACGTGTTGATCTCAAACATAAACAATGCTGTGTATTCTCTATCAATTGATCACATCTATAATGGTGTACACTATTTAATAATGTTAATACATGAAATGAAATCCAGGTAACGAACCAAGTGTTCAGATACGCAAAGAAAGCGGGCGCGACGTACATAAACAAACCCAAAATGMGCCACTAYGTCGGCAGGAN
>Muehlenbeckia_complexa
NNNNNNNNNNNNNNNNNNNNNNNNNNNNNNNNNNNNNNNNNNNNNNNNNNNNNNNNNNNNNNNNNNNNNNNNNNNNNNNNNNNNNNCGTTTTGTTGTCAAATAAAAATACAGGTTATGACACAAACTACAGTTTACTAGTTGTAAAACGTTTAGTTATTCGAATGTATCAACAGAATTATTTGATTCTTTCTGTTAATGATTCTAACAAAAATGAATTTGTGGGGCACAAGAAAAATTTTTATTCTCAACGGATCTCAGAGGGGTTTGCAGCTATTGCGGAAATTCCATTTTCTATGCGATTAATATCTTCCCTAGAAGGAAAAGAACTCAAAGAATCTCCAAATTTACGACCAATTCATTCAACATTTCCTTTTTTAGAGGACAAATTTTTACGTTTAAGTTTTGTGTTAGATATATTGATACCTCACCCTGTCCATCTGGAAATCTTGGTTCAAACTATTCGGTACTGGGTAAAAGATACCTCCTGTTTGCATTTATTACGATTCTTTCTTTATGAATATTGTAATAGTGTTATTACTCTAAAGAGATCTGTTTCCAATTTTTCAAAAAATAAGAATCAAAGATTCTTATTGTTCCTATATAATTCCTATGTGTGTGAATGCGAATCCATCTTCGTTTTTCTCCGCAACCAATCCTCTCATTTACGATCAACGTTTTACGGAGCCTTTCTTGCACGAGTTTATTTCTACCTAAAGTTAGAACATTTTGTAAAAGTATTTACTAAGCACTTTTCGGTTATCCTTTGGTTCTTCAAGGATCCTTTTCTGCATTATGTTAGGTATCAAGGAAAATGGATTCTGGCTTCAAGGGGGACATTTCTTCTGATGACTAAATTTAAATATTACTTTGTCAATTTCTGGCAATATAATTTTTACCTATGGGTGCAAACAAGAAGACTCTATATCAATCAATCATCAAATCAGCCCACGGATTTTATGGGTTTTCTTTTAAATGTGCGACTAAACTCGTCCGTGTTACGGAGTCAAATGCTAGAAAATTCATTCTTAATAGATAGTGGTATTAAGAAGTTTGAGACCCTAGTTCCAATTATGCCTCTAATTGGATCATTGGCTAAAGCGAAATTTTGTAACGTATTAGGACATCCCATTAGTAAGCCAGCCTGGGCTGATTTATCTGATTCTGATATTATACGTCGATTTGGGCGTATATGTAGAAATCTTTCTCATTATTACAGCGGATCTNNNAATACAAATTGACTTATTATACTCCTGAGTATGAACCCCATGCTCATGATATCTTGGCAGCATTTCGAGTAACTCCTCAACCTGGAGTTCCGCCAGAAGAAGCAGGGGCCGCGGTAGCTGCCGAATCTTCTACTGGTACATGGACAACCGTGTGGACCGATGGACTTACCAGCCTTGATCGTTACAAAGGACGATGCTACGACATCGAGCCTGTTCCTGGAGACGAAAATCAATTTATTGCTTATGTAGCTTACCCATTAGACCTTTTTGAAGAAGGTTCTGTTACTAACATGTTTACTTCCATTGTGGGTAATGTATTTGGGTTCAAAGCCCTGCGTGCTCTTCGTTTGGAGGATTTGCGAATCCCTCCTGCTTATACGAAAACTTTCCAAGGCCCGCCTCATGGTATCCAAGTTGAGAGAGATAAATTGAACAAATATGGACGTCCCTTATTGGGATGTACTATTAAACCGAAATTGGGGTTGTCCGCTAAGAACTACGGTCGGGCAGTTTATGAATGTCTTCGTGGCGGACTTGATTTTACCAAAGATGATGAAAACGTGAACTCCCAACCATTTATGCGTTGGAGAGACCGTTTCTTATTCTGTGCCGAAGCTATTTTTAAATCACAGTCCGAAACAGGTGAAATCAAAGGACATTACTTGAATGCTACTGCAGGTACATGCGAAGAAATGATAAAAAGGGCTGTATTTGCCAGAGAATTGGGAGTTCCTATCGTAATGCATGACTACTTAACCGGGGGATTCACTGCAAATACTACTTTAGCTCATTATTGCAGAGATAATGGCCTACTTCTTCACATTCACCGCGCAATGCATGCAGTTATTGATAGACAGAAAAATCACGGTATGCACTTCCGTGTACTAGCTAAAGCCTTACGTATGTCTGGTGGAGATCATATTCATGCCGGTACTGTAGTAGGTAAACTTGAAGGGGAAAGGGACATTACTTTAGGGTTTGTTGATTTACTACGTGATGACTTTGTTGAAAAAGACCGAAGTCGTGGTATTTATTTCACTCAACCTTGGGTTTCCATGCCTGGTGTTATTCCTGTGGCTTCCGGGGGTATTCACGTTTGGCATATGCCCGCTCTAACCGAGATCTTTGGGGATGATTCTGTACTACAGTTCGGTGGCGGAACTTTAGGCCACCCATGGGGAAATGCGCCGGGTGCTGTAGCGAATCGAGTAGCTCTAGAAGCCTGTGTACAAGCTCGTAATNNNNNNNNNNNNNNNNNNNNNNNNNNNNNNNNNNNNNNNNNNNNNNNNNNNNNNNNNNNNNNNNNNNNNNNNNNNNNNTTCCCGCTATTCTATATTTTATTGAAAGGGGCGCTCAACCTACTGGAACTGTTTATGATATTTTAAAGAAGGCAGAGGTTTTTAAAGAACTTCGCCCTAATGAAACGACATTCACTTAATAAAAAAAATACAACAAGAAAGGGACTTGAGTGATTCGTATATAGTTTGATAGAATCCTTTCTTTATTATTCCCACCCTTTTTGCTCTATTCAGACCTATTTTGTATTGTTCTCGTAGGAGGCTGTGTCTCCTTTACTGATTGATCAAAATAAAAATTTTTGATATAAGATGTCTAGAAAAAAGGATCAAGTGAATAAACAAGCAAGTTTTATATTGACCAAATAACTAACGGTAGGAATTGGAGCTAGCAATAAACAATTCTGACATTCATTTCAATTGGATGGTTTTCTTTGGAACTATACGCAAAAAGAATTAATTATTTGACGTATAATTTTTGAAATTTTTTCTACTTCTTTTGTATTTCGCTCTACATTCCTTTCTAATTATCTACCTTATTTAGCTAATTTAGATAGTGCCAATCCAACACAAGTTCTTTTTTTTT-----------------------------------------------------------------AACATACATATTGACAAGAGTGTAGTGAACAAATATAATTCAAGTGTAAATGGATCCGTTTTTCTCTATTTTTTTGTCCTACATACAAAACACAGGTTTTGTTTTTTACTTTATTCAAAGATTTGTTGAATTTGTTGTGATACAAAACAAAACTGCTTATAAGGAAATGGATAGATAATAAAAAAAAGAATATCTGAAAATATAGAGATAGAAAGATAGAGAAAAAAATAGAATATATATCTATCTATAATGTAGTGGATGAAAATATCTAAGAAACAGTCTAGTTTTTTATTTGAAAATTTCTTGTATTGTCAGTTGATCTTTTTTTTTCTTTTTTGCTAATTCACCGTTTTGGTTGGCTTGTCTAATTTCGTTATTTTGATCTCGATNNNNNNNNNNNNNNNNNNTAAGTGAGAACTTTCAAATTCAGAGAAACCCTGGAATTAAAAAAATGGGCAATCCTGAGCCAACTCCTTCTTTCCAAAAGGAAGACAAAAGGATAGGTGCAGAGACTCAATGGAAGTTGTTCTAACAAATGGAGTTGACGGTCTTGCGTTGTTATAAGAATTCTTCCATCGAAACTCCAAAAAGGATGAAGAATAAACCTAGACGCATACGTACTTAAATATAAATAATACTCTATTTATCT-AAAAATTATATAAAATATTTAGAATATTCAATTAAATGAAAAAATATTGATGACGACCCGAATCTTTATTTTATGACTATGAAAAAGTGGAAGAATTGTTGTGAATCGATTCCAAGTTTAAGAAAGAATCGAATATTCGTTTTTTAGTAAATTAAAGCATTTATTCCCCAGTCCGATAGATCTTTTGAAAACCCGACCCATCGGATGAGAATGAAGATAGAGTCCCGTTCTACGTGTCAATCCTGACAACAATGAAATTTATAGTAAGAGGAAAATCCGTCGACTTTAAAAATCGTGAGGGTTCAAGTCCCTCTATCCCCAAAAAAGATCCTTTGATTCTCTAACTAATTATCCTCTTTTTTTGTTAACGATTCAAATAAAAATTGGGTCTCTTCCTCATTTACTCTTCTTTCACAAAGGTATCCGAGCAGAAAAGTTTTTCTCTTATCACAAGTCTTGTGATGTATGATGTAAATGAGACATGAGCAGCTTTGAGCAAGGAGTACTCTTACTCATTTGAATGATTCCCAATACATATCATTACTCATACTAAGACTTACAAAA-AAAGTCTTCTTTTTAAGATACAGGAAATTCCGGGACCTAGATAATACTTTGTAATACCCTTTCGCCTTTTAATTGACATAGAACCCAGTTTTCTAGTAAAATGAGTAGACGATGCATAGGGANGTCCGGTGAAGTGTTCGGATCGCGGCGACGTGGGCGGTTCCCTGCCGGCGACGTCGCGAGAAGTCCACTGAACCTTATCATTTAGAGGAAGGAGAAGTCGTAACAAGGTTTCCGTAGGTGAACCTGCGGAAGGATCATTGTCGAAACCTGCGAGAGCAGACAGACCCGCGAACCCGTTCACAAAACACGGGGGGCGCGGCGCCGGCCCAGCGCCGGCTCCGCGCGCCCCACGCCCGGGCCCGTCCCGGCGCCAACCCAACCCCGGCGCGGATTGCGCCAAGGACCATAAACATCAGCGCGCCCCGCCCC-CCKGTCCTCCGGCGCGG-GCGGCGGCGTCGTGTCGTTTCTACCTAACTGAACGACTCTCGGCAACGGATATCTCGGCTCTCGCATCGATGAAGAACGTAGCGAAATGCGATACTTGGTGTGAATTGCAGAATCCCGTGAACCATCGAGTCTTTGAACGCAAGTTGCGCCCGAAGCCCTCGTGGCCAGGGCACGTCTGTCTGGGCGTCACGCACCGCGTCGCCCCCACCCCCTCCGGGGGATCGGGGCGGAGACTGGCCCCCCGTGCGCCCCCGCGCGCGGCCGGCCTAAACGCAGACCCCGCGGCCGCGAAACGGCGCGACGACTGGTGGTGTAGCCCTACGCATCGCGTCGTGCCCCGAGCGGCCCCCGGCGGCCACGGATGACCCC--CCAACCGTTGCGACCCCAGATCAGGCGGGACTACCCGCTGAGTTTAAGCATATCAATAAGCGGAGGNNNNNNNNNNNNNNNNNNNNNNNNNNNNNNNNNNNNNNNNNNNNNNNNNNNNNNNNNNNNNNNNNNNNNNNNNNNNNNNNNNNNNNNNNNNNNNNNNNNNNNNNNNNNNNNNNNNNNNNNNNNNNNNNNNNNNNTGCGGAGACAAGTGCCCCACTAAGGTAACTACTAATTTGGTAATTAATGTTTTATGCATAACTAATTGATTGTACGTAATTTGTAAGTAGTTTGAACATATAGTAACTATAGCTAGTTAGCTAGGTAAAGTGAGAGACATATAATGACAAAGTTAGATTCATATCATCTAGCTAGTAAAAAGAACATTCATTTGCTTGAATATATCCCTCTCTATATATAGCTCCTAGCTAGACATATGAAGAGTAAGGACACATATAGTGGGAAGATTAGGTACAAGATTGATGGATATGTAATGATATGATTCACTAATGTTTCTTGAATAACAATTCAAAACTTATTTTTTTTGGAATTGTTAATTAGAATTGAACAATATGGTTGTTAGTATTAGTGGGTCATATATTTATGGATTATAAATTATCTTGTTGGTGGAAATATGGTTTGTTTGAGTACCGATACTAGTGGGTACGTAGATACTGCCGTTGATTTAGGGGTATTTATAGTTAGTTTTATTGTTTATATGGAGTTAGTGTAATCAACTTCAATGATTAGTCGTTCAATAATTACTTTTGCCCACAAAAACACTTTTTATCCCAACATTGTTGTACGTGTTGATCTCAAACATAAACAATGTTGTGTATTCTCTATCAATTGATC--ATCTATAATGGTGTACACTATTTAATAATGTTAATACATNNNNNNNNNNNNNNNNNNNNNNNNNNNNNNNNNNNNNNNNNNNNNNNNNNNNNNNNNNNNNNNNNNNNNNNNNNNNNNNNNNNNNNNNNNNNNNNNNNNN
>Muehlenbeckia_axillaris
NNNNNNNNNNNNNNNNNNNNNNNNNNNNNNNNNNNNNNNNNNNNNNNNNNNNNNNNNNNNNNNNNNNNNNNNNNNNNNNNNNNNNNCGTTTTGTTGTCAAATAAAAATACAGGTTATGACACAAACTACAGTTTACTACTTGTAAAACGTTTAGTTATTCGAATGTATCAACAGAATTATTTGATTCTTTCTGTTAATGATTCTAACAAAAATGAATTTTTGGGGCACAAGAAAAATTTTTATTCTCAACGGATCTCAGAGGGGTTTGCAGCTATTGCGGAAATTCCATTTTCTATGCGATTAATATCTTCCCTAGAAGGAAAAGAACTCAAAGAATCTCCAAATTTACGACCAATTCATTCAACATTTCCTTTTTTAGAGGACAAATTTTTACGTTTAAGTTTTGTGTTAGATATATTGATACCTCACCCTGTCCATCTGGAAATCTTGGTTCAAACTATTCGGTACTGGGTAAAAGATACCTCCTGTTTGCATTTATTACGATTCTTTCTTTATGAATATTGTAATAGTGTTATTACTCTAAAGAGATCTGTTTCCAATTTTTCAAAAAAAAAGAATCAAAGATTCTTATTGTTCCTATATAATTCCTATGTGTGTGAATGCGAATCCATCTTCGTTTTTCTCCGCAACCAATCCTCTCATTTACGATCAACGTTTTACAGAGCCTTTCTTGCACGAGTTTATTTCTACCTAAAGTTAGAACATTTTGTAAAAGTATTTACTAAGCACTTTTCGGTTATCCTTTGGTTCTTCAAGGATCCTTTTCTGCATTATGTTAGGTATCAAGGAAAATGGATTCTGGCTTCAAGGGGGACATTTCTTCTGATGACGAAATTTAAATATTACTTTGTCAATTTCTGGCAATATAATTTTTACCTATGGGTGCAAACAAGAAGACTCTATATCAATCAATCATCAAATCAGCCCACGGATTTTATGGGTTTTCTTTTAAGTGTGCGACGAAACTCGTCCGTGTTACGGAGTCAAATGCTAGAAAATTCATTCTTAATAGATAGTGGTATTAAGAAGTTTGAGACCCTAGTTCCAATTATGCCTCTAATTGGATCATTGGCTAAAGCGAAATTTTGTAACGTATTAGGACATCCCATTAGTAAGCCAGCCTGGGCTGATTTATCTGATTCTGATATTATACGTCGATTTGGGCGTATATGTAGAAATCTTTCTCATTATTACAGCGGATCTAAGAATACAAATTGACTTATTATACTCCTGAGTATGAACCCCATGCTCATGATATCTTGGCAGCATTTCGAGTAACTCCTCAACCTGGAGTTCCGCCAGAAGAAGCAGGGGCCGCGGTAGCTGCCGAATCTTCTACTGGTACATGGACAACCGTGTGGACCGATGGACTTACCAGCCTTGATCGTTACAAAGGACGATGCTACGACATCGAGCCTGTTCCTGGAGAAGAAAATCAATTTATTGCTTATGTAGCTTACCCATTAGACCTTTTTGAAGAAGGTTCTGTTACTAACATGTTTACTTCCATTGTGGGTAATGTATTTGGGTTCAAAGCCCTGCGTGCTCTTCGTTTGGAGGATTTGCGAATCCCTCCTGCTTATACGAAAACTTTCCAAGGCCCGCCTCATGGTATCCAAGTTGAGAGAGATAAATTGAACAAATATGGACGTCCCTTATTGGGATGTACTATTAAACCGAAATTGGGGTTGTCCGCTAAGAACTACGGTCGGGCAGTTTATGAATGTCTTCGTGGCGGACTTGATTTTACCAAAGATGATGAAAACGTGAACTCCCAACCATTTATGCGTTGGAGAGACCGTTTCTTATTCTGTGCCGAAGCTATTTTTAAATCACAGTCCGAAACAGGTGAAATCAAAGGACATTACTTGAATGCTACTGCAGGTACATGCGAAGAAATGATAAAAAGGGCTGTATTTGCCAGAGAATTGGGAGTTCCTATCGTAATGCATGACTACTTAACCGGGGGATTCACTGCAAATACTACTTTAGCTCATTATTGCAGAGATAATGGCCTACTTCTTCACATTCACCGCGCAATGCATGCAGTTATTGATAGACAGAAAAATCACGGTATGCACTTCCGTGTACTAGCTAAAGCCTTACGTATGTCTGGTGGAGATCATATTCATGCCGGTACTGTAGTAGGTAAACTTGAAGGGGAAAGGGACATTACTTTAGGGTTTGTTGATTTACTACGTGATGACTTTGTTGAAAAAGACCGAAGTCGTGGTATTTATTTCACTCAACCTTGGGTTTCCATGCCTGGTGTTATTCCTGTGGCTTCCGGGGGTATTCACGTTTGGCATATGCCCGCTCTAACCGAGATCTTTGGGGATGATTCTGTACTACAGTTCGGTGGCGGAACTTTAGGCCACCCATGGGGAAATGCGCCGGGTGCTGTAGCGAATCGAGTAGCTCTAGAAGCCTGTGTACAAGCTCGTAATNNNNNNNNNNNNNNNNNNNNNNNNNNNNNNNNNNNNNNNNNNNNNNNNNNNNNNNNNNNNNNNNNNNNNNNNNNNNNNTTCC-GCTATTCTATATTTTATTGAAAGGGGCGCTCAACCTACTGGAACTGTTTATGATATTTTAAAGAAGGCAGAGGTTTTTAAAGAACTTCGCCCTAATGAAACGACATTCACTTAATAAAAAAAATACAACAAGAAAGGGACTTGAGTGATTCGTATATAGTTTGATAGAATCCTTTCTTTATTATTCCCACCCTTTTTGCTCTATTCAGACCTATTTTGTATTGTTCTCGTAGGAGGCTGTGTCTCCTTTACTGATTGATCAAAATAAAAATTTTTGATATAAGATGTCTAGAAAAAAGGATCAAGTGAATAAACAAGCAAGTTTTATATTGACCAAATAACTAACGGTAGGAATTGGAGCTAGCAATAAACAATTCTGACATTCATTTCAATTGGATGGTTTTCTTTGGAACTATACGCAAAAAGAATTAATTATTTGACGTATAATTTTTGAAATTTTTTCTACTTCTTTTGTATTTCGCTCTACATTCCTTTCTAATTATCTACCTTATTTAGCTAATTTAGATAGTGCCAATCCAACACAAGTTCTTTTTTTTT-----------------------------------------------------------------AACATACATATTGACAAGAGTGTAGTGAACAAATATAATTCAAGTGTAAATGGATCCGTTTTTCTCTATTTTTTTGTCCTACATACAAAACACAGGTTTTGTTTTTTACTTTATTCAAAGATTTGTTGAATTTGTTGTGATACAAAACAAAACTGCTTATAAGGAAATGGATAGATAATAAAAAAAAGAATATCTGAAAATATAGAGATAGAAAGATAGAGAAAAAAATAGAATATATATCTATCTATAATGTAGTGGATGAAAATATCTAAGAAACAGTCTAGTTTTTTATTTGAAAATTTCTTGTATTGTCAGTTGATCTTTT-TTTTCTTTTTTGCTAATTCACCGTTTTGGTTGGCTTGTCTAATTTCGTTATTTTGATCTCGATTGTATCTATATACTTTCTTAAGTGAGAACTTTCAAATTCAGAGAAACCCTGGAATTAAAAAAATGGGCAATCCTGAGCCAACTCCTTCTTTCCAAAAGGAAGACAAAAGGATAGGTGCAGAGACTCAATGGAAGTTGTTCTAACAAATGGAGTTGACGGTCTTGCGTTGTTATAAGAATTCTTCCATCGAAACTCCAAAAAGGATGAAGAAGAAACCTAGACGCATACGTACTTAAATATAAATAATACTCTATTTATCT-AAAAATTATATAAAATATTTCGAATATTCAATTAAATGAAAAAATATTGATGACGACCCGAATCTTTATTTTATGACTATGAAAAAGTGGAAGAATTGTTGTGAATCGATTCCAAGTTTAAGAAAGAATCGAATATTCGTTTTTTAGTAAATTACAGCATTTATTCCCCAGTCCGATAGATCTTTTGAAAACCCGACCCATCGGATGAGAATGAAGATAGAGTCCCGTTCTACGTGTCAATCCTGACAACAATGAAATTTATAGTAAGAGGAAAATCCGTCGACTTTAAAAATCGTGAGGGTTCAAGTCCCTCTATCCCCAAAAAAGATCCTTTGATTCTCTAACTAATTATCCTCTTTTTTTGTTAACGATTCAAATAAAAATTGGGTCTCTTCCTCATTTACTCTTCTTTCACAAAGGTATCCGAGCAGAAAAGTTTTTCTCTTATCACAAGTCTTGTGATGTATGATGTAAATGAGACATGAGCAGCTTTGAGCAAGGAGTACTCTTACTCATTTGAATGATTCCCAATACATATCATTACTCATACGAAGACTTACAAAA-AAAGTCTTCTTTTTAAGATACAGGAAATTCTGGGACCTAGATAATACTTTGTAATACCCTTTCGCCTTTTAATTGACATAGAACCCAGTTTTCTAGTAAAATGAGTAGACGATGCATAGGGAGGTCCGGTGAAGTGTTCGGATCGCGGCGACGTGGGCGGTTCCCTGCCGGCGACGTCGCGAGAAGTCCACTGAACCTTATCATTTAGAGGAAGGAGAAGTCGTAACAAGGTTTCCGTAGGTGAACCTGCGGAAGGATCATTGTCGAAACCTGCGAGAGCAGACAGACCCGCGAACCCGTTCACAAAACACGGGGGGCGCGGCGCCGGCCCAACGCCGGCCCCGCGCGCCCCACGCCCGGGCCCGTCCCGGCGCCAACCCAACCCCGGCGCGGATTGCGCCAAGGACCATGAACAYCAGCGCGCCCCGCCCC-CCGGACCTCCGGCGCGG-GCGGCGGCGTCGTGTCGTTTCTACCTAACTGAACGACTCTCGGCAACGGATATCTCGGCTCTCGCATCGATGAAGAACGTAGCGAAATGCGATACTTGGTGTGAATTGCAGAATCCCGTGAACCATCGAGTCTTTGAACGCAAGTTGCGCCCGAAGCCCTCGTGGCCAGGGCACGTCTGTCTGGGCGTCACGCACCGCGTCGCCCCCACCCCCTCCGGGGGATCGGGGCGGAGACTGGCCCCCCGTGCGCCCCCGCGCGCGGCCGGCCCAAACGCAGACCCCGCGGCCGCGAAACGGCGCGACGACCGGTGGTGTAGCCCTACGCATCGCGTCGCGTCCCGAGCGGACCCCGGCGGCCAAGGCCGACCCC--CAAACCGTTGCGACCCCAGATCAGGCGGGACTACCCGCTGAGTTTAAGCATATCAATAAGCGGAGGNTCACCCACGACCGTTTATGGTGACGGAGCCGGGGGAAGTTGCACGGGGTAAAAAGAACGGACTTGATTACTTGTTTCACCTTTATGAGCTTTGCCATGATTTCCTTATTCAAGTTCAGAATCTTGCTAAAGATTGCGGAGACAAGTGCCCCACTAAGGTAACTACTAATTTGGTAATTAATGTTTTATACATAACTAATTGATTGTACGTAATTTGTAAGTAGTTTGAACATATAGTAACTATAGCTAGTTAGCTAGGTAAAGTGAGAGACATATAATGACAGAGTTAGATTCATATCATCTAGCTAGTAAAAAGAACATTCATTTGCTTGAATATATCCCTCTCTATATGTAGCTACTAGCTAGATATATGAAGAGTAAGGACACATATAGTGGGAAGATTAGGTACAAGATTGATGGATATGTAATGATATGATTCACTAATGTTTGTTGAATAACAATTCAAAACTTATTTTTTTTGGAATTGTTAATTAGAATTGAACAATATGGTTGTTAGTATTAGTGGGTCATATATTTATGGATTATAATTTATCTTGTTGGTGGAAATATGGTTTGTTTGAGTACCGATACTAGTGGGTACGTAGATACTGCCGTTGATTTAGGGGTATTTATAGTTAGTTATATTGTTTATATGGAGTTAGTGTAATCAACTTCAATGATTAGTCGTTCAATAATTACTTTTGCCCACAAAAACACTTTTTATCCCAACATTGTTGTACGTGTTGATCTCAAACATAAACAATGTTGTGTATTCTCTATCAATTGATCACATCTATAATGGTGTACACTATTTAATAATGTTAATACACGAAATGAAATCCAGGTAACGAACCAAGTGTTCAGATACGCAAAGAAAGCGGGCGCGACGTACATAAACAAACCCAAAATGAGCCATTACGTCGGCAGGAN
>Muehlenbeckia_arnhemica
NNNNNNNNNNNNNNNNNNNNNNNNNNNNNNNNNNNNNNNNNNNNNNNNNNNNNNNNNNNNNNNNNNNNNNNNNNNNNNNNNNNNNNCGTTTTGTTGTCAAATAAAAATACAGGTTATGACACAAACTACAGTTTACTAGTTGTAAAACGTTTAGTTATTAGAATGTATCAACAGAATTATTTGATTCTTTCTGTTAATGATTCTAACAAAAATGAATTTTTGGGGCACAAGAAAAATTTTTATTCTCAACGGATCTCAGAGGGGTTTGCAGCTATTGCGGAAATTCCATTTTCTATGCGATTAATATCTTCCCTAGAAGGAAAAGAACTCAAAGAATCTCCAAATTTACGACCAATTCATTCAGCATTTCCTTTTTTAGAGGACAAATTTTTACGTTTAAGTTTTGTGTTAGATATATTGATACCTCACCCTGTCCATCTGGAAATCTTGGTTCAAACTATTCGGTACTGGGTAAAAGATACCTCCTGTTTGCATTTATTACGATTCTTTCTTTATGAATATTGTAATAGTGTTATTACTCTAAAGAGATCTGTTTCCAATTTTTCAAAAAAAAAGAATCAAAGATTCTTATTGTTCCTATATAATTCCTATGTGTGTGAATGCGAATCCATCTTCGTTTTTCTCCGCAACCAATCCTCTGATTTACGATCAACGTTTTACGGAGCCTTTCTTGCACGAGTTTATTTCTACCTAAAGTTAGAACATTTTGTAAAAGTATTTACTAAGCACTTTNNNNNNNNNNNNNNNNNNNNNNNNNNNNNNNNNNNNNNNNNNNNNNNNNNNNNNNNNNNNNNNNNNNNNNNNNNNNNNNNNNNNNNNNNNNNNNNNNNNNNNNNNNNNNNNNNNNNNNNNNNNNNNNNNNNNNNNNNNNNNNNNNNNNNNNNNNNNNNNNNNNNNNNNNNNNNNNNNNNNNNNNNNNNNNNNNNNNNNNNNNNNNNNNNNNNNNNNNNNNNNNNNNNNNNNNNNNNNNNNNNNNNNNNNNNNNNNNNNNNNNNNNNNNNNNNNNNNNNNNNNNNNNNNNNNNNNNNNNNNNNNNNNNNNNNNNNNNNNNNNNNNNNNNNNNNNNNNNNNNNNNNNNNNNNNNNNNNNNNNNNNNNNNNNNNNNNNNNNNNNNNNNNNNNNNNNNNNNNNNNNNNNNNNNNNNNNNNNNNNNNNNNNNNNNNNNNNNNNNNNNNNNNNNNNNNNNNNNNNNNNNNNNNNNNNNNNNNNNNNNNNNNNNNNNNNNNNNNNNNNNNNNNNNNNNNNNNNNNNNNNNNNNNNNNNNNNNNNNNNNNNNNNNNNNNNNNNNNNNNNNNNNNNNNNNNNNNNNNNNNNNNNNNNNNNNNNNNNNNNNNNNNNNNNNNNNNNNNNNNNNNNNNNNNNNNNNNNNNNNNNNNNNNNNNNNNNNNNNNNNNNNNNNNNNNNNNNNNNNNNNNNNNNNNNNNNNNNNNNNNNNNNNNNNNNNNNNNNNNNNNNNNNNNNNNNNNNNNNNNNNNNNNNNNNNNNNNNNNNNNNNNNNNNNNNNNNNNNNNNNNNNNNNNNNNNNNNNNNNNNNNNNNNNNNNNNNNNNNNNNNNNNNNNNNNNNNNNNNNNNNNNNNNNNNNNNNNNNNNNNNNNNNNNNNNNNNNNNNNNNNNNNNNNNNNNNNNNNNNNNNNNNNNNNNNNNNNNNNNNNNNNNNNNNNNNNNNNNNNNNNNNNNNNNNNNNNNNNNNNNNNNNNNNNNNNNNNNNNNNNNNNNNNNNNNNNNNNNNNNNNNNNNNNNNNNNNNNNNNNNNNNNNNNNNNNNNNNNNNNNNNNNNNNNNNNNNNNNNNNNNNNNNNNNNNNNNNNNNNNNNNNNNNNNNNNNNNNNNNNNNNNNNNNNNNNNNNNNNNNNNNNNNNNNNNNNNNNNNNNNNNNNNNNNNNNNNNNNNNNNNNNNNNNNNNNNNNNNNNNNNNNNNNNNNNNNNNNNNNNNNNNNNNNNNNNNNNNNNNNNNNNNNNNNNNNNNNNNNNNNNNNNNNNNNNNNNNNNNNNNNNNNNNNNNNNNNNNNNNNNNNNNNNNNNNNNNNNNNNNNNNNNNNNNNNNNNNNNNNNNNNNNNNNNNNNNNNNNNNNNNNNNNNNNNNNNNNNNNNNNNNNNNNNNNNNNNNNNNNNNNNNNNNNNNNNNNNNNNNNNNNNNNNNNNNNNNNNNNNNNNNNNNNNNNNNNNNNNNNNNNNNNNNNNNNNNNNNNNNNNNNNNNNNNNNNNNNNNNNNNNNNNNNNNNNNNNNNNNNNNNNNNNNNNNNNNNNNNNNNNNNNNNNNNNNNNNNNNNNNNNNNNNNNNNNNNNNNNNNNNNNNNNNNNNNNNNNNNNNNNNNNNNNNNNNNNNNNNNNNNNNNNNNNNNNNNNNNNNNNNNNNNNNNNNNNNNNNNNNNNNNNNNNNNNNNNNNNNNNNNNNNNNNNNNNNNNNNNNNNNNNNNNNNNNNNNNNNNNNNNNNNNNNNNNNNNNNNNNNNNNNNNNNNNNNNNNNNNNNNNNNNNNNNNNNNNNNNNNNNNNNNNNNNNNNNNNNNNNNNNNNNNNNNNNNNNTTCCCGCTATTCTATATTTTATTGAAAGGGGCGCTCAACCTACTGGAACTGTTTATGATATTTTAAAGAAGGCAGAGGTTTTTAAAGAACTTCGCCCTAATGAAACGACATTCACTTAANAAAAAAAATACAACAAGAAAGGGACTTGAGTGATTCGTATMTAGTTKGATAGAATCCTTTCTTTATTATTCCCACCCTTTTTGCTCTATTCAGACCTATTTTGTATTGTTCTCGTAGGAGGCTGTGTCTCCTTTACTGATTGATCAAAATAMAAATTTTTGATATAAGATGTCTAGAAAAAAGGCTCAAGTGAATAAACAAGCAAGTTTTATATTGACCAAATAACTAACGGTAGGAATTGGAGCTAGCAATAAAAAATTCTGACATTCATTTCAATTGGATGGTTTTCTTTGGAACTATACGCAAAAAGAATTAATTATTTGACGTATAATTTTTGAAATTTTTTCTACTTCTTTTGTATTTCGCTCTACATTCCTTTCTTATTATCTACCTTATTTAGCTAATTTAGATAGTGCCAATCCAACACAAGTTCTTTTTTTTT-----------------------------------------------------------------AACATACATATTGACAAGAGTGTAGTGAACAAATATAATTCARGTGTAAATGGATCCGTTTTTCTCTATTTTTTTGTCCTACATACAAAACACAGGTTTTGTTTTTTACTTTATTCAAAGATTTGTTGAATTTGTTGTGATACAAAACAAAACTGCTTATAAGGAAATNGATAGATAATAAAAAAAAGAATATCTGAAAATATAGAGATAGAAAGATAGAGAAAAAAATAGAATATATATATATCTATAATGTAGTGGATGAAAATATCTAAGAAACAGTCTAGTTTTTTATTTGAAAATKTCTTGT-----CAGTTGATCTTTTTTTT-CTTTTTTGCTAATTCACCATTTTGGTTGGCTTGTCTAATTTCGTTATTTTGATCCCGATGGAATCTATATACTTTCTNNNNNNNNNNNNNNNNNNNNNNNNNNNNNNNNNNNNNNNNAAAAATGGGCAATCCTGAGCCAACTCCTTCTTTCCAAAAGGAAAACAATAGGATAGGTGCAGAGACTCAATGGAAGTTGTTCTAACAAATGGAGTTGACGGTCTTGCGTTGTTATAAGAATTCTTCCATCGAAACTCCAAAAAGGATGAAGAATAAACCTAGACGCATACGTACTTAAATATAAATAATACTCGAGTTATCTAAAAAATTATATAAAATATTTAGAATATTCAATTAAATGAAAAA-TATTGATAACGACCCGAATCTTTATTTTATGACTATGAAAAAGTGGAAGAATTTTTGTGAATCGATTCCAAGTTTAAGAAAGAATCGAATATTCGTTTTTTAGTAAATTAAAGCATTTATTCCCCAGTCCGATAGATCTTTTGAAAACCCGACCCATCGGATGAGAATGAAGATAGAGTCCCGTTCTACGTGTCAATCCTGACAACAATGAAATTTATAGTAAGAGGAAAATCCGTCGACTTTAAAAATCGTGAGGGTTCAAGTCCCTCTATCCCCAAAAAAGATCCTTTGATTCTCTAACTAATTATCCTCTTTTTTTGTTAACGATTCAAATAAAAATTGGGTCTCTTCCTCATTTACTCTT-----ACAAAGGTATCCGAGCAGAAAAGTTTTTCTCTTATCACAAGTCTTGTGATGTATGATGTAAATGAGACATGAGCAGCTTTGAGCAAGGAGTACTCTTACTCATTTGAATGATTCCCAATACATATCATTACTCATACTAAGACTTACAAAA-AAAGTCTTCTTTTTAAGATACAGGAAATTCCGGGACCTAGATAAGACTTTGTAATACCCTTTCGCCTTTTAATTGACATAGAACCCAGTTTTCTAGTAAAATGAGTAGCCGATGCATAGGNNGGTCCGGTGAAGTGTTCGGATCGCGGCGACGTGGGCGGTTCGCTGCCGGCGACGTCGCGAGAAGTCCACTGAACCTTATCATTTAGAGGAAGGAGAAGTCGTAACAAGGTTTCCGTAGGTGAACCTGCGGAAGGATCATTGTCGAAACCTGCGAGAGCAGAACGACCCGCGAACCCGTTCACAAAACACCGGGGGCGCGGCGGCGGCCTTACGCCGCCGTCGCGTTCCCCGCGCCCGGGCCCGTCCCGGCACCAACACAACCCCGGCGCGGATTGCGCCAAGGACCATGAACATGAGCGCGCCCCGCCCCGCCGGGCCTCCGGAGCGG-GCGGCGGCGTCGTGTCGTCTCTACCTAACAGAACGACTCTCGGCAACGGATATCTCGGCTCTCGCATCGATGAAGAACGTAGCGAAATGCGATACTTGGTGTGAATTGCAGAATCCCGTGAACCATCGAGTCTTTGAACGCAAGTTGCGCCCGAAGCCCTCGTGGCCAGGGCACGTCTGTCTGGGCGTCACGCACCGCGTCGCCCCCACCCCCTCCGGGGGATCGGGGCGGAGACTGGCCCCCCGTGCGCCCCCGCGCGCGGCCGGCCCAAACGCAGACCCCGCGGCCGCGAAGCGGCGCGGCGACCGGTGGTGTAGCCCTACGCATCGCGTCGCGCCC-GAGCGGTCCCCGGCGGCCACGGACGGCCCC--CCA-CCGTTGCGACCCCAGATCAGGCGGGACTACCCGCTGAGTTTAAGCATATCAATAAGCGGAGGNNNNNNNNNNNNNNNNNNNNNNNNNNNNNNNNNNNNNNNNNNNNNNNNNNNNNNNNNNNNNNNNNNNNNNNNNNNNNNNNNNNNNNNNNNNNNNNNNNNNNNNNNNNNNNNNNNNNNNNNNNNNNNNNNNNNNNNNNNNNNNNNNNNNNNNNNNNNNNNNNNNNNNNNNNNNNNNNNNNNNNNNNNNNNNNNNNNNNNNNNNNNNNNNNNNNNNNNNNNNNNNNNNNNNNNNNNNNNNNNNNNNNNNNNNNNNNNNNNNNNNNNNNNNNNNNNNNNNNNNNNNNNNNNNNNNNNNNNNNNNNNNNNNNNNNNNNNNNNNNNNNNNNNNNNNNNNNNNNNNNNNNNNNNNNNNNNNNNNNNNNNNNNNNNNNNNNNNNNNNNNNNNNNNNNNNNNNNNNNNNNNNNNNNNNNNNNNNNNNNNNNNNNNNNNNNNNNNNNNNNNNNNNNNNNNNNNNNNNNNNNNNNNNNNNNNNNNNNNNNNNNNNNNNNNNNNNNNNNNNNNNNNNNNNNNNNNNNNNNNNNNNNNNNNNNNNNNNNNNNNNNNNNNNNNNNNNNNNNNNNNNNNNNNNNNNNNNNNNNNNNNNNNNNNNNNNNNNNNNNNNNNNNNNNNNNNNNNNNNNNNNNNNNNNNNNNNNNNNNNNNNNNNNNNNNNNNNNNNNNNNNNNNNNNNNNNNNNNNNNNNNNNNNNNNNNNNNNNNNNNNNNNNNNNNNNNNNNNNNNNNNNNNNNNNNNNNNNNNNNNNNNNNNNNNNNNNNNNNNNNNNNNNNNNNNNNNNNNNNNNNNNNNNNNNNNNNNNNNNNNNNNNNNNNNNNNNNNNNNNNNNNNNNNNNNNNNNNNNNNNNNNNNNNNNNNNNNNNNNNNNNNNNNNNNNNNNNNNNNNNNNNNNNNNNNNNNNNNNNNNNNNNNNNNNNNNNNNNNNNNNNNNNNNNN
>Muehlenbeckia_zippelii
NNNNNNNNNNNNNNNNNNNNNNNNNNNNNNNNNNNNNNNNNNNNNNNNNNNNNNNNNNNNNNNNNNNNNNNNNNNNNNNNNNNNNNCGTTTTGTTGTCAAATAAAAATACAGGTTATGACACAAACTACAGTTTACTAGTTGTAAAACGTTTAGTTATTAGAATGTATCAACAGAATTATTTGATTCTTTCTGTTAATGATTCTAACAAAAATGAATTTTTGGGGCACAAGAAAAATTTTTATTCTCAACGGATCTCAGAGGGGTTTGCAGCTATTGCGGAAATTCCATTTTCTATGCGATTAATATCTTCCCTAGAAGGAAAAGAACTCAAAGAATCTCCAAATTTACGACCAATTCATTCAGCATTTCCTTTTTTAGAGGACAAATTTTTACGTTTAAGTTTTGTGTTAGATATATTGATACCTCACCCTGTCCATCTGGAAATCTTGGTTCAAACTATTCGGTACTGGGTAAAAGATACCTCCTGTTTGCATTTATTACGATTCTTTCTTTATGAATATTGTAATAGTGTTATTACTCTAAAGAGATCTGTTTCCAATTTTTCAAAAAAAAAGAATCAAAGATTCTTATTGTTCCTATATAATTCCTATGTGTGTGAATGCGAATCCATCTTCGTTTTTCTCCGCAACCAATCCTCTGATTTACGATCAACGTTTTACGGAGCCTTTCTTGCACGAGTTTATTTCTACCTAAAGTTAGAACATTTTGTAAAAGTATTTACTAAGCACTTTTCCGTTNNNNNNNNNNNNNNNNNNNNNNNNNNNNNNNNNNNNNNNNNNNNNNNNNNNNNNNNNNNNNNNNNNNNNNNNNNNNNNNNNNNNNNNNNNNNNNNNNNNNNNNNNNNNNNNNNNNNNNNNNNNNNNNNNNNNNNNNNNNNNNNNNNNNNNNNNNNNNNNNNNNNNNNNNNNNNNNNNNNNNNNNNNNNNNNNNNNNNNNNNNNNNNNNNNNNNNNNNNNNNNNNNNNNNNNNNNNNNNNNNNNNNNNNNNNNNNNNNNNNNNNNNNNNNNNNNNNNNNNNNNNNNNNNNNNNNNNNNNNNNNNNNNNNNNNNNNNNNNNNNNNNNNNNNNNNNNNNNNNNNNNNNNNNNNNNNNNNNNNNNNNNNNNNNNNNNNNNNNNNNNNNNNNNNNNNNNNNNNNNNNNNNNNNNNNNNNNNNNNNNNNNNNNNNNNNNNNNNNNNNNNNNNNNNNNNNNNNNNNNNNNNNNNNNNNNNNNNNNNNNNNNNNNNNNNNNNNNNNNNNNNNNNNNNNNNNNNNNNNNNNNNNNNNNNNNNNNNNNNNNNNNNNNNNNNNNNNNNNNNNNNNNNNNNNNNNNNNNNNNNNNNNNNNNNNNNNNNNNNNNNNNNNNNNNNNNNNNNNNNNNNNNNNNNNNNNNNNNNNNNNNNNNNNNNNNNNNNNNNNNNNNNNNNNNNNNNNNNNNNNNNNNNNNNNNNNNNNNNNNNNNNNNNNNNNNNNNNNNNNNNNNNNNNNNNNNNNNNNNNNNNNNNNNNNNNNNNNNNNNNNNNNNNNNNNNNNNNNNNNNNNNNNNNNNNNNNNNNNNNNNNNNNNNNNNNNNNNNNNNNNNNNNNNNNNNNNNNNNNNNNNNNNNNNNNNNNNNNNNNNNNNNNNNNNNNNNNNNNNNNNNNNNNNNNNNNNNNNNNNNNNNNNNNNNNNNNNNNNNNNNNNNNNNNNNNNNNNNNNNNNNNNNNNNNNNNNNNNNNNNNNNNNNNNNNNNNNNNNNNNNNNNNNNNNNNNNNNNNNNNNNNNNNNNNNNNNNNNNNNNNNNNNNNNNNNNNNNNNNNNNNNNNNNNNNNNNNNNNNNNNNNNNNNNNNNNNNNNNNNNNNNNNNNNNNNNNNNNNNNNNNNNNNNNNNNNNNNNNNNNNNNNNNNNNNNNNNNNNNNNNNNNNNNNNNNNNNNNNNNNNNNNNNNNNNNNNNNNNNNNNNNNNNNNNNNNNNNNNNNNNNNNNNNNNNNNNNNNNNNNNNNNNNNNNNNNNNNNNNNNNNNNNNNNNNNNNNNNNNNNNNNNNNNNNNNNNNNNNNNNNNNNNNNNNNNNNNNNNNNNNNNNNNNNNNNNNNNNNNNNNNNNNNNNNNNNNNNNNNNNNNNNNNNNNNNNNNNNNNNNNNNNNNNNNNNNNNNNNNNNNNNNNNNNNNNNNNNNNNNNNNNNNNNNNNNNNNNNNNNNNNNNNNNNNNNNNNNNNNNNNNNNNNNNNNNNNNNNNNNNNNNNNNNNNNNNNNNNNNNNNNNNNNNNNNNNNNNNNNNNNNNNNNNNNNNNNNNNNNNNNNNNNNNNNNNNNNNNNNNNNNNNNNNNNNNNNNNNNNNNNNNNNNNNNNNNNNNNNNNNNNNNNNNNNNNNNNNNNNNNNNNNNNNNNNNNNNNNNNNNNNNNNNNNNNNNNNNNNNNNNNNNNNNNNNNNNNNNNNNNNNNNNNNNNNNNNNNNNNNNNNNNNNNNNNNNNNNNNNNNNNNNNNNNNNNNNNNNNNNNNNNNNNNNNNNNNNNNNNNNNNNNNNNNNNNNNNNNNNNNNNNNNNNNNNNNNNNNNNNNNNNNNNTTCCTGCTATTCTATATTTTATTGAAAAGGGCGCTCAACCTACTGGAACTGTTTATGATATTTTAAAGAAGGCAGAGGTTTTTAAAGAACTTCGCCCTAATGAAACGACATTCACTTAATAAAAAAAATACAACAAGAAAGGGACTTGAGTGATTCGTATATAGTTTGATAGAATCCTTTCTTTATTATTCCCACCCTTTTTGCTCTATTCAGACCTATTTTGTATTGTTCTCGTAGGAGGCTGTGTCTCCTTTACTGATTGATCAAAATAAAAATTTTTGATATAAGATGTCTAGAAAAAAGGCTCAAGKGAATAAACAAGCAAGTTTTATATTGACCAAATAACTAACGGTAGGAATTGGAGCTAGCAATAAAAAATTCTTACCTTCATTTCAATTGGATGGTTTTCTTTGGAACTATACGCAAAAAGAATTCATTATTTGACGTATAATTTTTGAAATTTTTTCTACTTCTTTTGTATTTCGCTCTACATTCCTTTCTTATTATCTACCTTATTTAGCTAATTTAGATAGTGCCAATCCAACACAAGTTCTTTTTTTTT-----------------------------------------------------------------AACATACATATTGACAAGAGTGTAGTGAACAAATATAATTCAAGTGTAAATGGATCCGTTTTTCTCTCTTTTTTTGTCCTACATACAAAACACAGGTTTTGTTTTTTACTTTATTCAAAGATTTGTTGAATTTGTTGTGATACAAAACAAAACTGCTTATAAGGAAATGGATAGATAATAAAAAAAAGAATATCTGAAAATATAGAGATAGAAAGATAGAGAAAAAAATAGAATATATATATATCTATAATGTAGTGGATGAAAATATCTAAGAAACAGTCTAGTTTTTTATTTGAAAATGGCTTGT-----CAGTTGATCTTTTTTTT-CTTTTTTGCTAATTCACCATTTTGGTTGGCTTGTCTAATTTCGTTATTTTGATCTCGANNNNNNNNNNNNNNNNNNNTAAGTGTGAACTTTCAAATTCAGAGAAACCCTGGAATTAAAAAAATGGGCAATCCTGAGCCAACTCCTTCTTTCCAAAAGGAAAACAAAAGGATAGGTGCAGAGACTCAATGGAAGTTGTTCTAACAAATGGAGTTGACGGTCTTGCGTTGTCATAAGAATTCTTCCATCGAAACTCCAAAAAGGATGAAGAATAAACCTAGACGCATACGTACTTAAATATAAATAATACTCGAGTTATCTAAAAAATTATATAAAATATTTAGAATATTCAATTAAATGAAAAAATATTGATAACGACCCGAATCTTTATTTTATGACTATGAAAAAGTGGAAGAATTTTTGTGAATCGATTCCAAGTTTAAGAAAGAATCGAATATTCGTTTTTTAGTAAATTAAAGCATTTATTCCCCACTCCGATAGATCTTTTGAAAACCCGACCCATCGGATGAGAATGAAGATANNNNNNNNNNNNNNNNNNNNNNNNNNNNNNNNNNNNNNNNNNNNNNNNNNNNNNNNNNNNNNNNNNNNNNNNNNNNNNNNNNNNNNNNNNNNNNNNNNNNNNNNNNNNNNNNNNNNNNNNNNNNNNNNNNNNNNNNNNNNNNNNNNNNNNNNNNNNNNNNNNNNNNNNNNNNNNNNNNNNNNNNNNNNNNNNNNNNNNNNNNNNNNNNNNNNNNNNNNNNNNNNNNNNNNNNNNNNNNNNNNNNNNNNNNNNNNNNNNNNNNNNNNNNNNNNNNNNNNNNNNNNNNNNNNNNNNNNNNNNNNNNNNNNNNNNNNNNNNNNNNNNNNNNNNNNNNNNNNNNNNNNNNNNNNNNNNNNNNNNNNNNNNNNNNNNNNNNNNNNNNNNNNNNNNNNNNNNNNNNNNNNNNNNNNNNNNNNNNNNNNNNNNNNNNNNNNNNNNNNNNNNNNNNNNNNNNNNNNNNNNNNNNNNNNNNNNNNNNAGTGT-CGGATCGCGGCGACGTGGGCGGTTCGCTGCCGGCGACGTCGCGAGAAGTCCACTGAACCTTATCATTTAGAGGAAGGAGAAGTCGTAACAAGGTTTCCGTAGGTGAACCTGCGGAAGGATCATTGTCGAAACCTGCGAGAGCAGAACGACCCGCGAACCCGTTCACAAAACACAGGGGGCGCGGCGTCGGCCTCACGCCGCCGCCGCGTTCCCCGCGCCCGGGCCCGTCCCGGCACCAACACAACCCCGGCGCGGATTGCGCCAAGGACCATGAACATCGGCGCGCCCCGCCCCGCCGGGCCTCCGGCGCGG-GCGGCGGCGTCGTGTCGTCTCTACCTAACAGAACGACTCTCGGCAACGGATATCTCGGCTCTCGCATCGATGAAGAACGTAGCGAAATGCGATACTTGGTGTGAATTGCAGAATCCCGTGAACCATCGAGTCTTTGAACGCAAGTTGCGCCCGAAGCCCTCGTGGCCAGGGCACGTCTGTCTGGGCGTCACGCACCGCGTCGCCCCCACCCCCTCCGGGGGATCGGGGCGGAGACTGGCCCCCCGTGCGCCCCGGCGCGCGGCCGGCCCAAACGCAGACCCCGCGGCCGCGAAGCGGCGCGACGACTGGTGGTGTAGCCCTACGCATCGCGTCGCGCCCCGAGCGGCCCCCGGCGGCCACGGACGGCCCC--C-A-CCGTTGCGACCCCAGATCAGGCGGGACTACCCGCTGAGTTTAAGCATATCAATAAGCGGAGGNNNNNNNNNNNNNNNNNNNNNNNNNNNNNNNNNNNNNNNNNNNNNNNNNNNNNNNNNNNNNNNNNNNNNNNNNNNNNNNNNNNNNNNNNNNNNNNNNNNNNNNNNNNNNNNNNNNNNNNNNNNNNNNNNNNNNNTGCGGAGACAAGTGCCCCACTAAGGTAACTACTAATTTGGTAATTAATGTTTTATGCATAACTAATTGATTGTACGTAATTTGTAAGTAGTTTGATCATATAGTAACTATAGCTCGTTAGCTAGGTAAAGTGAGAGACATATAATGACAAAGTTAGATTCATATCATCTAGCTAGT-AAAAGAATATTCATTTGCTTGAATATCCCTCTCTATATGTA--GCTACTAGCTAGATATATGAAGAGTAAGGACAC--ATAGTGGGAAGTTTAGGTACAAGATTGATGGATGTGTAATGATATGAATGAGTAATGTTTGTTGAATAACAATTCAAAACTTTTTTTTTTTGGAATTGTTAATTAGAATTGAACAATATGGTTGTTGGTATTAATGGGTCATATATTTACGGATTATAAATTATCTTGTTGGTGGAAATATGGTTTGTTTGAGTACCGATGCTAGTGGGTACGTAGATACTGCCGTTGATTTAGGGGTATTTGTAGTTAGTTTTATTGTTTATATGGAGTTAGTGTAATCAATTTCAATGATTAGTCGTTCAATAATTACTTTTGCCCTA------ACTTTTTATCACAACATTGTTGTACGTGTTGATCTCAAACATAAACAATGTTGTGTATTCTCTATCAATTGAT-ACATCTTTAA-----------------TAATGTTAATACATGAAATGAAATCCAGGTAACGAACCAAGTGTTCAGGTACGCANNNNNNNNNNNNNNNNNNNNNNNNNNNNNNNNNNNNNNNNNNNNNNNNNNNNNNNNNNN
>Muehlenbeckia_costata
NNNNNNNNNNNNNNNNNNNNNNNNNNNNNNNNNNNNNNNNNNNNNNNNNNNNNNNNNNNNNNNNNNNNNNNNNNNNNNNNNNNNNNCGTTTTGTTGTCAAATAAAAATACAGGTTATGACACAAACTACAGTTTACTAGTTGTAAAACGTTTAGTTATTCGAATGTATCAACAGAATTATTTGATTCTTTCTGTTAATGATTCTAACAAAAATGCATTTTTGGGGCACAAGAAAAATTTTTATTCTCAACGGATCTCAGAGGGGTTTGCAGCTATTGCGGAAATTCCATTTTCTATGCGATTAATATCTTCCCTAGAAGGAAAAGAACTAAAAGAATCTCCAAATTTACGACCAATTCATTCAACATTTCCTTTTTTAGAGGACAAATTTTTACGTTTAAGTTTTGTGTTAGATATATTGATACCTCACCCTGTCCATCTGGAAATCTTGGTTCAAACTATTCGGTACTGGGTAAAAGATACCTCCTGTTTGCATTTATTACGATTCTTTCTTTATGAATATTGTAATAGTGTTATTACTCTAAAGAGATCTGTTTCCAATTTTTCAAAAAAAAAGAATCAAAGATTCTTATTGTTCCTATATAATTCCTATGTGTGTGAATGCGAATCCATCTTCGTTTTTCTCCGCAACCAATCCTCTGATTTACGATCAACGTTTTACGGAGCCTTTCTTGCACGAGTTTATTTCTACCTAAAGTTAGAACATTTTGTAAAAGTATTTACTAAGCACTTTTCCGTTATCCTTNNNNNNNNNNNNNNNNNNNNNNNNNNNNNNNNNNNNNNNNNNNNNNNNNNNNNNNNNNNNNNNNNNNNNNNNNNNNNNNNNNNNNNNNNNNNNNNNNNNNNNNNNNNNNNNNNNNNNNNNNNNNNNNNNNNNNNNNNNNNNNNNNNNNNNNNNNNNNNNNNNNNNNNNNNNNNNNNNNNNNNNNNNNNNNNNNNNNNNNNNNNNNNNNNNNNNNNNNNNNNNNNNNNNNNNNNNNNNNNNNNNNNNNNNNNNNNNNNNNNNNNNNNNNNNNNNNNNNNNNNNNNNNNNNNNNNNNNNNNNNNNNNNNNNNNNNNNNNNNNNNNNNNNNNNNNNNNNNNNNNNNNNNNNNNNNNNNNNNNNNNNNNNNNNNNNNNNNNNNNNNNNNNNNNNNNNNNNNNNNNNNNNNNNNNNNNNNNNNNNNNNNNNNNNNNNNNNNNNNNNNNNNNNNNNNNNNNNNNNNNNNNNNNNNNNNNNNNNNNNNNNNNNNNNNNNNNNNNNNNNNNNNNNNNNNNNNNNNNNNNNNNNNNNNNNNNNNNNNNNNNNNNNNNNNNNNNNNNNNNNNNNNNNNNNNNNNNNNNNNNNNNNNNNNNNNNNNNNNNNNNNNNNNNNNNNNNNNNNNNNNNNNNNNNNNNNNNNNNNNNNNNNNNNNNNNNNNNNNNNNNNNNNNNNNNNNNNNNNNNNNNNNNNNNNNNNNNNNNNNNNNNNNNNNNNNNNNNNNNNNNNNNNNNNNNNNNNNNNNNNNNNNNNNNNNNNNNNNNNNNNNNNNNNNNNNNNNNNNNNNNNNNNNNNNNNNNNNNNNNNNNNNNNNNNNNNNNNNNNNNNNNNNNNNNNNNNNNNNNNNNNNNNNNNNNNNNNNNNNNNNNNNNNNNNNNNNNNNNNNNNNNNNNNNNNNNNNNNNNNNNNNNNNNNNNNNNNNNNNNNNNNNNNNNNNNNNNNNNNNNNNNNNNNNNNNNNNNNNNNNNNNNNNNNNNNNNNNNNNNNNNNNNNNNNNNNNNNNNNNNNNNNNNNNNNNNNNNNNNNNNNNNNNNNNNNNNNNNNNNNNNNNNNNNNNNNNNNNNNNNNNNNNNNNNNNNNNNNNNNNNNNNNNNNNNNNNNNNNNNNNNNNNNNNNNNNNNNNNNNNNNNNNNNNNNNNNNNNNNNNNNNNNNNNNNNNNNNNNNNNNNNNNNNNNNNNNNNNNNNNNNNNNNNNNNNNNNNNNNNNNNNNNNNNNNNNNNNNNNNNNNNNNNNNNNNNNNNNNNNNNNNNNNNNNNNNNNNNNNNNNNNNNNNNNNNNNNNNNNNNNNNNNNNNNNNNNNNNNNNNNNNNNNNNNNNNNNNNNNNNNNNNNNNNNNNNNNNNNNNNNNNNNNNNNNNNNNNNNNNNNNNNNNNNNNNNNNNNNNNNNNNNNNNNNNNNNNNNNNNNNNNNNNNNNNNNNNNNNNNNNNNNNNNNNNNNNNNNNNNNNNNNNNNNNNNNNNNNNNNNNNNNNNNNNNNNNNNNNNNNNNNNNNNNNNNNNNNNNNNNNNNNNNNNNNNNNNNNNNNNNNNNNNNNNNNNNNNNNNNNNNNNNNNNNNNNNNNNNNNNNNNNNNNNNNNNNNNNNNNNNNNNNNNNNNNNNNNNNNNNNNNNNNNNNNNNNNNNNNNNNNNNNNNNNNNNNNNNNNNNNNNNNNNNNNNNNNNNNNNNNNNNNNNNNNNNNNNNNNNNNNNNNNNNNNNNNNNNNNNNNNNNNNNNNNNNNNNNNNNNNNNNNNNNNNNNNNNNNNNNNNNNNNNNNNNNNNNNNNNNNNNNNNNNNNNNNNNNNNNNTTCCCGCTATTCTATATTTTATTGAAAGGGGCGCTCAACCTACTGGAACTGTTTATGATATTTTAAAGAAGGCAGAGGTTTTTAAAGAACTTCGCCCTAATGAAACGACATTCACTTAAAAAAAAAA-TACAACAAGAAAGGGACTTGAGTGATTCGTATCTAGTTGGATAGAATCCTTTCTTTATTATTCCCACCCTTTTTGCTCTATTCAGACCTATTTTGTATTGTTCTCGTAGGAGGCTGTGTCTCCTTTACTGATTGATCAAAATACAAATTTTTGATATAAGATGTCTAGAAAAAAGGCTCAAGTGAATAAACAAGCAAGTTTTATATTGACCAAATAACTAACGGTAGGAATTGGAGCTAGCAATAAAAAATTCTGACATTCATTTCAATTGGATGGTTTTCTTTGGAACTATACGCAAAAAGAATTAATTATTTGACGTATAATTTTTGAAATTTTTTCTACTTCTTTTGTATTTCGCTCTACATTCCTTTCTTATTATCTACCTTATTTAGCTAATTTAGATAGTGCCAATCCAACACAAGTTCTTTTTTTTT-----------------------------------------------------------------AACATACATATTGACAAGAGTGTAGTGAACAAATATAATTCAGGTGTAAATGGATCCGTTTTTCTCTATTTTTTTGTCCTACATACAAAACACAGGTTTTGTTTTTTACTTTATTCAAAGATTTGTTGAATTTGTTGTGATACAAAACAAAACTGCTTATAAGGAAATGGATAGATAATAAAAAAAAGAATATCTGAAAATATAGAGATAGAAAGATAGAGAAAAAAATAAAAAATAAATATATCTATAAGGTAGGGGATGAAAATATATAAAAAACAGTCTAGTTTTTTATTTGAAAATTTCTTGT-----CAGTTGATCTTTTTTTTTCTTTTTTGCTAATTCACCGTTTTGGTAAGCTGGCCAAATTCCGTTATTTTGATCCCGATGGAATCTATATACTTTCTTAAGTGAGAACTTTCAAATTCAGAGAAACCCTGGAATTAAGAAAATGGGCAATCCTGAGCCAACTCCTTCTTTCCAAAAGGAAAACAAAAGGATAGGTGCAGAGACTCAATGGAAGTTGTTCTAACAAATGGAGTTGACGGTCTTGCGTTGTTATAAGAATTCTTCCATCGAAACTCCAAAAAGGATGAAGAATAAACCTAGACGCATACGTACTTAAATATAAATAATACTTTATTTATCT-------TATATAAAATATTTAGAATATTCAATTAAATGAAAAAATATTGATGACGACCCGAATCTTTATTTTATGACTAGGAAAAAGTGGAAGAATTGTTGTGAATCGATTCCAAGTTTAAGAAAGAATCGAATATTCGTTTTTTAGTAAATTAAAGCATTTATTCCCCAGTCCGATAGATCTTTTGAAAACCCGACCCATCGGATGAGAATGAAGATAGAGTCCCGTTCTACGTGTCAATCCTGACAACAATGAAATTTATAGTAAGAGGAAAATCCGTCGACTTTAAAAATCGTGAGGGTTCAAGTCCCTCTATCCCCAAAAAAGATCCTTTGATTCTCTAACTAATTATCTTCTTTTTTTGTTAACGATTCAAATAAAAATTGGGTCTCTTCCTCATTTACTCTT-----ACAAAGGTATCCGAGCAGAAAAGTTTTTCTCTTATCACAAGTCTTGTGATGTATGATGTAAATGAGACATGAGCAGCTTTGAGCAAGGAGTCCTCTTACTCATTTGAATGATTCCCAATACATATCATTACTCATACTAAGACTTACAAAA-AAAGTCTTCTTTTTAAGATACAGGAAATTCCGGGACCTAGATAAGACTTTGTAATACCCTTTCGCCTTTTAATTGACATAGAACCCAGTTTTCTAGTAAAATGAGTAGACGATGCATAGGGAGGTCCGGTGAAGTGTTCGGATCGCGGCGACGTGGGCGGTTCGCTGCCGGCGACGTCGCGAGAAGTCCACTGAACCTTATCATTTAGAGGAAGGAGAAGTCGTAACAAGGTTTCCGTAGGTGAACCTGCGGAAGGATCATTGTCGAAACCTGCGAGAGCAGAAAGACCCGCGAACCCGTTCACAAAACACCGGGGGCGCTGC-----GCCTGCCCCGT-GCCGCGTACCCC-CGCCCGGGCCCGTCCCGGCACCAACACAACCCCGGCGCGGATTGCGCCAAGGACCATGAACATCAGCGCGTCCCGCCCC-CCGGTCCTCCGGCGCGG-GCGGCGGCGTCGTGTCGTTTCTACTTAACAAAACGACTCTCGGCAACGGATATCTCGGCTCTCGCATCGATGAAGAACGTAGCGAAATGCGATACTTGGTGTGAATTGCAGAATCCCGTGAACCATCGAGTCTTTGAACGCAAGTTGCGCCCGAAGCCCTCGTGGCCAGGGCACGTCTGTCTGGGCGTCACGCACCGCGTCGCCCCCACCCCCTCCGGGGGGATGGGGCGGAGACTGGCCCCCCGTGCGCCCCCGCGCGCGGCCGGCCTAAACGCAGACCCCGCGGCCGCGAAACGGCGCGACGATTGGTGGTGTAGCCCTACGCATCGCGTCGCGCCCCGAGCAGTCCCCGGCGGCCACGGACGGCCCC-CCAAACCGTTGCGACCCCAGATCAGGCGGGACTACCCGCTGAGTTTAAGCATATCAATAAGCGGAGGNNNNNNNNNNNNNNNNNNNNNNNNNNNNNNNNNNNNNNNNNNNNNNNNNNNNNNNNNNNNNNNNNNNNNNNNNNNNNNNNNNNNNNNNNNNNNNNNNNNNNNNNNNNNNNNNNNNNNNNNNNNNNNNNNNNNNNTGCGGAGACAAGTGCCCCCCTAAGGTAACTACTAATTTGGTAATTAATGTTTTATGCATAACTAATTGATTGTACGTAATTTGTAAGTAGTTTGATCATATAATATCTATAGCTAGTTAGCTAGGTACAGTGAGAGACATATAATGACAAAGTTAGATTCATATCATCTAGCTAGT-AAAAGAATATTCATTTGCTTGAATATATCCCTCCCTATATGTAGCTACTAGCTAGATATATGAAGAGTAAGGACAC--ATAGTGGGAAGATT-GGTACAAGATTGATGGATATGTAATGATATGATTGGCTAATGTTTGTTGAATAACAATTCAAAACTTTTTTTTTTTGGAATTGTTAATTAGAATTGAACAATATGGTTGTTAGTATTAGTGGGTCATATATTTATGGATTATAAATTATCTTGTTGGTGGAAATATGGTTTGTTTGAGTACCGATGCCAGTGGGTACGTAGGTACTGGCGTTGATTTAGGGGTATTTATAGTTAGTTTTATTGTTTATATGGAGTTAGTGTAAACAATTTCAATGATTAGTCGTTCAATAATTACTTTTGCCCATAAAAACACTTTTTATCCCAACATTGTTGTACGTGTTGATCTCAAACATAAACAATGTTGTGTATTCTCTATCAATTGAT-ACATCTATAATGGTGTACACTGTTTATTAATGTTAATACATGAAATGAAATCCAGGTAACAAACCAAGTGTTCAGATACGCANNNNNNNNNNNNNNNNNNNNNNNNNNNNNNNNNNNNNNNNNNNNNNNNNNNNNNNNNNN
>Muehlenbeckia_gunnii
NNNNNNNNNNNNNNNNNNNNNNNNNNNNNNNNNNNNNNNNNNNNNNNNNNNNNNNNNNNNNNNNNNNNNNNNNNNNNNNNNNNNNNCGTTTTGTTGTCAAATAAAAATACAGGTTATGACACAAACTACAGTTTACTAGTTGTAAAACGTTTAGTTATTCGAATGTATCAACAGAATTATTTGATTCTTTCTGTTAATGATTCTAACAAAAATGCATTTTTGGGGCACAAGAAAAATTTTTATTCTCAACGGATCTCAGAGGGGTTTGCAGCTATTGCGGAAATTCCATTTTCTATGCAATTAATATCGTCCCTAGAAGGAAAAGAACTAAAAGAATCTCCAAATTTACGACCAATTCATTCAACATTTCCTTTTTTAGAGGACAAATTTTTACGTTTAAGTTTTGTGTTAGATATATTGATACCTCACCCTGTCCATCTGGAAATCTTGGTTCAAACTATTCGGTACTGGGTAAAAGATACCTCCTGTTTGCATTTATTACGATTCTTTCTTTATGAATATTGTAATAGTGTTATTACTCTAAAGAGATCTGTTTCCAATTTTTCAAAAAATAAGAATCAAAGATTCTTATTGTTCCTATATAATTCCTATGTGTGTGAATGCGAATCCATCTTCGTTTTTCTCCGCAACCAATCCTCTGATTTACGATCAACGTTTTACGGAGCCTTTCTTGCACGAGTTTATTTCTACCTAAAGTTAGAACATTTTGTAAAAGTATTTACTAAGCACTTTTCCGTTATCCTTTGNNNNNNNNNNNNNNNNNNNNNNNNNNNNNNNNNNNNNNNNNNNNNNNNNNNNNNNNNNNNNNNNNNNNNNNNNNNNNNNNNNNNNNNNNNNNNNNNNNNNNNNNNNNNNNNNNNNNNNNNNNNNNNNNNNNNNNNNNNNNNNNNNNNNNNNNNNNNNNNNNNNNNNNNNNNNNNNNNNNNNNNNNNNNNNNNNNNNNNNNNNNNNNNNNNNNNNNNNNNNNNNNNNNNNNNNNNNNNNNNNNNNNNNNNNNNNNNNNNNNNNNNNNNNNNNNNNNNNNNNNNNNNNNNNNNNNNNNNNNNNNNNNNNNNNNNNNNNNNNNNNNNNNNNNNNNNNNNNNNNNNNNNNNNNNNNNNNNNNNNNNNNNNNNNNNNNNNNNNNNNNNNNNNNNNNNNNNNNNNNNNNNNNNNNNNNNNNNNNNNNNNNNNNNNNNNNNNNNNNNNNNNNNNNNNNNNNNNNNNNNNNNNNNNNNNNNNNNNNNNNNNNNNNNNNNNNNNNNNNNNNNNNNNNNNNNNNNNNNNNNNNNNNNNNNNNNNNNNNNNNNNNNNNNNNNNNNNNNNNNNNNNNNNNNNNNNNNNNNNNNNNNNNNNNNNNNNNNNNNNNNNNNNNNNNNNNNNNNNNNNNNNNNNNNNNNNNNNNNNNNNNNNNNNNNNNNNNNNNNNNNNNNNNNNNNNNNNNNNNNNNNNNNNNNNNNNNNNNNNNNNNNNNNNNNNNNNNNNNNNNNNNNNNNNNNNNNNNNNNNNNNNNNNNNNNNNNNNNNNNNNNNNNNNNNNNNNNNNNNNNNNNNNNNNNNNNNNNNNNNNNNNNNNNNNNNNNNNNNNNNNNNNNNNNNNNNNNNNNNNNNNNNNNNNNNNNNNNNNNNNNNNNNNNNNNNNNNNNNNNNNNNNNNNNNNNNNNNNNNNNNNNNNNNNNNNNNNNNNNNNNNNNNNNNNNNNNNNNNNNNNNNNNNNNNNNNNNNNNNNNNNNNNNNNNNNNNNNNNNNNNNNNNNNNNNNNNNNNNNNNNNNNNNNNNNNNNNNNNNNNNNNNNNNNNNNNNNNNNNNNNNNNNNNNNNNNNNNNNNNNNNNNNNNNNNNNNNNNNNNNNNNNNNNNNNNNNNNNNNNNNNNNNNNNNNNNNNNNNNNNNNNNNNNNNNNNNNNNNNNNNNNNNNNNNNNNNNNNNNNNNNNNNNNNNNNNNNNNNNNNNNNNNNNNNNNNNNNNNNNNNNNNNNNNNNNNNNNNNNNNNNNNNNNNNNNNNNNNNNNNNNNNNNNNNNNNNNNNNNNNNNNNNNNNNNNNNNNNNNNNNNNNNNNNNNNNNNNNNNNNNNNNNNNNNNNNNNNNNNNNNNNNNNNNNNNNNNNNNNNNNNNNNNNNNNNNNNNNNNNNNNNNNNNNNNNNNNNNNNNNNNNNNNNNNNNNNNNNNNNNNNNNNNNNNNNNNNNNNNNNNNNNNNNNNNNNNNNNNNNNNNNNNNNNNNNNNNNNNNNNNNNNNNNNNNNNNNNNNNNNNNNNNNNNNNNNNNNNNNNNNNNNNNNNNNNNNNNNNNNNNNNNNNNNNNNNNNNNNNNNNNNNNNNNNNNNNNNNNNNNNNNNNNNNNNNNNNNNNNNNNNNNNNNNNNNNNNNNNNNNNNNNNNNNNNNNNNNNNNNNNNNNNNNNNNNNNNNNNNNNNNNNNNNNNNNNNNNNNNNNNNNNNNNNNNNNNNNNNNNNNNNNNNNNNNNNNNNNNNNNNNNNNNNNNNNNNNNNNNNNNNNNNNNNNNNNNNNNNNNNNNNNNNNNNNNNNNNNNNNNNNNNNNNNNNNNNNNNNNNNCCCGCTATTCTATATTTTCTTGAAAGGGGCGCTCAACCTACTGGAACTGTTTATGATATTTTAAAGAAGGCAGAGGTTTTTAAAGAACTTCGCCCTAATGAAACGACATTCACTTAATAAAAAAAATACAACAAGAAAGGGACTTGAGTGATTTGTATATAGTTTGATAGAATCCTTTCTTTATTATTCCCACCCTTTTTGCTCTATTCAGACCTATTTTGTATTGTTCTCGTAGGAGGCTGTGTCTCCTTTACTGATTGATCAAAATAAAAATTTTTGATATAAGATGTCTAGAAAAAAGGCTCAAGTGAATAAACAAGCAAGTTTTATATTGACCAAATAACTAACGGTAGGAATTGGAGCTAGCAATAAAAAATTATGACATTCATTTCAATTGGATGGTTTTCTTTGGAACTATACGCAAAAAGAATTAATTATTTGACGTATAATTTTTGAAATTTTTTCTACTTCTTTTGTATTTCCCTCTACATTCCTTTCTTATTATCTACCTTATTTAGCGAATTTAGATAGTGCCAATCCAACACAAGTTCTTTTTTTTT-----------------------------------------------------------------AACATACATATTGACAAGAGTGTAGTGAACAAATATAATTCAAGTGTAAATGGATCCGTTTTTCTCTATTTTTTTGTCCTACATACAAAACACAGGTTTTGTTTTTTACTTTATTCAAAGATTTGTTGAATTGGTTGTGATACAAAACAAAACTGCTTCTAACAAAATGGATAGATAATAAAAAAAAGAATATCGGAAAATATAGAGATAGAAAGATAGAGAAAAATCTATCTA-TATATATATCTATAATGTAGTGGATGAAAATATCTAAGAAACAGTCTAGTTTTTTATTTGAAAATTTATTGT-----CAGTTGATCTTTTTTTT-CTTTTTTGCTAATTCACCGTTTTGGTTGGCTTGTCTAATTTCGTTATTTTGATCTCGATTGTATCTANNNNNNNNNNNAAGTGAGAACTTTCAA-TTCAGAGAAACCCTGGAATTAAAAAAATGGGCAATCCTGAGCCAACTCCTTCTTTCCAAAAGGAAAACAAAAGGATAGGTGCAGAGACTCAATGGAAGTTGTTCTAACAAATGGAGTTGACGGTCTTGCGTTGTTATAAGAATTCTTCCATCGAAACTCCAAAAAGGATGAAGAATAAACCTAGACGCATACGTACTTAAATATAAATAATACTTTCTTTATCTAAAAAATTCTATAAAATATTTAGAATATTCAATTAAATGAAAAAATATTGATGACGACCCGAATCTTTATTTTATGACTATGAAAAAGTGGAAGAATTGTTGTGAATCGATTCCAAGTTTAAGAAAGAATCAAATATTCGTTTTTGAGTCAATTAAAGCATTTATTCCCCAGTCCGATAGATCTTTTGAAAACCCGACCCATCGGATGAGAATGAAGATAGAGTCCCGTTCTACGTGTCAATCCTGACAGCAATGAAATTTATAGTAAGAGGAAAATCCGTCGACTTTAAAAATCGTGAGGGTTCAAGTCCCTCTATCCCCAAAAAAGATCCTTTGATTCTCTAACTAATTCTCCTCTTTTTTT-TTAACGATTCAAATAAAAATTGGGTCTCTTCCTCATTTACTCTT-----ACAAAGGTATCCGAGCAGAAAAGTTTTTCTCTTATCACAAGTCTTGTGATGTATGATGTAAATGAGACATGAGCAGCTTTGAGCAAGGAGTACTCTTACTCATTTGAATGATTCCCAATACATAGCATTACTCATACTAAGACTTACAAAA-AAAGTCTTCTTTTTAAGATACAGGAAATTCCGGGACCTAGATAAGACTTTGTAATACCCTTTCGCCTTTTAATTGACATAGAATCCAGTTTTCTAGTAAAATGAGTAGACGATGCATAGGGAGGTCCGGTGAAGTGTTCGGATCACGGCGACGTAGGCGGTTCGTTGCCGGCGACGTCGCGAGAAGTCCACTGAACCTTATCATTTAGAGGAAGGAGAAGTCGTAACAAGGTTTCCGTAGGTGAACCTGCGGAAGGATCATTGTCGAAACCTGTGAGAGCAGAAAGACCCGCGAACCCATTTTCAAAACAC-GAGG--CCGGC-----G-CCGCCGC----CC-CTCA-------CCCGGGCCCGTCGCGGCACCAACAAACCCCTG-CGCGAATTGCGCCAAGGACCATGAACAGCAGCGCGCCCCGCTCC-CCGGCCCTCCGGCGCGG-GCGGCG-CGCCGCGTCGTTTCTACTTAACAGAACGACTCTAGGCAATAGATATCTCGGCTCTCGCATCGATGAAGAACGTAGCGAAATGCGATACTTGGTGTGATTTGCAGAATCCCGTGAACCATCGAGTCTTTGAACGCAAGTTGCGCACGAAGCCCTCGTGGCCAGGGCACGTCTGTCTGGGCGTCACGCACTGCGTCGCCCCC----CCTCCGGGGGATCGGGGCGGAGACTGACCCCCAGTGCGCCCCTGCGCGCGGCCGGCCTAAATGCAGACCCTGCGGCCGCGAAACGGCACGACGACTGGTGGTGCAGCCCTACGCATCGCGTCGCGCCCCAAGCGGTCCCCTGCGGCCACGGACC-CCCC-AC-AACCGTTGCGACCCTAGATCAGGCGGGACTACCCGCTGAGTTTAAGCATATCAATAAGCGAAGGNNNNNNNNNNNNNNNNNNNNNNNNNNNNNNNNNNNNNNNNNNNNNNNNNNNNNNNNNNNNNNNNNNNNNNNNNNNNNNNNNNNNNNNNNNNNNNNNNNNNNNNNNNNNNNNNNNNNNNNNNNNNNNNNNNNNNNTGTGGAGACAAGTGCCCCACTAAGGTAACTACTAATTTGGTAATTAATGTTTTATGCATAACTAATTGATTGTGCGTAATTTGTAAGTAGTTTGATCATATAGTAACTATAGCTAGTTAGCTAGGTAAAGTGAGAGACATATAATGACAAAGTTAGATTCATATCATCTAGCTAGT-AAAAGAATATTCATTTGCTTGAATATAT---------------------------ATATATGAAGAGTAAGGACAC--ATAGTGGGAAGATTAGGAACAAGATTGATGGATATGTAATGATATGATTGACTCATGTTTGTTGAATAACAATTCAAAACTTTTTTTTTTTGGAATTGTTAATTAGAATTGAACAATATGGTCGTTAGTATTAGTGGGTCATATATTTATGGATTATAAATTATCTTGTTGGTGGAAATATGGTTTGTTTGAGTACCGATGCCAGTGGGTACGTAGATACTGCCGTTGATTTAGGGGTATTTATAGTTAGTTTTATTGTTTATATGGAGTTAGTGTAATCAATTTCAATGATTAGTCGTTCAATAATTACTTTTGCCCATAAAAACACTTTTTATCCCAACATTGTTGTACGTGTTGATCTTAAACATAAACAATGTTGTGTATTCTCTATCAATTGAT-----CTATAATGGTGTACACTGTTTAGTAATGTTAATACATGAAATGAAATCCAGGTAACGAACCAAGTGTTCAGGTACGCANNNNNNNNNNNNNNNNNNNNNNNNNNNNNNNNNNNNNNNNNNNNNNNNNNNNNNNNNNN
>Muehlenbeckia_tuggeranong
NNNNNNNNNNNNNNNNNNNNNNNNNNNNNNNNNNNNNNNNNNNNNNNNNNNNNNNNNNNNNNNNNNNNNNNNNNNNNNNNNNNNNNCGTTTTGTTGTCAAATAAAAATACAGGTTATGACACAAACTACAGTTTACTACTTGTAAAACGTTTAGTTATTCGAATGTATCAACAGAATTATTTGATTCTTTCTGTTAATGATTCTAACAAAAATTCATTTTTGGGGCACAAGAAAAATTTTTATTCTCAACGGATCTCAGAGGGGTTTGCAGCTATTGCGGAAATTCCATTTTCTATGCGATTAATATCTTCCCTAGAAGGAAAAGAACTCAAAGAATCTCCAAATTTACGACCAATTCATTCAACATTTCCTTTTTTAGAGGACAAATTTTTACGTTTAAGTTTTGTGTTAGATATATTGATACCTCACCCTGTCCATCTGGAAATCTTGGTTCAAACTATTCGGTACTGGGTAAAAGATACCTCCTGTTTGCATTTATTACGATTCTTTCTTTATGAATATTGTAATAGTGTTATTACTCTAAAGAGATCTGTTTCCAATTTTTCAAAAAAAAAGAATCAAAGATTCTTATTGTTCCTATATAATTCCTATGTGTGTGAATGCGAATCCATCTTCGTTTTTCTCCGCAACCAATCCTCTCATTTACGATCAACGTTTTACGGAGCCTTTCTTGCACGAGTTTATTTCTACCTAAAGTTAGAACATTTTGTAAAAGTATTTACTAAGCACTTTTCGGTTATCCTTTGNNNNNNNNNNNNNNNNNNNNNNNNNNNNNNNNNNNNNNNNNNNNNNNNNNNNNNNNNNNNNNNNNNNNNNNNNNNNNNNNNNNNNNNNNNNNNNNNNNNNNNNNNNNNNNNNNNNNNNNNNNNNNNNNNNNNNNNNNNNNNNNNNNNNNNNNNNNNNNNNNNNNNNNNNNNNNNNNNNNNNNNNNNNNNNNNNNNNNNNNNNNNNNNNNNNNNNNNNNNNNNNNNNNNNNNNNNNNNNNNNNNNNNNNNNNNNNNNNNNNNNNNNNNNNNNNNNNNNNNNNNNNNNNNNNNNNNNNNNNNNNNNNNNNNNNNNNNNNNNNNNNNNNNNNNNNNNNNNNNNNNNNNNNNNNNNNNNNNNNNNNNNNNNNNNNNNNNNNNNNNNNNNNNNNNNNNNNNNNNNNNNNNNNNNNNNNNNNNNNNNNNNNNNNNNNNNNNNNNNNNNNNNNNNNNNNNNNNNNNNNNNNNNNNNNNNNNNNNNNNNNNNNNNNNNNNNNNNNNNNNNNNNNNNNNNNNNNNNNNNNNNNNNNNNNNNNNNNNNNNNNNNNNNNNNNNNNNNNNNNNNNNNNNNNNNNNNNNNNNNNNNNNNNNNNNNNNNNNNNNNNNNNNNNNNNNNNNNNNNNNNNNNNNNNNNNNNNNNNNNNNNNNNNNNNNNNNNNNNNNNNNNNNNNNNNNNNNNNNNNNNNNNNNNNNNNNNNNNNNNNNNNNNNNNNNNNNNNNNNNNNNNNNNNNNNNNNNNNNNNNNNNNNNNNNNNNNNNNNNNNNNNNNNNNNNNNNNNNNNNNNNNNNNNNNNNNNNNNNNNNNNNNNNNNNNNNNNNNNNNNNNNNNNNNNNNNNNNNNNNNNNNNNNNNNNNNNNNNNNNNNNNNNNNNNNNNNNNNNNNNNNNNNNNNNNNNNNNNNNNNNNNNNNNNNNNNNNNNNNNNNNNNNNNNNNNNNNNNNNNNNNNNNNNNNNNNNNNNNNNNNNNNNNNNNNNNNNNNNNNNNNNNNNNNNNNNNNNNNNNNNNNNNNNNNNNNNNNNNNNNNNNNNNNNNNNNNNNNNNNNNNNNNNNNNNNNNNNNNNNNNNNNNNNNNNNNNNNNNNNNNNNNNNNNNNNNNNNNNNNNNNNNNNNNNNNNNNNNNNNNNNNNNNNNNNNNNNNNNNNNNNNNNNNNNNNNNNNNNNNNNNNNNNNNNNNNNNNNNNNNNNNNNNNNNNNNNNNNNNNNNNNNNNNNNNNNNNNNNNNNNNNNNNNNNNNNNNNNNNNNNNNNNNNNNNNNNNNNNNNNNNNNNNNNNNNNNNNNNNNNNNNNNNNNNNNNNNNNNNNNNNNNNNNNNNNNNNNNNNNNNNNNNNNNNNNNNNNNNNNNNNNNNNNNNNNNNNNNNNNNNNNNNNNNNNNNNNNNNNNNNNNNNNNNNNNNNNNNNNNNNNNNNNNNNNNNNNNNNNNNNNNNNNNNNNNNNNNNNNNNNNNNNNNNNNNNNNNNNNNNNNNNNNNNNNNNNNNNNNNNNNNNNNNNNNNNNNNNNNNNNNNNNNNNNNNNNNNNNNNNNNNNNNNNNNNNNNNNNNNNNNNNNNNNNNNNNNNNNNNNNNNNNNNNNNNNNNNNNNNNNNNNNNNNNNNNNNNNNNNNNNNNNNNNNNNNNNNNNNNNNNNNNNNNNNNNNNNNNNNNNNNNNNNNNNNNNNNNNNNNNNNNNNNNNNNNNNNNNNNNNNNNNNNNNNNNNNNNNNNNNNNNNNNNNNNNNNNNNNNNNNNNNNNNNNNNNNNNNNNNNNNNNNNNNNNNNNNNNNNNNNNNNNNNNNNNNNNNNNTTCCCGCTATTCTATATTTTATTGAAAGGGGCGCTCAACCTACTGGAACTGTTTATGATATTTTAAAGAAGGCAGAGGTTTTTAAAGAACTTCGCCCTAATGAAACGACATTCACTTAATAAAAAAAATACAACAAGAAAGGGACTTGAGTGATTCGTATATAGTTTGATAGAATCCTTTCTTTATTATTCCCACCCTTTTTGCTCTATTCAGACCTATTTTGTATTGTTCTCGTAGGAGGCTGTGTCTCCTTTACTGATTGATCAAAATAAAAATTTTTGATATAAGATGTCTAGAAAAAAGGATCAAGTGAATAAACAAGCAAGTTTTATATTGACCAAATAACTAACGGTAGGAATTGGAGCTAGCAATAAACAATTCTGACATTCATTTCAATTGGATGGTTTTCTTTGGAACTATACGCAAAAATAATTAATTATTTGACGTATAATTTTTGAAATTTTTTCTACTTCTTTTGTATTTCGCTCTACATTCCTTTCTAATTATCTACCTTATTTAGCTAATTTAGATAGTGCCAATCCAACACAAGTTCTTTTTTTTT-----------------------------------------------------------------AACATACATATTGACAAGAGTGTAGTGAACAAATATAATTCAAGTGTAAATGGATCCGTTTTTCTCTATTTTTTTGTCCTACATACAAAACACAGGTTTTGTTTTTTACTTTATTCAAAGATTTGTTGAATTTGTTGTGATACAAAACAAAACTGCTTATAAGGAAATGGATAGATAATAAAAAAAAGAATATCTGAAAATATAGAGATAGAAAGATAGAGAAAAAAATAGAATATATATCTATCTATAATGTAGTGGATGAAAATATCTAAGAAACAGTCTAGTTTTTTATTTGAAAATTTCTTGTATTGTCAGTTGATCTTTT-TTTTCTTTTTAGCTAATTCACCGTTTTGGTTGGCTTGTCTAATTTCGTTATTTTGATCTCGATTGTATCTATATTNNNNNNNNNNNNNNNNNNNNNNNNNNNNNNNNNNNNNNNNNNNNNNNNNNATGGGCAATCCTGAGCCAACTCCTTCTTTCCAAAAGGAAGACAAAAGGATAGGTGCAGAGACTCAATGGAAGTTGTTCTAACAAATGGAGTTGACGGTCTTGCGTTGTTATAAGAATTCTTCCATCGAAACTCCAAAAAGGATGAAGAATAAACCTAGACGCATACGTACTTAAATATAAATAATACTCTATTTATCT-AAAAATTATATAAAATATTTAGAATATTCAATTAAATGAAAAAATATTGATGACGACCCGAATCTTTATTTTATGACTATGAAAAAGTGGAAGAATTGTTGTGAATCGATTCCAAGTTTAAGAAAGAATCGAATATTCGTTTTTTAGTAAATTACAGCATTTATTCCCCAGTCCGATAGATCTTTTGAAAACCCGACCCATCGGATGAGAATGAAGATAGAGTCCCGTTCTACGTGTCAATCCTGACAACAATGAAATTTATAGTAAGAGGAAAATCCGTCGACTTTAAAAATCGTGAGGGTTCAAGTCCCTCTATCCCCAAAAAAGATCCTTTGATTCTCTAACTAATTATCCTCTTTTTTTGTTAACGATTCAAATAAAAATTGGGTCTCTTCCTCATTTACTCTTCTTTCACAAAGGTATCCGAGCAGAAAAGTTTTTCTCTTATCACAAGTCTTGTGATGTATGATGTAAATGAGACATGAGCAGCTTTGAGCAAGGAGTACTCTTACTCATTTGAATGATTCCCAATACATATCATTACTCATACGAAGACTTACAAAA-AAAGTCTTCTTTTTAAGATACAGGAAATTCCGGGACCTAGATAATACTTTGTAATACCCTTTCGCCTTTTAATTGACATAGAACCCAGTTTTCTAGTAAAATGAGTAGACGATGCATAGGGAGGTCCGGTGAAGTGTTCGGATCGCGGCGACGTGGGCGGTTCCCTGCCGGCGACGTCGCGAGAAGTCCACTGAACCTTATCATTTAGAGGAAGGAGAAGTCGTAACAAGGTTTCCGTAGGTGAACCTGCGGAAGGATCATTGTCGAAACCTGCGAGAGCAGACAGACCCGCGAACCCGTTCACAAAACACGGGGGGCGCGGCGCCGGCCCAGCGCCGGCTCCGCGCGCCCCACGCCCGGGCCCGTCCCGGCGCCAACCCAACCCCGGCGCGGATTGCGCCAAGGACCATGAACATCAGCGCGCCCCGCCCC-CCGGACCTCCGGCGCGG-GCGGCGGCGTCGTGTCGTTTCTACCTAACTGAACGACTCTCGGCAACGGATATCTCGGCTCTCGCATCGATGAAGAACGTAGCGAAATGCGATACTTGGTGTGAATTGCAGAATCCCGTGAACCATCGAGTCTTTGAACGCAAGTTGCGCCCGAAGCCCTCGTGGCCAGGGCACGTCTGTCTGGGCGTCACGCACCGCGTCGCCCCCACCCCCTCCGGGGGATCGGGGCGGAGACTGGCCTCCCGTGCGCCCCCGCGCGCGGCCGGCCGAAACGCAGACCCCGCGGCCGCGAAACGGCGCGACGACCGGTGGTGTAGCCCTACGCATCGCGTCGCGCCCCGAGCGGACCCCGGTGGCCAAGGCCGAACTT----AACCGTTGCGACCCCAGATCAGGCGGGACTACCCGCTGAGTTTAAGCATATCAATAAGCGGAGGNNNNNNNNNNNNNNNNNNNNNNNNNNNNNNNNNNNNNNNNNNNNNNNNNNNNNNNNNNNNNNNNNNNNNNNNNNNNNNNNNNNNNNNNNNNNNNNNNNNNNNNNNNNNNNNNNNNNNNNNNNNNNNNNNNNNNNTGCGGAGACAAGTGCCCCACTAAGGTAACTACTAATTTGGTAATTAATGTTTTATACATAACTAATTGATTGTACGTAATTTGTAAGTAGTTTGAACATATAGTAACTATAGCTAGTTAGCTAGGTAAAGTGAGAGACATATAATGACAGAGTTAGATTCATATCATCTAGCTAGTAAAAAGAACATTCATTTGCGTGAATATATCCCTCTCTATATGTAGCTACTAGCTAGATATATGAAGAGTAAGGACACATATAGTGGGAAGATTAGGTACAAGATTGATGGATATGTAATGATATGATTCACTAATGTTTGTTGAATAACAATTCAAAACTTATTTTTTTTGGAATTGTTAATTAGAATTGAACAATATGGTTGTTAGTATTAGTGGGTCATATATTTATGGATTATAATTTATCTTGTTGGTGGAAATATGGTTTGTTTGAGTACCGATACTAGTGGGTACGTAGATACTGCCGTTGATTTAGGGGTATTTATAGTTAGTTATATTGTTTATATGGAGTTAGTGTAATCAACTTCAATGATTAGTCGTTCAATAATTACTTTTGCCCACAAAAACGCTTTTTATCCCAACATTGTTGTACGTGTTGATCTCAAACATAAACAATGTTGTGTATTCTCTATCAATTGAT-ACATCTATAATGGTGTACACTATTTAATAATGTTAATACACGAAATGAAATCCAGGTAACGAACCAAGTGTTCAGGTACGCANNNNNNNNNNNNNNNNNNNNNNNNNNNNNNNNNNNNNNNNNNNNNNNNNNNNNNNNNNN
>Muehlenbeckia_diclina
NNNNNNNNNNNNNNNNNNNNNNNNNNNNNNNNNNNNNNNNNNNNNNNNNNNNNNNNNNNNNNNNNNNNNNNNNNNNNNNNNNNNNNCGTTYTGTTGTCAAATAAAAATACAGGTTATGACACAACCTACAGTTTACTAGTTGTAAAACGTTTAGTTATTCGAATGTATCAACAGAATTATTTGATTCTTTCTGTTAATGATTCTAACAAAAATTCATTTTTGGGCCACAAGAAAAATTTTTATTCTCAACAGATCTCAGAGGGGTTTGCAGCTATTGCGGAAATTCCATTTTCTATGCGATTAATATCTTCCCTAGAAGGAAAAGAACTCAAAGAATCTCCAAATTTACGACCAATTCATTCAACATTTCCTTTTTTAGAGGACAAATTTTTACGTTTAAGTTTTGTGTTAGATATATTGATACCTCACCCTGTCCATCTGGAAATCTTGGTTCAAACTATTCGATACTGGGTAAAAGATACCTCCTGTTTGCATTTATTACGATTCTTTCTTTATGAATATTGTAATAGTGTTATTACTCTAAAGAGATCTGTTTCCAATTTTTCAAACAATAAGAATCAAAGATTCTTATTGTTCCTATATAATTCCTATGTGTGTGAATGCGAATCCATCTTCGTTTTTCTCCGCAACCAATCCTCTGATTTACGATCAAGGTTTTACGGAGCCTTTCTTGCACGAGTTTATTTCTACCTAAAGTTAGAACATTTTGTAAAAGTATTTACTAAGCACTTTNNNNNNNNNNNNNNNNNNNNNNNNNNNNNNNNNNNNNNNNNNNNNNNNNNNNNNNNNNNNNNNNNNNNNNNNNNNNNNNNNNNNNNNNNNNNNNNNNNNNNNNNNNNNNNNNNNNNNNNNNNNNNNNNNNNNNNNNNNNNNNNNNNNNNNNNNNNNNNNNNNNNNNNNNNNNNNNNNNNNNNNNNNNNNNNNNNNNNNNNNNNNNNNNNNNNNNNNNNNNNNNNNNNNNNNNNNNNNNNNNNNNNNNNNNNNNNNNNNNNNNNNNNNNNNNNNNNNNNNNNNNNNNNNNNNNNNNNNNNNNNNNNNNNNNNNNNNNNNNNNNNNNNNNNNNNNNNNNNNNNNNNNNNNNNNNNNNNNNNNNNNNNNNNNNNNNNNNNNNNNNNNNNNNNNNNNNNNNNNNNNNNNNNNNNNNNNNNNNNNNNNNNNNNNNNNNNNNNNNNNNNNNNNNNNNNNNNNNNNNNNNNNNNNNNNNNNNNNNNNNNNNNNNNNNNNNNNNNNNNNNNNNNNNNNNNNNNNNNNNNNNNNNNNNNNNNNNNNNNNNNNNNNNNNNNNNNNNNNNNNNNNNNNNNNNNNNNNNNNNNNNNNNNNNNNNNNNNNNNNNNNNNNNNNNNNNNNNNNNNNNNNNNNNNNNNNNNNNNNNNNNNNNNNNNNNNNNNNNNNNNNNNNNNNNNNNNNNNNNNNNNNNNNNNNNNNNNNNNNNNNNNNNNNNNNNNNNNNNNNNNNNNNNNNNNNNNNNNNNNNNNNNNNNNNNNNNNNNNNNNNNNNNNNNNNNNNNNNNNNNNNNNNNNNNNNNNNNNNNNNNNNNNNNNNNNNNNNNNNNNNNNNNNNNNNNNNNNNNNNNNNNNNNNNNNNNNNNNNNNNNNNNNNNNNNNNNNNNNNNNNNNNNNNNNNNNNNNNNNNNNNNNNNNNNNNNNNNNNNNNNNNNNNNNNNNNNNNNNNNNNNNNNNNNNNNNNNNNNNNNNNNNNNNNNNNNNNNNNNNNNNNNNNNNNNNNNNNNNNNNNNNNNNNNNNNNNNNNNNNNNNNNNNNNNNNNNNNNNNNNNNNNNNNNNNNNNNNNNNNNNNNNNNNNNNNNNNNNNNNNNNNNNNNNNNNNNNNNNNNNNNNNNNNNNNNNNNNNNNNNNNNNNNNNNNNNNNNNNNNNNNNNNNNNNNNNNNNNNNNNNNNNNNNNNNNNNNNNNNNNNNNNNNNNNNNNNNNNNNNNNNNNNNNNNNNNNNNNNNNNNNNNNNNNNNNNNNNNNNNNNNNNNNNNNNNNNNNNNNNNNNNNNNNNNNNNNNNNNNNNNNNNNNNNNNNNNNNNNNNNNNNNNNNNNNNNNNNNNNNNNNNNNNNNNNNNNNNNNNNNNNNNNNNNNNNNNNNNNNNNNNNNNNNNNNNNNNNNNNNNNNNNNNNNNNNNNNNNNNNNNNNNNNNNNNNNNNNNNNNNNNNNNNNNNNNNNNNNNNNNNNNNNNNNNNNNNNNNNNNNNNNNNNNNNNNNNNNNNNNNNNNNNNNNNNNNNNNNNNNNNNNNNNNNNNNNNNNNNNNNNNNNNNNNNNNNNNNNNNNNNNNNNNNNNNNNNNNNNNNNNNNNNNNNNNNNNNNNNNNNNNNNNNNNNNNNNNNNNNNNNNNNNNNNNNNNNNNNNNNNNNNNNNNNNNNNNNNNNNNNNNNNNNNNNNNNNNNNNNNNNNNNNNNNNNNNNNNNNNNNNNNNNNNNNNNNNNNNNNNNNNNNNNNNNNNNNNNNNNNNNNNNNNNNNNNNNNNNNNNNNNNNNNNNNNNNNNNNNNNNNNNNNNNNNNNNNNNNNNNNNNNNNNNNNNNNNNNNNG--ATTCTATATTTTATTGAAAGGGGCGCTCAACCTACTGGAACTGTTTATGATATTTTAAAGAAGGCAGAGGTTTTTAAAGAACTTCGCCCTAATGAAACGACATTCACTTAAGAAAAAAAATATAACAAGAAAGGGACTTGAGNGATTCGTATATAGTTTGATAGAATCCTTTCTTTATTATTCCCATCCTTTTTGCTCTATTCAGACCTATTTTGTATTGTTCTCGTAGGAGGCTATGTCTCCTTTACTGATTGATCAAAATAAAAATTTTGGATATAAGATGTCTAGAAAAAAGGCTCAAGTGAATAAACGAGCAAGTTTTATATTGACCAAATAACTAACGGTAGGAATTGGAGCTAGCAAGAAAAAATTCTGACATTCATTTCAATTGGATGATTTTCTTTGGAACTATACGCAAAAAGAATTAATTATTTGACGTATCATTTTTGAAAATTTTTCTACTTATTTTGTATTTCGCTCTACATTCCTTTCTAATTATCTACCTTATTTAGCTAATTTAGATAGTGCCNATCCANCACAAGTNCNTTTTTTTTNNNNNNNNNNNNNNNNNNNNNNNNNNNNNNNNNNNNNNNNNNNNNNNNNNNNNNNNNNNNNNNNNNNNNNNNNNNNNNNNNNNNNNNNNNNNNNNNNNNNNNNNNNNNNNNNNNNNNNNNNNNNNNNNNNNNNNNNNNNNNNNNNNNNNNNNNNNNNNNNNNNNNNNNNNNNNNNNNNNNNNNNNNNNNNNNNNNNNNNNNNNNNNNNNNNNNNNNNNNNNNNNNNNNNNNNNNNNNNNNNNNNNNNNNNNNNNNNNNNNNNNNNNNNNNNNNNNNNNNNNNNNNNNNNNNNNNNNNNNNNNNNNNNNNNNNNNNNNNNNNNNNNNNNNNNNNNNNNNNNNNNNNNNNNNNNNNNNNNNNNNNNNNNNNNNNNNNNNNNNNNNNNNNNNNNNNNNNNNNNNNNNNNNNNNNNNNNNNNNNNNNNNNNNNNNNNNNNNNNNNNNNNNNNNNNNNNNNNNNNNNNNNNNNNNNNTAAGTGAGAACTTTCAAATTCAGAGAAACCCTGGAATTAAAAAAATGGGCAATCCTGAGCCAACTCCTTCTTTCCAAAAGGAAGACAAAAGGATAGGTGCAGAGACTCAATGGAAGTTGTTCTAACAAATGGAGTTGACGGTCTTGCGTTGTTATAAGAATTCTTCCATCGAAACTCCAAAAAGGATGAAGAATAAACCTAGATGCATACGTACTTAAATATAAATAATACTCTATTTATAT-ATATTATATATCAAATATTTCGAATATTCAATTAAATGAAAAAATATTGATGACGACCCGAATCTTTATTTTATGACTATGAAAAAGTGGAAGAATTGTTGTAAATCGAGTCCAAGTTTAAGAAAGAATCGAATATTCGTTTTTTAGTAAATTAAAGCATTTATTCCCCAGTCCGATAGATCTTTTGAAAACCCGACCCATCGGATGAGAATGAAGATAGAGTCCCGTTCTACGTGTCAATCCTGACAACAATGAAATTTATAGTAAGAGGAAAATCCGTCGACTTTAAAAATCGTGAGGGTTCAAGTCCCTCTATCCCCAAAAAAGATCCTTTGATTCTCTAACTAATTATCCTCTTTTTTTGTTAACGATTCAAATAAAAATTGGGTCTCTTCCTCATTTACTCTT-----ACAAAGGTATCCGAGCAGAAAAGTTTTTCTCTTATCACAAGTCTTGTGATGTATGATGTAAATGAGACATGAGCAGCTTTGAGCAAGGAGTACTCTTATTCATTTGAATGATTCCCAATACATATCATTACTCATACTAAGACTTACAAAA-AA-GTCTTCTTTTTAAGATACAGGAAATTCCGGGACCTAGATAAGACTTTGTAATACCCTTTCGTCTTTTAATTGACATAGAACCCAGTTTTCTAGTAAAATGAGTAGACGATGCATAGGGAGGTCCGGTGAAGTGTTCGGATCGCGGCGACGTGGGCGGTCCGCTGCCGGCGACGTCGCGAGAAGTCCACTGAACCTTATCATTTAGAGGAAGGAGAAGTCGTAACAAGGTTTCCGTAGGTGAACCTGCGGAAGGATCATTGTCGAAACCTGCGAGAGCAGAACGACCCGCGAACCCGTTCACAAAACACCGGGGGCGCGGCGGCGGCCTCACGCCGCGGCCGCGTTCCCCGCGCCCGGGCCCGTCCCGGCACCAACACAACCCCGGCGCGGATTGCGCCAAGGACCATGAACATCAGCGCGCCCCGCCCCGCCGGGCCTCCGGCGCGG-GCGGCGGCGTCGTGTCGTTTCTACCTAACAGAACGACTCTCGGCAACGGATATCTCGGCTCTCGCATCGATGAAGAACGTAGCGAAATGCGATACTTGGTGTGAATTGCAGAATCCCGTGAACCATCGAGTCTTTGAACGCAAGTTGCGCCCGAAGCCCTCGTGGCCAGGGCACGTCTGTCTGGGCGTCACGCACCGCGTCGCCCCCACCCCCTCCGGGGGATCGGGGCGGAGGCTGGCCCCCCGTGCGCCCCGGCGCGCGGCCGGCCCAAACGCAGACCCCGCGGCCGCGAAGCGGCGCGATGACTGGTGGTGTAGCCCTACGCATCGCGTCGCGCCCCGAGCGGCCCCCGGCGGCCAAGGA-TGCC------A-CCGTTGCGACCCCAGATCAGGCGGGACTACCCGCTGAGTTTAAGCATATCAATAAGCGGAGGNNNNNNNNNNNNNNNNNNNNNNNNNNNNNNNNNNNNNNNNNNNNNNNNNNNNNNNNNNNNNNNNNNNNNNNNNNNNNNNNNNNNNNNNNNNNNNNNNNNNNNNNNNNNNNNNNNNNNNNNNNNNNNNNNNNNNNTGCGGAGACAAGTGCCCCACTAAGGTAACTACTAATTTGGTAATTAATGTTTTATGCATAACTAATTGATTGTACGTAATTTGTAAGTAGTTTGATCATATAGTAAATATAGCTAGTTAGCTAGGTAGAGTGAGAGACATATAATGACAAAGTTAGACTCATATCATCTAGCTAGT-AAAAGAATATTCATTTGCTTGAATATATCCCTCTCTATATGTAGCTACTAGCTAGATATATGAAGAGTAAGGACAC--ATAGTGGGAAGA--ATGTACAAGATTGATGGATATGTAATGATATGATTGACTAATGTTTGTTGAATGACAATTCAAAACTTTTTTTTTTTGGAATTGTTAATTAGAATTGAACAATATGGTTGTTAGTATTAGTGGGTCATATATTTATGGATTATAAATTATCT----GGTGGAA-TGTGGTTTGTTTGAGTACCGATGCTAGTGGGTACGTAGATACTGCCGTTGATTTAGGGGTATTTGTAGTTAGTTTTACTGTTTATATGGAGTTAGTGTAATCAATTTCAATGATTAGTGGTTCAATAATTACTTTTGCCCATAAAAACACTTTTTATCCCAA--TTGTTGTACGTGTTGATCTCAAACATAAACAATGTTGTGAATTCTCTATCAATTGAT-ACATCTATAATGGTGTACACTGTTTAGTAATGTTAATACATGAAATGAAATCCAGGTAACAAACCAAGTGTTCAGATACGCANNNNNNNNNNNNNNNNNNNNNNNNNNNNNNNNNNNNNNNNNNNNNNNNNNNNNNNNNNN
>Duma_coccoloboides
TGGCAAGACGAATTTTTATATCCACTTATCTTTCAGGAATATATTTATGCACTTGTATATGATTCGGGTTTTGTTTTAAACGGGCCCGTTTTGTTGTCAAATCTAAATAAAGGTTATGACACAACCTACAGTTTACTAGTTGTAAAACGTTTAGTTATTCGAATGTATCAACAGAATTTTTTGATTCTTTCTGTTAATGATTCTACCAAAAACGACTTTCTTGGGCACAAGAAAAATTTTTATTCTCAACAGATCTCAGAGGGGTTTGCAGCTATTGCGGAAATTCCATTTTCTATGCGATTAATATCTGCCCTAGAAGGAAAAGAACTAAAAAAATCTCAAAATTTACGACCAATTCACTCAACATTTCCTTTTTTAGAGGACAAATTTTTACGTTTAAGCTTTGTGTTAGATATATTGATACCTCATCCTGTCCATCTGGAAATCTTGGTTCAAATTATTCGGTACTGGGTACAAGATACCTCCTGTTTGCATTTATTACGATTATTTCTTTATGAGTATTGTAATAGTGTTATTACTGTAAAGAGATCTGTTTCCAACTTTTCAAAAAAAAAGAATCAAAGATTCTTATTGTTCCTATATAATTCCTATGTGTGTGAATGCGAATCCATCTTCGTTTTTCTCCGCAACCAATCCTCTCGTTTACGATCAACATCTTACAGAGCCTTTCTTGCACGAGTTTATTTCTACCTAAAGTTAGAACATTTTGTAAAAGTATTA-CTAAGTACCCTCGGGTNNNNNNNNNNNNNNNNNNNNNNNNNNNNNNNNNNNNNNNNNNNNNNNNNNNNNNNNNNNNNNNNNNNNNNNNNNNNNNNNNNNNNNNNNNNNNNNNNNNNNNNNNNNNNNNNNNNNNNNNNNNNNNNNNNNNNNNNNNNNNNNNNNNNNNNNNNNNNNNNNNNNNNNNNNNNNNNNNNNNNNNNNNNNNNNNNNNNNNNNNNNNNNNNNNNNNNNNNNNNNNNNNNNNNNNNNNNNNNNNNNNNNNNNNNNNNNNNNNNNNNNNNNNNNNNNNNNNNNNNNNNNNNNNNNNNNNNNNNNNNNNNNNNNNNNNNNNNNNNNNNNNNNNNNNNNNNNNNNNNNNNNNNNNNNNNNNNNNNNNNNNNNNNNNNNNNNNNNNNNNNNNNNNNNNNNNNNNNNNNNNNNNNNNNNNNNNNNNNNNNNNNNNNNNNNNNNNNNNNNNNNNNNNNNNNNNNNNNNNNNNNNNNNNNNNNNNNNNNNNNNNNNNNNNNNNNNNNNNNNNNNNNNNNNNNNNNNNNNNNNNNNNNNNNNNNNNNNNNNNNNNNNNNNNNNNNNNNNNNNNNNNNNNNNNNNNNNNNNNNNNNNNNNNNNNNNNNNNNNNNNNNNNNNNNNNNNNNNNNNNNNNNNNNNNNNNNNNNNNNNNNNNNNNNNNNNNNNNNNNNNNNNNNNNNNNNNNNNNNNNNNNNNNNNNNNNNNNNNNNNNNNNNNNNNNNNNNNNNNNNNNNNNNNNNNNNNNNNNNNNNNNNNNNNNNNNNNNNNNNNNNNNNNNNNNNNNNNNNNNNNNNNNNNNNNNNNNNNNNNNNNNNNNNNNNNNNNNNNNNNNNNNNNNNNNNNNNNNNNNNNNNNNNNNNNNNNNNNNNNNNNNNNNNNNNNNNNNNNNNNNNNNNNNNNNNNNNNNNNNNNNNNNNNNNNNNNNNNNNNNNNNNNNNNNNNNNNNNNNNNNNNNNNNNNNNNNNNNNNNNNNNNNNNNNNNNNNNNNNNNNNNNNNNNNNNNNNNNNNNNNNNNNNNNNNNNNNNNNNNNNNNNNNNNNNNNNNNNNNNNNNNNNNNNNNNNNNNNNNNNNNNNNNNNNNNNNNNNNNNNNNNNNNNNNNNNNNNNNNNNNNNNNNNNNNNNNNNNNNNNNNNNNNNNNNNNNNNNNNNNNNNNNNNNNNNNNNNNNNNNNNNNNNNNNNNNNNNNNNNNNNNNNNNNNNNNNNNNNNNNNNNNNNNNNNNNNNNNNNNNNNNNNNNNNNNNNNNNNNNNNNNNNNNNNNNNNNNNNNNNNNNNNNNNNNNNNNNNNNNNNNNNNNNNNNNNNNNNNNNNNNNNNNNNNNNNNNNNNNNNNNNNNNNNNNNNNNNNNNNNNNNNNNNNNNNNNNNNNNNNNNNNNNNNNNNNNNNNNNNNNNNNNNNNNNNNNNNNNNNNNNNNNNNNNNNNNNNNNNNNNNNNNNNNNNNNNNNNNNNNNNNNNNNNNNNNNNNNNNNNNNNNNNNNNNNNNNNNNNNNNNNNNNNNNNNNNNNNNNNNNNNNNNNNNNNNNNNNNNNNNNNNNNNNNNNNNNNNNNNNNNNNNNNNNNNNNNNNNNNNNNNNNNNNNNNNNNNNNNNNNNNNNNNNNNNNNNNNNNNNNNNNNNNNNNNNNNNNNNNNNNNNNNNNNNNNNNNNNNNNNNNNNNNNNNNNNNNNNNNNNNNNNNNNNNNNNNNNNNNNNNNNNNNNNNNNNNNNNNNNNNNNNNNNNNNNNNNNNNNNNNNNNNNNNNNNNNNNNNNNNNNNNNNNNNNNNNNNNNNNNNNNNNNNNNNNNNNNNNNNNNNNNNNNNNCCGCTATTCTATATTTTCTTGAAAGGGGCGCTCAACCTACTGGAACTGTTTATGATATTTTAAAGAAGGCAGAGGTTTTTAAAGAACTTCGCCCTAATGAAACGACATTCACTTAATAAAAA---TACAACAAGAAAGGGACTTGGGCGATTCGTATATAGAAGGATAGAATCCTTTCTTTCTTATTACCACCCTTTTTGCTCTATTCAAACCTATTTTGTGTTGTTCTCGTAGGAGGCTATGTCTCCTTTAATGATTGATCAAAATAAAAATTTTTGATATAAGATGTCTCGAAAAAAGGATCAAGTGAATAAACAAGCGAGTTTTATATTGACCAAATAACTAACGGTAGGAATTGGAGCTAGTAATAAACAATTCTGACATTCATTTCAATTGGATGGTTTTC---------ATACGCAAAAAGAATTCATTATTTGACGTATAATTATTGATCTTTTTTCGACTTCTTTTGTGTTTCAATCTACATTCTTTTCTAATCATCTACCTTATTTAGCTAATTTAGATAGTGCCAATCCAACACAAGTTCTTTTTTTTTATTGATTATTTTCTTATCTTAAATTTTCAATGAAATTTGTAGAATGTAGAATTTAGATTTGTCGTAACATACATATTGACAAGAGTGTAGTGAAGAAATATAATTCAAGTGTAAAAGGGTCCGTTTTTT-CTATTTTTTTGTCCTCCATACAAAACACAGGTTTTGTTTTTTACTTTATTCAAAGATTCGTTGAATTTGTTGTGATACAAGACAAAACTGCTTACCAGGAAATGGATAGATAATAAAAAAAAGAATATCTGAAAATATAGAGATAGAAAGATAGAGAAAAAAATAGAATATCTATC----TATAATCTAGTAGATGAAAATAGCTAAGAAACAGTCTAGTTTTTTATTTGAAAATTTCTTGGATTGTCAGTTGATCT-------------TTGCTAATTCAACGTTTTGGTTGGCTTGTCTAATTTCGTGATTTTGATCTCGATTGTATCTATATNNNNNNNNNNNNNNNNNNNNNNNNNNNNNGAGAAACCCTGGAATTAAAAAAATGGGCAATCCTGAGCCAACTCCTTCTTTCCAAAAGGAAGAAAAAAGGATAGGTGCAGAGACTCAATGGAAGCTGTTCTAACAAATGGAGTTGACGGTCTTGCGTTGTTATAAGAATTCTTCCATCGAAATTCTAAAAAGGATGAAGAATAAACCTAGACGCATACATACTTAAATA------ATACTCTAAT------ATAA-TTATATAAAA--------ATATTCAATTAAATGAAAAAATATTGATGACGACCCAAATCTTTATTTTATGACTATGAAAAGGTGGAAGAATTGTTGTGAATCGATTCAAAGTTTAAGAAAGAATCGAATATTCGTTTTTTAGTAAATTAAAACATTTATTCCCCAGTCGGATAGATCTTTTGAAAACCCGACCCATCGGATGAGAATGAAGATAGAGTCCCATTCTACGTGTCAATCCTGACAACAATGAAATTTATAGTAAGAGGAAAATCCGTCGACTTTAAAAATCGTGAGGGTTCAAGTCCCTCTATCCCCAAAAAAGATCCTTTGATTCTCTAACTAATTATCCTCTTTTTTTGTTAACGATTCAAAAAAAACTTGGGTCTCTTCCGGATTTACTCTTCTTTCACAAAGGCATACGAACAGAAAAGTTTTTCGCTTATCACAAGTCTTGTGATGTATGATGTAAATGCGACATGAGCAGCTTTGAGCAAGGGGTACTCTTACTTATTTGAATTATTCCCAATACATATCATTACTCGTATTCAGACTTACATAA-AAAGTCTTCTTTTGAAGATACAGGAAATTCCGGGACCTAGATAAGACTTTGTAATACCCTT-CACCTTTTAATTGACATAGACCCCAGTTTTCTACTAAAATGAGTAGATGCTGCGTAGGGAGGTCCGGTGAAGTGTTCGGATCGCGGCGACGTGGGCGGTCCGCTGCCGGAGACGTCGCGAGAAGTCCACTGAACCTTATCATTTAGAGGAAGGAGAAGTCGTAACAAGGTTTCCGTAGGTGAACCTGCGGAAGGATCATTGTTGAAACCTGCGCGAGCAGAAAGACATGTGTACACGTTCACACAACGCTGGGGGCACGGC-----CTCTGTGCC----CC-CGTA------GCCCGGGCCCGTCTTGGCACGAATACCCCTCCGGCGCGGATCGCGTCAAGTATCATGGACAACAGGGCGTCCCTTGCCGTGGGTCCCCAGGTGTGC-ACGGTGATGTTGTGTCGTTTCTACCTAATAGAACGACTCTCGGCAACGGATATCTCGGCTCTCGCATCGATGAAGAACGTAGCGAAATGCGATACTTGGTGTGAATTGCAGAATCCCGTGAACCATCGAGACTTTGAACGCAAGTTGCGCCTAAAACTCTCATGGCCAAGGCACGTCTGTCTGGGCGTCATGCACCGCATAGCCCCCGCCCCCTCCACGGGGCTGGGGCGGAGACTGGCCCCCCGTGCGCCCCGATGCGCGGTCGGCCTAAACGTAGACCCCTTGGCCGTGGAGCGGTGTGACGACCGGTGGAGTA-CCCTACGCATGTTGTCGCGCCATGAGCGTCCCTTGGAGGCCAGTGACGACCCT-ACCAACCGTTGCGACCCCAGATCAGGCGGGACCACCCGCTGAGTTTAAGCATATCAATAAGCGGAGGNNNNNNNNNNNNNNNNNNNNNNNNNNNNNNNNNNNNNNNNNNNNNNNNNNNNNNNNNNNNNNNNNNNNNNNNNNNNNNNNNNNNNNNNNNNNNNNNNNNNNNNNNNNNNNNNNNNNNNNNNNNNNNNNNNNNNNNNNNNNNNNNNNNNNNNNNNNNNNNNNNNNNNNNNNNNNNNNNNNNNNNNNNNNNNNNNNNNNNNNNNNNNNNNNNNNNNNNNNNNNNNNNNNNNNNNNNNNNNNNNNNNNNNNNNNNNNNNNNNNNNNNNNNNNNNNNNNNNNNNNNNNNNNNNNNNNNNNNNNNNNNNNNNNNNNNNNNNNNNNNNNNNNNNNNNNNNNNNNNNNNNNNNNNNNNNNNNNNNNNNNNNNNNNNNNNNNNNNNNNNNNNNNNNNNNNNNNNNNNNNNNNNNNNNNNNNNNNNNNNNNNNNNNNNNNNNNNNNNNNNNNNNNNNNNNNNNNNNNNNNNNNNNNNNNNNNNNNNNNNNNNNNNNNNNNNNNNNNNNNNNNNNNNNNNNNNNNNNNNNNNNNNNNNNNNNNNNNNNNNNNNNNNNNNNNNNNNNNNNNNNNNNNNNNNNNNNNNNNNNNNNNNNNNNNNNNNNNNNNNNNNNNNNNNNNNNNNNNNNNNNNNNNNNNNNNNNNNNNNNNNNNNNNNNNNNNNNNNNNNNNNNNNNNNNNNNNNNNNNNNNNNNNNNNNNNNNNNNNNNNNNNNNNNNNNNNNNNNNNNNNNNNNNNNNNNNNNNNNNNNNNNNNNNNNNNNNNNNNNNNNNNNNNNNNNNNNNNNNNNNNNNNNNNNNNNNNNNNNNNNNNNNNNNNNNNNNNNNNNNNNNNNNNNNNNNNNNNNNNNNNNNNNNNNNNNNNNNNNNNNNNNNNNNNNNNNNNNNNNNNNNNNNNNNNNNNNNNNNNNNNNNNNNNNNNNNNNNNNNNNNNNNNNNNN
>Duma_horrida
TGGCAAGACGAATTTTTATATCCACTTATCTTTCAGGAATATATTTATGCACTTGTATATGATTCGGGTTTTGTTTTAAACGGGCCCGTTTTGTTGTCAAATCTAAATAAAGGTTATGACACAAACTACAGTTTACTAGTTGTAAAACGTTTAGTTATTCGAATGTATCAACAGAATTTTTTGATTCTTTCTGTTAATGATTCTACCAAAAACGACTTTCTTGGGCACAAGAAACATTTTTATTCTCAACAGATCTCAGAGGGGTTTGCAGCTATTGCGGAAATTCCATTTTCTATGCGATTAATATCTGCCCTAGAAGGAAAAGAACTCAAAAAATCTCAAAATTTACGACCAATTCACTCAACATTTCCTTTTTTAGAGGACAAATTTTTACGTTTAAGGTTTGTGTTAGATATATTGATACCTCATCCTGTCCATCTGGAAATCTTGGTTCAAATTATTCGGTACTGGGTACAAGATACCTCCTGTTTGCATTTATTACGATTATTTCTTTATGAGTATTGTAATAGTGTTATTACTGTAAAGAGATCTGTTTCCAACTTTTCAAAAAAAAAGAATCAAAGATTCTTATTGTTCCTATATAATTCCTATGTGTGTGAATGCGAATCCATCTTCGTTTTTCTCCGCAACCAATCCTCTCGTTTACGATCAACATCTTACAGAGCCTTTCTTGCACGAGTTTATTTCTACCTAAAGTTAGAACATTTTGTAAAAGTATTT-TTAAGCACCCTCGGGTNNNNNNNNNNNNNNNNNNNNNNNNNNNNNNNNNNNNNNNNNNNNNNNNNNNNNNNNNNNNNNNNNNNNNNNNNNNNNNNNNNNNNNNNNNNNNNNNNNNNNNNNNNNNNNNNNNNNNNNNNNNNNNNNNNNNNNNNNNNNNNNNNNNNNNNNNNNNNNNNNNNNNNNNNNNNNNNNNNNNNNNNNNNNNNNNNNNNNNNNNNNNNNNNNNNNNNNNNNNNNNNNNNNNNNNNNNNNNNNNNNNNNNNNNNNNNNNNNNNNNNNNNNNNNNNNNNNNNNNNNNNNNNNNNNNNNNNNNNNNNNNNNNNNNNNNNNNNNNNNNNNNNNNNNNNNNNNNNNNNNNNNNNNNNNNNNNNNNNNNNNNNNNNNNNNNNNNNNNNNNNNNNNNNNNNNNNNNNNNNNNNNNNNNNNNNNNNNNNNNNNNNNNNNNNNNNNNNNNNNNNNNNNNNNNNNNNNNNNNNNNNNNNNNNNNNNNNNNNNNNNNNNNNNNNNNNNNNNNNNNNNNNNNNNNNNNNNNNNNNNNNNNNNNNNNNNNNNNNNNNNNNNNNNNNNNNNNNNNNNNNNNNNNNNNNNNNNNNNNNNNNNNNNNNNNNNNNNNNNNNNNNNNNNNNNNNNNNNNNNNNNNNNNNNNNNNNNNNNNNNNNNNNNNNNNNNNNNNNNNNNNNNNNNNNNNNNNNNNNNNNNNNNNNNNNNNNNNNNNNNNNNNNNNNNNNNNNNNNNNNNNNNNNNNNNNNNNNNNNNNNNNNNNNNNNNNNNNNNNNNNNNNNNNNNNNNNNNNNNNNNNNNNNNNNNNNNNNNNNNNNNNNNNNNNNNNNNNNNNNNNNNNNNNNNNNNNNNNNNNNNNNNNNNNNNNNNNNNNNNNNNNNNNNNNNNNNNNNNNNNNNNNNNNNNNNNNNNNNNNNNNNNNNNNNNNNNNNNNNNNNNNNNNNNNNNNNNNNNNNNNNNNNNNNNNNNNNNNNNNNNNNNNNNNNNNNNNNNNNNNNNNNNNNNNNNNNNNNNNNNNNNNNNNNNNNNNNNNNNNNNNNNNNNNNNNNNNNNNNNNNNNNNNNNNNNNNNNNNNNNNNNNNNNNNNNNNNNNNNNNNNNNNNNNNNNNNNNNNNNNNNNNNNNNNNNNNNNNNNNNNNNNNNNNNNNNNNNNNNNNNNNNNNNNNNNNNNNNNNNNNNNNNNNNNNNNNNNNNNNNNNNNNNNNNNNNNNNNNNNNNNNNNNNNNNNNNNNNNNNNNNNNNNNNNNNNNNNNNNNNNNNNNNNNNNNNNNNNNNNNNNNNNNNNNNNNNNNNNNNNNNNNNNNNNNNNNNNNNNNNNNNNNNNNNNNNNNNNNNNNNNNNNNNNNNNNNNNNNNNNNNNNNNNNNNNNNNNNNNNNNNNNNNNNNNNNNNNNNNNNNNNNNNNNNNNNNNNNNNNNNNNNNNNNNNNNNNNNNNNNNNNNNNNNNNNNNNNNNNNNNNNNNNNNNNNNNNNNNNNNNNNNNNNNNNNNNNNNNNNNNNNNNNNNNNNNNNNNNNNNNNNNNNNNNNNNNNNNNNNNNNNNNNNNNNNNNNNNNNNNNNNNNNNNNNNNNNNNNNNNNNNNNNNNNNNNNNNNNNNNNNNNNNNNNNNNNNNNNNNNNNNNNNNNNNNNNNNNNNNNNNNNNNNNNNNNNNNNNNNNNNNNNNNNNNNNNNNNNNNNNNNNNNNNNNNNNNNNNNNNNNNNNNNNNNNNNNNNNNNNNNNNNNNNNNNNNNNNNNNNNNNNNNNNNNNNNNNNNNNNNNNNNNNNNNNNNNNNNNNNNNNNNNNNNNNNNNNNNNNNNNNNNNNTTCCCGCTATTCTATATTTTCTTGAAAGGGGCGCTCAACCTACTGGAACTGTTTATGATATTTTAAAGAAGGCAGAGGTTTTTAAAGAACTTCGCCCTAATGAAACGACATTCACTTAATAAAAAAAATACAACAAGAAAGGGACTTGGGCGATTCGTATATAGAAGGATAGAATCCTTTCTTTCTTATTACCACCCTTTTTGCTCTATTCAAACCTATTTTGTGTTGTTCTCGTAGGAGGCTATGTCTCCTTTAATGATTGATCAAAATAAAAATTTTTGATAGAAGATGTCTAGAAAAAAGGATCAAGTGAATAAACAAGCGAGTTTTATATTGACCAAATAACTAACGGTAGGAATTGGAGCTAGTACTAAACAATTCTGACATTCATTTCAATTGGATGGTTTTC---------ATACGCAAAAAGAATTCATTATTTGACGTATAATTATTGATCTTTTTTCGACTTCTTTTGTGTTTCAATCTACATTCTTTTCTAATCATCTACCTTATTTAGCTAATTTAGATAGTGCCAATCCAACACAAGTTCTTTTTTTTTATTGATTATTTTCTTATCTTAAATTTTCAATGAAATTTGTAGAATGTAGAATTTAGATTTGTCGTAACATACATATTGACAAGAGTGTAGTGAACAAATATAATTCAAGTGTAAATGGGTCCGTTTTTTTCTATTTTTTTGTCCTCCATACAAAACACAGGTTTTGTTTTTTACTTTATTCAAAGATTCGTTGAATTTGTTGTGATACAAGACAAAACTGCTTACCAGGAAATGGATAGATAATAAAAAAAAGAATAT---------------------------------------------ATC----TATAATCTAGTGGATGAAAATAGCTAAGAAACAGTCTAGTTTTTTATTTGAAAATTTCTTGTATTGTCAGTTGATCTTCTTTTTTCTTTGTTGCTAATTCAACGTTTTGGTTGGCTTGTCTAATTTCGTGATTTTGATCTCGATTGTATCTATATNNNNNNNNNNNNNNNNNNNNNNNNNNNNNGAGAAACCCTGGAATTAAAAAAATGGGCAATCCTGAGCCAACTCCTTCTTTCCAAAAGGAAGAAAAAAGGATAGGTGCAGAGACTCAATGGAAGCTGTTCTAACAAATGGAGTTGACGGTCTTGCGTTGTTATAAGAATTCTTCCATCGAAATTCTAAAAAGGATGAAGAATAAACCTAGACGCATACATACTTAAATA------ATACTCTAAT------ATAA-TTATATAAAA--------ATATTCAATTAAATGAAAAAATATTGATGACGACCCAAATCTTGATTTTATGACTATGAAAAGGTGGCAGAATTGTTGTGAATCGATTCAAAGTTTAAGAAAGAATCGAATATTCGTTTTTTAGTAAATTAAAACATTTATTCCCCAGTCGGATAGATCTTTTGAAAACCCGACCCATCGGATGAGAATGAAGATAGAGTCCCATTCTACGTGTCAATCCTGACAACAATGAAATTTATAGTAAGAGGAAAATCCGTCGACTTTAAAAATCGTGAGGGTTCAAGTCCCTCTATCCCCAAAAAAGATCCTTTGATTCTCTAACTAATTATCCTCTTTTTTTGTTAACGATTCAAAAAAAACTTGGGTCTCTTCCGCATTTACTCTTCTTTCACAAAGGCATACGAGCAGAAAAGTTTTTCGCTTATCACAAGTCTTGTGATGTATGATGTAAATGCGACATGAGCAGCTTTGAGCAAGGGGTACTCTTACTTATTTGAATTATTCCCAATACATATCATTACTCGTATTCAGACTTACATAA-AAAGTCTTCTTTTGAAGATACAGGAAATTCCGGGACCTAGATAAGACTTTGTAATACCCTT-CACCTTTTAATTGACATAGACCCCAGTTTTCTACTAAAATGAGTAGATGCTGCGTAGGGAGGTCCGGTGAAGTGTTCGGATCGCGGCGACGTGGGCGGTCCGCCGCCGGCGACGTCGCGAGAAGTCCACTGAACCTTATCATTTAGAGGAAGGAGAAGTCGTAACAAGGTTTCCGTAGGTGAACCTGCGGAAGGATCATTGTCGAAACTTGCGCGAGCAGAAAGACACGTGAACACGTTCACACAACGCTGGGG-CACGGC-----CTCCGTGCC----CC-CGCA------GTCCGGGCTCGTCCCGGCACGAACACCCCTCCGGCGCGGATCGCGTCAAGGATCATGGACAACAGGGCGTCCCGTGCCGTCGGTCCCCCGGCGTGC-ACGGCGACGTTGCGTCGTTTCTTCCTAATAGAACGACTCTCGGCAACGGATATCTCGGCTCTCGCATCGATGAAGAACGTAGCGAAATGCGATACTTGGTGTGAATTGCAGAATCCCGTGAACCATCGAGTCTTTGAACGCAAGTTGCGCCCGAAGCCCTCGTGGCCAGGGCACGTCTGTCTGGGCATCACGCACCGCATCGCCCCCGCCTCCTCCGGGGGGCCGGGGCGGAGACTGGCCCCCCGTGCGCCCCGGCGCACGGCCGGCCTAAACACAGACCCCGTGGCCGTGAAGCGGCGTGACGACCGGTGGAGAAGCCCTACGCATCTCGTCGCACCGCGAGCGGCCCTCGGAGGCCAGTGACGACCAC-ACAAACCGTTGCGACCCCAGATCAGGCGGGACCACCCGCTGAGTTTAAGCATATCAATAAGCGGAGGNNNNNNNNNNNNNNNNNNNNNNNNNNNNNNNNNNNNNNNNNNNNNNNNNNNNNNNNNNNNNNNNNNNNNNNNNNNNNNNNNNNNNNNNNNNNNNNNNNNNNNNNNNNNNNNNNNNNNNNNNNNNNNNNNNNNNNNNNNNNNNNNNNNNNNNNNNNNNNNNNNNNNNNNNNNNNNNNNNNNNNNNNNNNNNNNNNNNNNNNNNNNNNNNNNNNNNNNNNNNNNNNNNNNNNNNNNNNNNNNNNNNNNNNNNNNNNNNNNNNNNNNNNNNNNNNNNNNNNNNNNNNNNNNNNNNNNNNNNNNNNNNNNNNNNNNNNNNNNNNNNNNNNNNNNNNNNNNNNNNNNNNNNNNNNNNNNNNNNNNNNNNNNNNNNNNNNNNNNNNNNNNNNNNNNNNNNNNNNNNNNNNNNNNNNNNNNNNNNNNNNNNNNNNNNNNNNNNNNNNNNNNNNNNNNNNNNNNNNNNNNNNNNNNNNNNNNNNNNNNNNNNNNNNNNNNNNNNNNNNNNNNNNNNNNNNNNNNNNNNNNNNNNNNNNNNNNNNNNNNNNNNNNNNNNNNNNNNNNNNNNNNNNNNNNNNNNNNNNNNNNNNNNNNNNNNNNNNNNNNNNNNNNNNNNNNNNNNNNNNNNNNNNNNNNNNNNNNNNNNNNNNNNNNNNNNNNNNNNNNNNNNNNNNNNNNNNNNNNNNNNNNNNNNNNNNNNNNNNNNNNNNNNNNNNNNNNNNNNNNNNNNNNNNNNNNNNNNNNNNNNNNNNNNNNNNNNNNNNNNNNNNNNNNNNNNNNNNNNNNNNNNNNNNNNNNNNNNNNNNNNNNNNNNNNNNNNNNNNNNNNNNNNNNNNNNNNNNNNNNNNNNNNNNNNNNNNNNNNNNNNNNNNNNNNNNNNNNNNNNNNNNNNNNNNNNNNNNNNNNNNNNNNNNNNNNNNNNNNNNNNNNNNNNNN
>Duma_florulenta
TGGCAAGACGAATTTTTATATCCACTTATCTTTCAGGAATATATTTATGCACTTGTATATGATTCGGGTTTTGTTTTAAACGGGCCCGTTTTGTTGTCAAATCTAAATAAAGGTTATGACACAAACTACAGTTTACTAGTTGTAAAACGTTTAGTTATTCGAATGTATCAACAGGATTTTTTGATTCTTTCTGTTAATGATTCTACCAAAAACGACTTTCTTGTGCACAAGAAAAATTTTTATTCTCAACAGATCTCAGAGGGGTTTGCAGCTATTGCGGAAATTCCATTTTCTATGCGATTAATATCTGCCCTAGAAGGAAAAGAACTAAAAAAATCTCAAAATTTACGACCAATTCATTCAACATTTCCTTTTTTAGAGGACAAATTTTTACGTTTAAGTTTTGTGTTAGATATATTGATACCTCACCCTGTCCATCTGGAAATCTTGGTTCAAACTATTCGGTACTGGGTAAAAGATACCTCCTGTTTGCATTTATTACGATTATTTCTTTATGAGTATTGTAATAGTGTTATTACTGTAAAGAGATCTGTTTCCAACTTTTCAAAAAAAAAGAATCAAAGATTCTTATTGTTCCTATATAATTCCTATGTGTGTGAATGCGAATCCATCTTCGTTTTTCTCCGCAACCAATCCTCTCGTTTACGATCAACATCTTACAGAGCCTTTCTTGCACGAGTTTATTTCTACCTAAAGTTAGAACATTTTGTAAAAGTATTTACTAAGCACCCTCGGGTNNNNNNNNNNNNNNNNNNNNNNNNNNNNNNNNNNNNNNNNNNNNNNNNNNNNNNNNNNNNNNNNNNNNNNNNNNNNNNNNNNNNNNNNNNNNNNNNNNNNNNNNNNNNNNNNNNNNNNNNNNNNNNNNNNNNNNNNNNNNNNNNNNNNNNNNNNNNNNNNNNNNNNNNNNNNNNNNNNNNNNNNNNNNNNNNNNNNNNNNNNNNNNNNNNNNNNNNNNNNNNNNNNNNNNNNNNNNNNNNNNNNNNNNNNNNNNNNNNNNNNNNNNNNNNNNNNNNNNNNNNNNNNNNNNNNNNNNNNNNNNNNNNNNNNNNNNNNNNNNNNNNNNNNNNNNNNNNNNNNNNNNNNNNNNNNNNNNNNNNNNNNNNNNNNNNNNNNNNNNNNNNNNNNNNNNNNNNNNNNNNNNNNNNNNNNNNNNNNNNNNNNNNNNNNNNNNNNNNNNNNNNNNNNNNNNNNNNNNNNNNNNNNNNNNNNNNNNNNNNNNNNNNNNNNNNNNNNNNNNNNNNNNNNNNNNNNNNNNNNNNNNNNNNNNNNNNNNNNNNNNNNNNNNNNNNNNNNNNNNNNNNNNNNNNNNNNNNNNNNNNNNNNNNNNNNNNNNNNNNNNNNNNNNNNNNNNNNNNNNNNNNNNNNNNNNNNNNNNNNNNNNNNNNNNNNNNNNNNNNNNNNNNNNNNNNNNNNNNNNNNNNNNNNNNNNNNNNNNNNNNNNNNNNNNNNNNNNNNNNNNNNNNNNNNNNNNNNNNNNNNNNNNNNNNNNNNNNNNNNNNNNNNNNNNNNNNNNNNNNNNNNNNNNNNNNNNNNNNNNNNNNNNNNNNNNNNNNNNNNNNNNNNNNNNNNNNNNNNNNNNNNNNNNNNNNNNNNNNNNNNNNNNNNNNNNNNNNNNNNNNNNNNNNNNNNNNNNNNNNNNNNNNNNNNNNNNNNNNNNNNNNNNNNNNNNNNNNNNNNNNNNNNNNNNNNNNNNNNNNNNNNNNNNNNNNNNNNNNNNNNNNNNNNNNNNNNNNNNNNNNNNNNNNNNNNNNNNNNNNNNNNNNNNNNNNNNNNNNNNNNNNNNNNNNNNNNNNNNNNNNNNNNNNNNNNNNNNNNNNNNNNNNNNNNNNNNNNNNNNNNNNNNNNNNNNNNNNNNNNNNNNNNNNNNNNNNNNNNNNNNNNNNNNNNNNNNNNNNNNNNNNNNNNNNNNNNNNNNNNNNNNNNNNNNNNNNNNNNNNNNNNNNNNNNNNNNNNNNNNNNNNNNNNNNNNNNNNNNNNNNNNNNNNNNNNNNNNNNNNNNNNNNNNNNNNNNNNNNNNNNNNNNNNNNNNNNNNNNNNNNNNNNNNNNNNNNNNNNNNNNNNNNNNNNNNNNNNNNNNNNNNNNNNNNNNNNNNNNNNNNNNNNNNNNNNNNNNNNNNNNNNNNNNNNNNNNNNNNNNNNNNNNNNNNNNNNNNNNNNNNNNNNNNNNNNNNNNNNNNNNNNNNNNNNNNNNNNNNNNNNNNNNNNNNNNNNNNNNNNNNNNNNNNNNNNNNNNNNNNNNNNNNNNNNNNNNNNNNNNNNNNNNNNNNNNNNNNNNNNNNNNNNNNNNNNNNNNNNNNNNNNNNNNNNNNNNNNNNNNNNNNNNNNNNNNNNNNNNNNNNNNNNNNNNNNNNNNNNNNNNNNNNNNNNNNNNNNNNNNNNNNNNNNNNNNNNNNNNNNNNNNNNNNNNNNNNNNNNNNNNNNNNNNNNNNNNNNNNNNNNNNNNNNNNNNNNNNNNNNNNNNNNNNNNNNNNNNNNNNNNNNNNNNNNNNNNNNNNNNNNNNNNNNNNNNNNNNNNNNNNNNNNNNNTCCCGCTATTCTATATTTTCTTGAAAGGGGCGCTCAACCTACTGGAACTGTTTATGATATTTTAAAGAAGGCAGAGGTTTTTAAAGAACTTTGCCCTAATGAAACGACATTCACTTAATAAAAAAAATACAACAAGAAAGGGACTTGGGCGATTCGTATATAGAAGGATAGAATCCTTTCTTTCTTATTACCACCCTTTTTGCTCTATTCAAACCTATTTTGTGTTGTTCTCGTAGGAGGCTGTGTCTCCTTTAATGATTGATCAAAATAAAAATTTTTGATATAAGATGTCTAGAAAAAAGGATCAAGTGAATAAACAAGCGAGTTTTATATTGACCAAATAACTAACGGTAGGAATTGGAGCTAGTAATAAACAATTCTAACATTCATTTCAATKGGATGGTTTTCTTTGGAACTATACGCACAAAGAATTCATTATTTGACGTATAATTATTGATCTTTTTTCGACTTCTTTTGTATTTCGATCTACATTCTTTTCTAATCATCTACCTTATTTAGCTAATTTAGATAGTGCCAATCCAACACAAGTTCTTTTTCTTTATTCATTATTTTCTTATCTTAAATTTTCAATGAAATTTTTAGAATTTAGATTTTTCGTTCTAAATAACATACATATTGACAAGAGTGTAGTGAACAAATATAATTCAAGTGTAAAAGGGTCCGTTTTTTTCTATTTTTTTGTCCTCCATACAAAACACAGGTTTTGTTTTTTTCTTTATTCAAAGATTCGTTGAATTTGTTGTGATACAAGACAAAACTGCTTACAAGGAAATGGAGAGATAATAAAAAAAAGAATATCTGAAAATATAGAGATAGAAAGATAGAGAAAAAAATAGAATA--TATCTATCTATAATCTAGTGGATGAAAATATCTAAGAAACAGTCTAGTTTTTTATTTGAAAATTTCTTGTATTGTCAGTTGATCTTTT--TTTCTTTTTTGCTAATTCAGCGTTTTGGTTGGCTTGTCTAATTTCGTGATTTTGATCTCGATTGTATCNNNNNNNNNNNNNAAGTGATAACTTTCAAATTCAGAGAAACCCTGGAATTAAAAAAATGGGCAATCCTGAGCCAACTCCTTCTTTCCAAAAGTAAGAAAAAAGGATAGGTGCAGAGACTCAATGGAAGCTGTTCTAACAAATGGAGTTGACGGTCTTGCGTTGTTATAAGAATTCTTCCATCGAAATTCCAAAAAGGATGAAGAATAAACCTAGACGCATACATACTTAAATATAAATAATACTCTAATACTCT-ATAAATTATATAAAA--------TTATTCAATTAAATGAAAAAATATTGATGACGACCCAAATCTTTATTTTATGACTATGAAAAGGTGGAAGAATTGTTGTGAATCGATTCAAAGTTTAAGAAAGAATCGAATATTCGTTTTTTAGTAAATTAAAACATTTATTCCCCAGTCGGATAGATCTTTTGAAAACCCGACCCATCGGATGAGAATGAAGATAGAGTCCCATTCTACGTGTCAATCCTGACAACAATGAAATTTATAGTAAGAGGAAAATCCGTCGACTTTAAAGATCGTGAGGGTTCAAGTCCCTCTATCCCCAAAAAAGATCCTTTGATTCTCTAACTAATTATCCTCTTTTTTTGTTAACGATTCAAAAAAAACTTGGGTTTCTTCCGCATTTACTCTTCTTTCACAAAGGCATCCGAGCAGAAAAGTTTTTCGCTTATCACAAGTCTTGTGATGTATGATGTAAATGCGACATGAGCAGCTTTGAGCAAGGGGTACTCTTACTTATTTGAATGATTCCCAATACATATCATTACTCGTACTCAGACTTACATAA-AAAGTCTTCTTTTGAAGATACAGGAAATTCCGGGACCTAGATAAGACTTTGTAATACCCTT-CACCTTTTAATTGACATAGACCCCAGTTTTCTAGTAAAATGAGTAGATGCTGCGTAGGGAGGTCCGGTGAAGTGTTCGGATCGCGGCGACGTGGGCGGTCCGCCGCCGGCGACGTCGCGAGAAGTCCACTGAACCTTATCATTTAGAGGAAGGAGAAGTCGTAACAAGGTTTCCGTAGGTGAACCTGCGGAAGGATCATTGTCGAAACCTGCGAGAGCAGACAGACCCGCGAACACGTTCACACGACGCCGGGG----GGC-----GCGCGC-CC----CC-CGGA------GCCCGGGCCCGTCCCGGCACGAACAAACCCCCGGCGCGGACCGCGCCAAGGACCACGGACAACAGCGCGTCCCGCGCCGCCGGCCCCCCGGCGCGC-GCGGCGACGCCGTGTCGTTTCTACCTAACAGAACGACTCTCGGCAACGGATATCTCGGCTCTCGCATCGATGAAGAACGTAGCGAAATGCGATACTTGGTGTGAATTGCAGAATCCCGTGAACCATCGAGTCTTTGAACGCAAGTTGCGCCCGAAGCCCTCGTGGCCAGGGCACGTCTGTCTGGGCGTCACGCACCGCGTCGCCCCCACCCCCTCCGGGGGGCCGGGGCGGAGAATGGCCCCCCGTGCGCCCCGGCGCGCGGCCGGCCTAAACGCAGACCCCGCGGCCGTGAAACGGCGCGACGATCGGTGGAGTAGCCCTACGCATCTCGTCGCGCCCCGAGCGGCCCCCGG----CGGNGACGACCCC-AC-AANCGNNGCGACCCCNGATCNNNNNNNNNNNNNNNNNNNNNNNNNNNNNNNNNNNNNNNNNNNNNNNNNNNNNNNNNNNNNNNNNNNNNNNNNNNNNNNNNNNNNNNNNNNNNNNNNNNNNNNNNNNNNNNNNNNNNNNNNNNNNNNNNNNNNNNNNNNNNNNNNNNNNNNNNNNNNNNNNNNNNNNNNNNNNNNNNNTGCGGAGACAAGTGCCCCACTAAGGTAACTACCAAGTTGCTAATTA-------------------------------------------------------------TATACGGAGTAAG-------------------------------GTTTTATACATA----------------------------------------------------------------------------------------------------------------------------------------------ACTAAT---TGTTG----------------------------------TTAATTAAAATTGAACAATATGGTTCTTAGTATTAGTGTGTC-------TATGGATTATAAATTATCC----AGTGGAGATATGGTTTATTTGAGTACCCGTGGTAGTG-----GTTAATACTACCATCGATTTAGTGGCATTTGTAGTAAGTTTTATTCTTTATACGGGGTTAGGGTAATCAGTTCCAATAATTA-----------------------------------TTTTATCC---------------------------------------------------------------ACGTCTACAATAGTGTATACTACTTAATTATGTTGATACATGAAATAAAAACCAGGTAACAAACCAAGTGTTCAGGTACGCANNNNNNNNNNNNNNNNNNNNNNNNNNNNNNNNNNNNNNNNNNNNNNNNNNNNNNNNNNN
>Muehlenbeckia_tiliifolia
TGGCAAGACGAATTTTTATATCCACTTATCTTTCAGGAATATATTTATGCACTTGTACATGATCCGGGTTTTG---------GGCCCGTTTTGTTGTCAAATCAAAATAAAGGTTATGACACAAACTACAGTTTACTAGTTGTAAAACGTTTAGTTATTCGAATGTATCAACAGAATTATTTGATTCTTTCTGTTAATGATTCTAACAAAAATTCATTTTTGGGGCACAAGAAAAATTTTTATTCTCAACGGATCTCAGAGGGGTTTGCAGCTATTGCGGAAATTCCATTTTCTATGCGATTAATATCTTCCCTAGAAGGAAAAGAACTAAAAGAATCTCCAAATTTACGACCAATTCATTCAACATTTCCTTTTTTAGAGGACAAATTTTTACGTTTAAGTTTTGTGTTAGATATATTGATACCTCACCCTGTCCATCTGGAAATCTTGGTTCAAACTATTCGGTACTGGGTAAAAGATACCTCCTGTTTGCATTTATTACGATTCTTTCTTTATGAATATTGTAATAGTGTTATTACTCTAAAGAGATCTGTTTCCAATTTTTCAAAAAAAAAGAATCAAAGATTCTTATTGTTCCTATATAATTCCTATGTGTGTGAATGCGAATCCATCTTCGTTTTTCTCCGCAACCAATCCTCTCATTTACGATCAACGTTTTACGGAGCCTTCTTG-CACGAGTTTATTTCTACCTAAAGTTAGAACATTTTGTAAAAGTATTTACTAAGCACTNNNNNNNNNNNNNNNNNNNNNNNNNNNNNNNNNNNNNNNNNNNNNNNNNNNNNNNNNNNNNNNNNNNNNNNNNNNNNNNNNNNNNNNNNNNNNNNNNNNNNNNNNNNNNNNNNNNNNNNNNNNNNNNNNNNNNNNNNNNNNNNNNNNNNNNNNNNNNNNNNNNNNNNNNNNNNNNNNNNNNNNNNNNNNNNNNNNNNNNNNNNNNNNNNNNNNNNNNNNNNNNNNNNNNNNNNNNNNNNNNNNNNNNNNNNNNNNNNNNNNNNNNNNNNNNNNNNNNNNNNNNNNNNNNNNNNNNNNNNNNNNNNNNNNNNNNNNNNNNNNNNNNNNNNNNNNNNNNNNNNNNNNNNNNNNNNNNNNNNNNNNNNNNNNNNNNNNNNNNNNNNNNNNNNNNNNNNNNNNNNNNNNNNNNNNNNNNNNNNNNNNNNNNNNNNNNNNNNNNNNNNNNNNNNNNNNNNNNNNNNNNNNNNNNNNNNNNNNNNNNNNNNNNNNNNNNNNNNNNNNNNNNNNNNNNNNNNNNNNNNNNNNNNNNNNNNNNNNNNNNNNNNNNNNNNNNNNNNNNNNNNNNNNNNNNNNNNNNNNNNNNNNNNNNNNNNNNNNNNNNNNNNNNNNNNNNNNNNNNNNNNNNNNNNNNNNNNNNNNNNNNNNNNNNNNNNNNNNNNNNNNNNNNNNNNNNNNNNNNNNNNNNNNNNNNNNNNNNNNNNNNNNNNNNNNNNNNNNNNNNNNNNNNNNNNNNNNNNNNNNNNNNNNNNNNNNNNNNNNNNNNNNNNNNNNNNNNNNNNNNNNNNNNNNNNNNNNNNNNNNNNNNNNNNNNNNNNNNNNNNNNNNNNNNNNNNNNNNNNNNNNNNNNNNNNNNNNNNNNNNNNNNNNNNNNNNNNNNNNNNNNNNNNNNNNNNNNNNNNNNNNNNNNNNNNNNNNNNNNNNNNNNNNNNNNNNNNNNNNNNNNNNNNNNNNNNNNNNNNNNNNNNNNNNNNNNNNNNNNNNNNNNNNNNNNNNNNNNNNNNNNNNNNNNNNNNNNNNNNNNNNNNNNNNNNNNNNNNNNNNNNNNNNNNNNNNNNNNNNNNNNNNNNNNNNNNNNNNNNNNNNNNNNNNNNNNNNNNNNNNNNNNNNNNNNNNNNNNNNNNNNNNNNNNNNNNNNNNNNNNNNNNNNNNNNNNNNNNNNNNNNNNNNNNNNNNNNNNNNNNNNNNNNNNNNNNNNNNNNNNNNNNNNNNNNNNNNNNNNNNNNNNNNNNNNNNNNNNNNNNNNNNNNNNNNNNNNNNNNNNNNNNNNNNNNNNNNNNNNNNNNNNNNNNNNNNNNNNNNNNNNNNNNNNNNNNNNNNNNNNNNNNNNNNNNNNNNNNNNNNNNNNNNNNNNNNNNNNNNNNNNNNNNNNNNNNNNNNNNNNNNNNNNNNNNNNNNNNNNNNNNNNNNNNNNNNNNNNNNNNNNNNNNNNNNNNNNNNNNNNNNNNNNNNNNNNNNNNNNNNNNNNNNNNNNNNNNNNNNNNNNNNNNNNNNNNNNNNNNNNNNNNNNNNNNNNNNNNNNNNNNNNNNNNNNNNNNNNNNNNNNNNNNNNNNNNNNNNNNNNNNNNNNNNNNNNNNNNNNNNNNNNNNNNNNNNNNNNNNNNNNNNNNNNNNNNNNNNNNNNNNNNNNNNNNNNNNNNNNNNNNNNNNNNNNNNNNNNNNNNNNNNNNNNNNNNNNNNNNNNNNNNNNNNNNNNNNNNNNNNNNNNNNNNNNNNNNNNNNNNNNNNNNNNNNNNNNNNNNNNNNNNNNNNNNNNNNNNNNNNNNNNNNNNNNNNNNNNNNNNNNNNNNNNNNNNNNTTCCCGCTATTCTATATTTTATTGAAAGGGGCGCTCAACCTACTGGAACTGTTTATGATATTTTAAAGAAGGCAGAGGTTTTTAAAGAACTTCGCCCTAATGAAACGACATTCACTTAAAAAAAAAAATACAACAATAAAGGGACTTGAGTGATTCGTATATAGTTTGATAGAATCCTTTCTTTATTATTCCCNCCCTTTTTGCTCTWTTCANACCTATTTTGTATTGTTCTCGTAGGAGGNTGTGTCTCCTTTACTGATTGATCCAAATAAAAATTTTTGATATAARATGTCTARAAAAAAGGATCAAGTGAATAAACAAGCAAGTTTTWTWTTGACCAAATAACTAACGGTAGGAATTGGAGCTAGCAATAAAAAATTCTGACWTTCWTTTCAATTGGATGGTTTTCTTTGGAACTATACACAAAAAGAATGAATTATTTGACGTATAATTTTTGAAATTTTTTCTACTTCTTTTGTATTTCGCTCTACATTCCTTTCTAATTATCTWCCTTATTTAGCTAATTTAGATAGGGCCAATCCAACCCAARTTYTTTTTTTTT-----------------------------------------------------------------AACATACATATTGACAAGAGTGTAGTGAACAAATATAATTCAAGTGTAAATGGATCCGTTTTTCTCGATTTTTTTGTCCTACATACAAAACACAGGTTTTGTTTTTTACTTTATTCAAAGATTTGTTGAATTTGTTGTGATACAAAACAAAACTGCTTATAAGGAAATGGATAGATAATAAAAAAAAGAATATCTGAAAATATAGAGATAGAAAGATAGAGAAAAAAATAGAATATATATCTATCTATAATGTAGTGGATGAAAATATTTAAGAAACAGTCTAGTTTTTTATTTGAAAATTTATTGTATTGTCAGTTGATCTTTTTTTTTCTTTTTTGCTAATTCACCGTTTTGGTTGGCTTGTCTAATTTCGTTATTTTGATCTCGATTGTATCTATANNNNNNNNTAAGTGAGAACTTTCAAATTCAGAGAAACCCTGGAATTAAAAAAATGGGCAATCCTGAGCCAACTCCTTCTTTCCAAAAGGAAGACAAAAGGATAGGTGCAGAGACTCAATGGAAGTTGTTCTAACAAATGGAGTTGACGGTCTTGCGTTGTTATAAGAATTCTTCCATCGAAACTCCAAAAAGGATGAAGAATAAACCTAGACGCATACGTACTTAAATATAAATAATACTCTATTTATCT-------TATATAAAATATTTAGAATATTCAATTAAATGAAAAAATCTTGATGACGACCCGAATCTTTATTTTATGACTATGAAAAAGTGGAAGAATTGTTGTGAATCGATTCCAAGTTTAAGAAAGAATCGAATATTCGTTTTTTAGTAAATTAAAGCATTTATTCCCCAGTCCGATAGATCTTTTGAAAACCCGACCCATCGGATGAGAATGAAGATAGAGTCCCGTTCTACGTGTCAATCCTGACAACAATGAAATTTATAGTAAGAGGAAAATCCGTCGACTTTAAAAATCGTGAGGGTTCAAGTCCCTCTATCCCCAAAAAAGATCCTTTGATTCTCTAACTAATTATCCTCTTTTTTTGTTAACGATTCAAATAAAAATTGGGTCTCTTCCTCATTTACTCTT-----ACAAAGGTATCCGAGCAGAAACGTTTTTCTCTTATCACAAGTCTTGTGATGTATGATGTAAATGAGACATGAGCAGCTTTGAGCAAGGAGTACTCTTACTCATTTGAATGATTCCCAATACATATCATTACTCATACTAAGACTTACAAAA-AAAGTCTTCTTTTTAAGATACAGGAAATTACGGGACCTAGATAAGACTTTGTAATACCCTTTCGCCTTTTAATTGACATAGAACCCAGTTTTCTAGTAAAATGAGTAGACGATGCATAGGGANNNNNNNNNNNNNNNNNNNNNNNNNNNNNNNNNNNNNNNNNNNNNNNNNNNNNNNNNNNNNNNNNNNNNNNNNNNNNNNNNNNNNNNNNNNNNNNNNNNNNNNNNNNNNNNNNNNNNNNNNNNNNNNNNNNNNNNNNNNTGTCGAAACCTGCGAGAGCAGAAAGACCCGCGCACCCGTTCACAACACGCCGGGGGCGCGGCGCCGGCCCCGNNCCGTNGCCGCGCGCCCCGCGGCCGGGCCCGTCCCGGCACCAACACAACCCCGGCGCGGATTGCGCCAAGGACCACGAACATCAGCGCGCCCCGCCCC-CCGGCCCTCCGGCTCGG-GCGGCGGCGTCGCGTCGTTTCTACCTAACAGAACGACTCTCGGCAACGGATATCTCGGCTCTCGCATCGATGAAGAACGTAGCGAAATGCGATACTTGGTGTGAATTGCAGAATCCCGTGAACCATCGAGTCTTTGAACGCAAGTTGCGCCCGAAGCCCTCGTGGCCAGGGCACGTCTGTCTGGGCGTCACGCACCNCGTCGCCCCCACCCCCTCCGGGGGATCGGGGCGGAGACTGGCCCCCCGTGCGCCCCCGCGCGCGGCCGGCCTAAACGCAGACCCCGCGGCCGCGAGACGGCGCGACGATTGGTGGTGTAGCCATACGCATCGCGTCGCGCCCCT-GCGGCCAACGGCGGCCACGGACGGCCCC--CCAACCGTTGCGACCCCAGATCAGGCGGGACTACCCGCTGAGTTTAAGCATATCAATAAGCGGAGGNNNNNNNNNNNNNNNNNNNNNNNNNNNNNNNNNNNNNNNNNNNNNNNNNNNNNNNNNNNNNNNNNNNNNNNNNNNNNNNNNNNNNNNNNNNNNNNNNNNNNNNNNNNNNNNNNNNNNNNNNNNNNNNNNNNNNNTGCGGAGACAAGTGCCCCACTAAGGTAACTACTAATTTGGTAATTAATGTTTTATGCATAACTAATTGATTGTACGTAATTTGTAAGTAGTTTGATCATATAGTAACTATAGCTCGTTAGCTAGGTAAAGTGAGAGACATATAATGACAAAGTTAGATTCATATCATCTAGCTAGT-AAAAGAATATTCATTTGCTTGAATATATCCCTCTCTATATGTAGCTACTAGCTAGATATATGAAGAGTAAGGACAC--ATAGTGGGAAGTTTAGGTACAAGATTGATGGATGTGTAATGATATGAATGAGTAATGTTTGTTGAATAACAATTCAAAACTTTTTTTTTTGGGAATTGTTAATTAGAATTGAACAATATGGTTGTTAGTATTAGTGGGTCATATATTTACGGATTATAAATTATCTTGTTGGTGGAAATATGGTTTGTTTGAGTACCGATGCTAGTGGGTACGTAGATACTGCCGTTGATTTAGGGGTATTTGTAGTTAGTTTTATTGTTTATATGGAGTTAGTGTAATCAATTTCAATGATTAGTCGTTCAATAATTACTTTTGCCCTA------ACTTTTTATCGCAACATTGTTGTACGTGTTGATCTCAAACATAAACAATGTTGTGTATTCTCTATCAATTGAT-ACATCTTTAA-----------------TAATGTTAATACANNNNNNNNNNNNNNNNNNNNNNNNNNNNNNNNNNNNNNNNNNNNNNNNNNNNNNNNNNNNNNNNNNNNNNNNNNNNNNNNNNNNNNNNNNNNNNNNNNNNN
>Muehlenbeckia_gracillima
NNNNNNNNNNNNNNNNNNNNNNNNNNNNNNNNNNNNNNNNNNNNNNNNNNNNNNNNNNNNNNNNNNNNNNNNNNNNNNNNNNNNNNCGTTTTGTTGTCAAATAAAAATACAGGTTATGACACAAACTACAGTTTACTAGTTGTAAAACGTTTAGTTATTCGAATGTATCAACAGAATTATTTGATTCTTTCTGTTAATGATTCTAACAAAAATGCATTTTTGGGGCACAAGAAAAATTTTTATTCTCAACGGATCTCAGAGGGGTTTGCAGCTATTGCGGAAATTCCATTTTCTATGCGATTAATATCTTCCCTAGAAGGAAAAGAACTAAAAGAATCTCCAAATTTACGACCAATTCATTCAACATTTCCTTTTTTAGAGGACAAATTTTTACGTTTAAGTTTTGTGTTAGATATATTGATACCTCACCCTGTCCATCTGGAAATTTTGGTTCAAACTATTCGGTACTGGGTAAAAGATACCTCCTGTTTGCATTTATTACGATTCTTTCTTTATGAATATTGTAATAGTGTTATTACTCTAAAGAGATCTGTTTCCAATTTTTCAAAAAAAAAGAATCAAAGATTCTTATTGTTCCTATATAATTCCTATGTGTGTGAATGCGAATCCATCTTCGTTTTTCTCCGCAACCAATCCTCTGATTTACGATCAACGTTTTACGGAGCCTTTCTTGCACGAGTTTATTTCTACCTAAAGTTAGAACATTTTGTAAAAGTATTTACTAAGCACTTTTCCGTTNNNNNNNNNNNNNNNNNNNNNNNNNNNNNNNNNNNNNNNNNNNNNNNNNNNNNNNNNNNNNNNNNNNNNNNNNNNNNNNNNNNNNNNNNNNNNNNNNNNNNNNNNNNNNNNNNNNNNNNNNNNNNNNNNNNNNNNNNNNNNNNNNNNNNNNNNNNNNNNNNNNNNNNNNNNNNNNNNNNNNNNNNNNNNNNNNNNNNNNNNNNNNNNNNNNNNNNNNNNNNNNNNNNNNNNNNNNNNNNNNNNNNNNNNNNNNNNNNNNNNNNNNNNNNNNNNNNNNNNNNNNNNNNNNNNNNNNNNNNNNNNNNNNNNNNNNNNNNNNNNNNNNNNNNNNNNNNNNNNNNNNNNNNNNNNNNNNNNNNNNNNNNNNNNNNNNNNNNNNNNNNNNNNNNNNNNNNNNNNNNNNNNNNNNNNNNNNNNNNNNNNNNNNNNNNNNNNNNNNNNNNNNNNNNNNNNNNNNNNNNNNNNNNNNNNNNNNNNNNNNNNNNNNNNNNNNNNNNNNNNNNNNNNNNNNNNNNNNNNNNNNNNNNNNNNNNNNNNNNNNNNNNNNNNNNNNNNNNNNNNNNNNNNNNNNNNNNNNNNNNNNNNNNNNNNNNNNNNNNNNNNNNNNNNNNNNNNNNNNNNNNNNNNNNNNNNNNNNNNNNNNNNNNNNNNNNNNNNNNNNNNNNNNNNNNNNNNNNNNNNNNNNNNNNNNNNNNNNNNNNNNNNNNNNNNNNNNNNNNNNNNNNNNNNNNNNNNNNNNNNNNNNNNNNNNNNNNNNNNNNNNNNNNNNNNNNNNNNNNNNNNNNNNNNNNNNNNNNNNNNNNNNNNNNNNNNNNNNNNNNNNNNNNNNNNNNNNNNNNNNNNNNNNNNNNNNNNNNNNNNNNNNNNNNNNNNNNNNNNNNNNNNNNNNNNNNNNNNNNNNNNNNNNNNNNNNNNNNNNNNNNNNNNNNNNNNNNNNNNNNNNNNNNNNNNNNNNNNNNNNNNNNNNNNNNNNNNNNNNNNNNNNNNNNNNNNNNNNNNNNNNNNNNNNNNNNNNNNNNNNNNNNNNNNNNNNNNNNNNNNNNNNNNNNNNNNNNNNNNNNNNNNNNNNNNNNNNNNNNNNNNNNNNNNNNNNNNNNNNNNNNNNNNNNNNNNNNNNNNNNNNNNNNNNNNNNNNNNNNNNNNNNNNNNNNNNNNNNNNNNNNNNNNNNNNNNNNNNNNNNNNNNNNNNNNNNNNNNNNNNNNNNNNNNNNNNNNNNNNNNNNNNNNNNNNNNNNNNNNNNNNNNNNNNNNNNNNNNNNNNNNNNNNNNNNNNNNNNNNNNNNNNNNNNNNNNNNNNNNNNNNNNNNNNNNNNNNNNNNNNNNNNNNNNNNNNNNNNNNNNNNNNNNNNNNNNNNNNNNNNNNNNNNNNNNNNNNNNNNNNNNNNNNNNNNNNNNNNNNNNNNNNNNNNNNNNNNNNNNNNNNNNNNNNNNNNNNNNNNNNNNNNNNNNNNNNNNNNNNNNNNNNNNNNNNNNNNNNNNNNNNNNNNNNNNNNNNNNNNNNNNNNNNNNNNNNNNNNNNNNNNNNNNNNNNNNNNNNNNNNNNNNNNNNNNNNNNNNNNNNNNNNNNNNNNNNNNNNNNNNNNNNNNNNNNNNNNNNNNNNNNNNNNNNNNNNNNNNNNNNNNNNNNNNNNNNNNNNNNNNNNNNNNNNNNNNNNNNNNNNNNNNNNNNNNNNNNNNNNNNNNNNNNNNNNNNNNNNNNNNNNNNNNNNNNNNNNNNNNNNNNNNNNNNNNNNNNNNNNNNNNNNNNNNNNNNNNNNNNNNNNNNNNNNNNNNNNNNNNNNNNNNNNNNNNCGCTATTCTATATTTTATTGAAAGGGGCGCTCAACCTACTGGAACTGTTTATGATATTTTAAAGAAGGCAGAGGTTTTTAAAGAACTTCGCCCTAATGAAACGACATTCACTTAAAAAAAAAAATACAACAAGAAAGGGACTTGAGTGATTCGTATATAGTTTGATAGAATCCTTTCTTTATTATTCCCACCCTTTTTGCTCTATTCAGACCTATTTTGTATTGTTCTCGTAGGAGGCTGTGTCTCCTTTACTGATTGATCAAAATAAAAATTTTTGATATAAGATGTCTAGAAAAAAGGCTCAAGTGAATAAACAAGCAAGTTTTATATTGACCAAATAACTAACGGTAGGAATTGGAGCTAGCAATAAAAAATTCTGACATTCATTTCAATTGGATGGTTTTCTTTGGAACTATACGCAAAAAGAATTAATTATTTGACGTATAATTTTTGAAATTTTTTCTACTTCTTTTGTATTTCGCTCTACATTCCTTTCTTATTATCTACNTTATTTAGCTAATTTAGATAGTGCCAATCCAACACAAGTTCTTTTTTTTT-----------------------------------------------------------------AACATACATATTGACAAGAGTGTAGTGAACAAATATAATTCAAGTGTAAATGGATCCGTTTTTCTCTATTTTTTTGTCCTACATACAAAACACAGGTTTTGTTTTTTACTTTATTCAAAGATTTGTTGAATTTGTTGTGATACAAAACTGCTTAGCTTATAAGGAAATGGATAGATAATAAAAAAAAGAATATCTGAAAATATAGAGATAGAAAGATAGAGAAAAAAATAGAATATATATATATCTATAATGTAGTGGATGAAAATATCTAAGAAACAGTCTCGTTTTTTATTTGAAAATTTCTTGT-----CAGTTGATCTTTTTTTC--TTTTTTGCTAATTCACCGTTTTGGTTGGCTTGTCTAATTTCGTTATTTTGATCTCGATTGTATCNNNNNNNNNNNNNNAGTGAGAACTTTCAAATTCAGAGAAACCCTGGAATTAAAAAAATGGGCAATCCTGAGCCAACTCCTTCTTTCCAAAAGGAAAACAAAAGGATAGGTGCAGAGACTCAATGGAAGTTGTTCTAACAAATGGAGTTGACGGTCTTGCGTTGTTATAAGAATTCTTCCATCGAAACTCCAAAAAGGATGAAGAATAAACCTAGACGCATACGTACTTAAATATAAATAATACTC--------TAAAAARTTATATAAAATATTTAGAATATTCAATTAAATGAAAAAATATTGATGACGACCCGAATCTTTATTTTCTGACTATGAAAAAGTGGAAGAATTGTTGTGAATCGATTCCAAGTTTAAGAAAGAATCGAATATTCGTTTTTTAGTAAATTAAAGCATTTATTCCCCAGTCCGATAGATCTTTTGAAAACCCGACCCATCGGATGAGAATGAAGATAGAGTCCCGTTCTACGTGTCCATCCTGACAACAATGAAATTTATAGTAAGAGGAAAATCCGTCGACTTTAAAAATCGTGAGGGTTCAAGTCCCTCTATCCCCAAAAAAGATCCTTTGATTCTCTAACTAATTATCCTCTTTTTTTGTTAACGATTCAAATAAAAATTGGGTCTCTTCCTCATTTACTCTT-----ACAAAGGTATCCGAGCAGAAAAGTTTTTCTCTTATCACAAGTCTTGTGATGTATGATGTAAATGAGACATGAGCAGCTTTGAGCAAGGAGTACTCTTACTCATTTGAATGATTCCCAATACATATCATTACTCATACTAAGACTTACAAAA-AAAGTCTTCTTTTTAAGATACAGGAAATTCCGGGACCTAGATAAGACTTTGTAATACCCTTTCGCCTTTTAATTTACATAGAACCCAGTTTTCTAGTAAAATGAGTAGACGATGCATAGGGAGGTCCGGTGAAGTGTTCGGATCGCGGCGACGTGGGCGGTTCGCTGCCGGCGACGTCGCGAGAAGTCCACTGAACCTTATCATTTAGAGGAAGGAGAAGTCGTAACAAGGTTTCCGTAGGTGAACCTGCGGAAGGATCATTGTCGAAACCTGCGAGAGCAGAAAGACCCGCGAACCCGTTTACAAAACACCGGGGGCGCGGCGCCGGCCCCGTGCCGGTTCCGCGCACCCCTAGCCCGGGCCCGTCCCGGCACCAACACAACCCCGGCGCGGATTGCGCCAAGGACCACGAACATCAGCGCGCCCCGCCC--CCGGTCCTCCGGCGCGG-GCGGCGGCGTCGTGTCGTTTCTACCTAACAAAACGACTCTCGGCAACGGATATCTCGGCTCTCGCATCGATGAAGAACGTAGCGAAATGCGATACTTGGTGTGAATTGCAGAATCCCGTGAACCATCGAGTCTTTGAACGCAAGTTGCGCCCGAAGCCCTCGTGGCCAGGGCACGTCTGTCTGGGCGTCACGCACCGCGTCGCCCCCACCCCCTCCGGGGGATCGGGGCGGAGACTGGCCCCCCGTGCGCCCCCGCGCGCGGCCGGCCTAAACGCAGACCCCGCGGCCGCGAAACGGCACGACGATTGGTGGTGTAGCCCTACGCATCGCGTCGCGCCCCGAGCGGTCCCCGGCGGCCACGG-CGGCCCC--CAAACCGTTGCGACCCCAGATCAGGCGGGACTACCCGCTGAGTTTAAGCATATCAATAAGCGGAGGNNNNNNNNNNNNNNNNNNNNNNNNNNNNNNNNNNNNNNNNNNNNNNNNNNNNNNNNNNNNNNNNNNNNNNNNNNNNNNNNNNNNNNNNNNNNNNNNNNNNNNNNNNNNNNNNNNNNNNNNNNNNNNNNNNNNNNTGCGGAGACAAGTGCCCCACTAAGGTAACTACTAATTTGGTAATTAATGTTTTATGCATAACTAATTGATTGTACGTAATTTGTAAGTAGTTTGATCATATAGTACCTATAGCTAGTTAGCTAGGTAAAGTGAGAGACATATAATGACAAAGTTAGATTCATATCATCTAGCTAGT-AAAAGAATATTCATTTGCTTGAATATATCCCTCTCTATATGTAGCTACTAGATATATATATGAAGAGTAAGGACAC--ATAGTGGGAAGATTAGGTACAAGATTGATGGATATGTAATGATATGATTGACTAATGTTTGTTGAATAACAATTCAAAACTTTTTTTTTTTGGAATTGTTAATTAGAATTGAACAATATGGTTGTTAGTATTAGTGGGTCATATATT-ATGGATTATAAATTATCTTGTTGGTGGAAATATGGTTTGTTTGAGTACCGATGCCTGTGGGTACGTAGATACTGCCGTTGATTTAGGGGTATTTATAGTTAGTTTTATTGTTTATATGGAGTTAGTGTAATCAATTTCAATGATTAGTCGTTCAATAATTACTTTTGCCCTAAAAAACACTTTTTATCCCAACATTGTTGTACGTGTTGATCTCAAACATAAACAATGTTGTGTACTCTCTATCAATTGAT-ACATCTATAATGGTGTACACTGTTTGGTAGTGTTAATACATGAAATGAAATCCAGGTAACGAACCAAGTGTTCAGGTACGCANNNNNNNNNNNNNNNNNNNNNNNNNNNNNNNNNNNNNNNNNNNNNNNNNNNNNNNNNNN
>Reynoutria_elliptica
NNNNNNNNNNNNNNNNNNNNNNNNNNNNNNNNNNNNNNNNNNNNNNNNNNNNNNNNNNNNNNNNNNNNNNNNNNNNNNNNNNNNNNTATTTTGTTGTCAAATACAAATAAAGGTTATGACACAAACTACAGTTTACTAGTTGTAAAACGTTTAGTTATTCGAATGTATCAACAGAATTATTTGATTCTTTCTGTTAATGATTCTAACAAAAATGAATTTCTTGTGCCCAAGAAAAATTTTTATTCTCAACAGATCTCAGAGGGGTTTGCAGCTATTGCGCAAATTCCGTTTTCTATGCGATTAATATCTTCCCTAGAAGGAAAAGAACTAAAAAAATCTCAAAATTTACGACCAATTCATTCAACATTTCCTTTTTTAGAGGACAAATTTTTACGTTTAAGTTTTGTGTTAGATATATTGATACCTCACCCTGTCCATCTGGAAATCTTGGTTCAAACTATTCGGTACTGGGTAAAAGATACCTCCTGTTTGCATTTATTACGATTCTTTCTTTATGAGTATTGTAATAGCGTTATTACTCTAAAGAGATCTGTTTCCAATTTTTCAAAAAAAAAGAATCAAAGATTTTTATTGTTCCTATATAATTCCTATGTGTGTGAATGCGAATCCATCTTCGTTTTTCTCCGCAACCAATCTTCTCATTTACGATCAACGTCTTACGGAGCCTTTCTTGCACGAGTTTATTTCTACCTAAAGTTAGAACATTTTTTAAAAG------CTAAGCACTTCGGGGTTATCCTTTGGTTCTTCAAGGATCCTTTTCTGCATTCTGTTAGGTATCAAGGAAAATGGATTCTGGCTTCAAGAGGGACATTTCTTCTGATGACTAAATTTAAATATTACTTTGTCAATTTCTGGCAATATAATTTTTCCCTATGGGTGCAAACAAGAAGACTCTATATCAATCAATCCTCAAACCAGCCCACGGATTTTATGGGTTTTCTTTTAAGTGTGCGACTAAACCCATCTGTGTTACGGAGTCAAATGTTAGAAAATTCATTCTTAATAGATAGTGGTATTAAGAAGTTTGAGACCCTAGTTCCAATTATGCCTCTAATTGGATCATTGGCTAAAGCGAAATTTTGTAACGTATTAGGACATCCCATTAGTAAGCCAGCCTGGACTGATTTATCTGATTCTGATATTATACGCCGATTTGGGCGTATATGTAGAAATCTTTCTCATTATTACAGCGGATCTAAGAATACAAATTGACTTATTATACTCCTGAGTATGAACCCCATGCTCATGATATCTTGGCAGCATTTCGAGTAACTCCTCAACCTGGAGTTCCGCCAGAAGAAGCAGGGGCCGCGGTAGCTGCCGAATCTTCTACTGGTACATGGACAACCGTGTGGACCGATGGACTTACCAGCCTTGATCGTTACAAAGGACGATGCTACGACATCGAGCCTGTTCCTGGAGAAGAAAATCAATTTATTGCTTATGTAGCTTACCCATTAGACCTTTTTGAAGAGGGTTCTGTTACTAACATGTTTACTTCCATTGTGGGTAATGTATTTGGGTTCAAAGCTCTGCGTGCTCTTCGTTTGGAGGATTTGCGAATCCCTCCTGCTTATACGAAAACTTTCCAAGGCCCGCCTCACGGTATCCAAGTTGAAAGAGATAAATTGAACAAATATGGACGTCCCCTATTGGGATGTACTATTAAACCGAAATTGGGGTTGTCCGCTAAGAACTACGGTCGGGCAGTTTATGAATGTCTTCGTGGCGGACTTGATTTTACCAAAGATGATGAAAACGTGAACTCCCAACCATTTATGCGTTGGAGAGACCGTTTCTTATTCTGTGCCGAAGCTATTTTTAAATCACAGTGCGAAACAGGTGAAATCAAAGGACATTACTTGAATGCTACTGCAGGTACATGCGAAGAAATGATAAAAAGGGCTGTATTTGCCAGAGAATTGGGAGTTCCCATCGTAATGCATGACTACTTAACAGGGGGATTCACTGCAAATACTAGTTTAGCTCATTATTGCAGAGATAATGGCCTACTTCTTCACATTCACCGCGCAATGCATGCAGTTATTGATAGACAGAAAAATCACGGTATGCACTTCCGTGTACTAGCTAAAGCCTTACGTATGTCTGGTGGAGATCATATTCATGCCGGTACTGTAGTAGGTAAACTTGAAGGGGAAAGGGACATTACTTTAGGGTTTGTTGATTTACTACGTGATGACTTTGTTGAAAAAGACCGAAGTCGCGGTATTTATTTCACTCAACCATGGGTTTCCATGCCCGGTGTTATTCCTGTGGCTTCCGGGGGTATTCACGTTTGGCATATGCCCGCTCTAACCGAGATCTTTGGGGATGATTCTGTACTACAGTTCGGTGGCGGAACTTTAGGCCACCCATGGGGAAATGCGCCGGGTGCTGTAGCGAATCGAGTAGCTCTAGAAGCCTGTGTACAAGCTCGTAATGAGGGGCGTGATCTTGCTCGCGAGGGTAACGATATTATTCGTAAAGCTGCCAAATGGAGTCCTGAGCTAGCTGCCGCNGTTCCGCTATTCTATATTTTCTTGAAAGGGGCGCTCAACCTACTGGAACTGTTTATGATATTTTAAAGAAGGCAGAGGTTTTTAAAGAACTTCGCCCTAATGAAACGACATTCACTTAATAAAAAAAATACAACAAGAAAGGGACTTGAGCGATTCGTATATAGTTTGATAGAATCCTTTCTTTATTATTCCCACCCTTTTTGCTCTATTCAGATCTATTTTGTATTGTTTTCGTAGGAGGCTGTGTCTCCTTTAATTATTGATCAAAATAAAAATTTTTGATATAAGATGTCTAGAAAAAAGGATCAAGTAAATAAACAAGCAAGTTTTATATTGACCAAATAACTAACGGTAGGAATTGGAGCTAGCAATAAACAATTCTGATATTTATTTCAATTGGATGGTTTTCTTTGGAACTATACGCAAAAAGAATTCATTATTTGACGTATAATTTTTGATATTTTTTCTACTTCTTTTGTATTTCGCTCTACATTCCTTTCTGATCATCTACCTTATTTAGCTAATTTAGATAGTGCCAATCCAACACAAGTTCTTTTTTTTTATTGATTATTTTCGTATCTTAAATTTTCAATGAAATTTTTATAATTTCGATTTTTCGTTCTATATAACATACATATTGACAAGAGTGTAGTGAACAAATATAATTCAAGTGTAAATGGATCCGTTTTTCTCTATTTTTTTGTCCTACATACAAAACACAGGTTTTGTTTTTTACTTTATTCAAAGATTTGTTGAATTTGTTATGATACAAAACAAAACTGCTTATAAGGAAATGGATAGATAATAAAAAAAA-A-TATCTGAAAATATAGAGATAGAAAGATAGAGAAAAAAATAGAATATATATCTATCTATAATGTAGTGGATGAAAATATCTAAGAAACAGTCTAGTTTTTTATTTGAAAATTTCTTGTATTGTCAGTTGATCTTTTTTTTTCTTTTTTGCTAATTCAACGTTTTGGTTGGCTTGTCTAATTTCGTTATTTTGATCTCGATTGTATCTATATACTATGCTAAGTGAGAACTTTCAAATTCAGAGAAACCCTGGAATTAAAAAAATGGGCAATCCTGAGCCAACTCCTTCTTTCCAAAAGGAAGAAAAAGGGATAGGTGCAGAGACTCAATGGAAGCTGTTCTAACAAATGGAGTTGATGGTCTTGCGTTGTTATAAGAATTCTTCCATCGAAACTCCAAAAAGGATGAAGAATAAACCTAGACGCATACGTACTTAACTATAAATAATACTTTATTTATATGAAAAATTTTATAAAAT----AGAATATTCAATTAAATGAAAAAATATTGATGACGACCCGAATCTTTATTTTATGACTATGAAAAAGTGGAAGAATTGTTGTGAATCGATTTCAAGTTTAAGAAAGAATCGAATATTCGTTTTT-AGTAAATTAAAGCATTTATTTACCAGTCCGATAGATCTTTTGAAAACCCGACCCATCGGATGAGAATGAAGATAGAGTCCCGTTCTACGTGTCAATCCTGACAACAATGAAATTTATAGTAAGAGGAAAATCCGTCGACTTTAAAAATCGTGAGGGTTCAAGTCCCTCTATCCCCAAAAAAGATCCTTTGATTCTCTAACAAATTATCCTCTTTTTTTGTTAACGATTCAAATAAAAGTTAGGTCTCTTCCTCATTGACTCTTCTTTCACAAAGGTATCCGAGCAGAAAAGTTTTTCTCTTATCACAAGTCT-------TATGATGTAAATGAGACATGAGCAGCTTTGAGCAAGGAGTACTCTTACTCATTTGAATGATTCCCAATACATATCATGACTCGTACTAAGACTTACAAAAAAAAGTCTTCTTTTGAAGATACAGGAAATTCCGGGACCTAGATAAGACTTTGTAATACCCTTTCGCCTTTTAATTGACATAGACCCCAGTTTTCTAGTAAAATGAGTAGACGATGCATAGGGANNNNNNNNNNNNNNNNNNNNNNNNNNNNNNNTGGGCGGTTCGCTGCCGGCGACGTCGCGAGAAGTCCACTGAACCTTATCATTTAGAGGAAGGAGAAGTCGTAACAAGGTTTCCGTAGGTGAACCTGCGGAAGGATCATTGTCGAAACCTGCGAGAGCAGAAAGACCCGCGAACCCGTTCACAACACACCGGGGGCGCGGCGCCGGCCTCGCGCCGGCTCCGCGGCCCCCACGCCCGGGCCCGTCCCGGCACCAACACAACCCCGGCGCGGATTGCGCCAAGGACCACGGACAATAGCGCGCCCCGYCCCGCCGG-CCTCCGGCGCGG-GCGGCGGCGTCGTGTCGTTTCTACTTAACARAACGACTCTCGGCAACGGATATCTCGGCTCTCGCATCGATGAAGAACGTAGCGAAATGCGATACTTGGTGTGAATTGCARAATCCCGTGAACCATCGAGTCTTTGAACGCAAGTTGCGCCCGAAGCCCTCGTGGCCAGGGCACGTCTGTCTGGGCGTCACGCACCGCGTCGCCCCCTCCCCCTCCGGGGGGTCGGGGCGGAGACTGGCCCCCCGTGCGCTCCCGCGCGCGGCCGGCCTAAACGAAGGCCCCGCGACCGCGAAGCGGCGCGACGATTGGTGGTGTGGCCCTGCGCATCGCGTCGCGCCCCGAGCGGCCCACGGCGGCCACGGACGGCCCCGATCAACCGTTGCGACCCCAGATCAGGCGGGACTACCCGCTGAGTTTAAGCATATCAATAAGCGGAGGNNNNNNNNNNNNNNNNNNNNNNNNNNNNNNNNNNNNNNNNNNNNNNNNNNNNNNNNNNNNNNNNNNNNNNNNNNNNNNNNNNNNNNNNNNNNNNNNNNNNNNNNNNNNNNNNNNNNNNNNNNNNNNNNNNNNNNNNNNNNNNNNNNNNNNNNNNNNNNNNNNNNNNNNNNNNNNNNNNNNNNNNNNNNNNNNNNNNNNNNNNNNNNNNNNNNNNNNNNNNNNNNNNNNNNNNNNNNNNNNNNNNNNNNNNNNNNNNNNNNNNNNNNNNNNNNNNNNNNNNNNNNNNNNNNNNNNNNNNNNNNNNNNNNNNNNNNNNNNNNNNNNNNNNNNNNNNNNNNNNNNNNNNNNNNNNNNNNNNNNNNNNNNNNNNNNNNNNNNNNNNNNNNNNNNNNNNNNNNNNNNNNNNNNNNNNNNNNNNNNNNNNNNNNNNNNNNNNNNNNNNNNNNNNNNNNNNNNNNNNNNNNNNNNNNNNNNNNNNNNNNNNNNNNNNNNNNNNNNNNNNNNNNNNNNNNNNNNNNNNNNNNNNNNNNNNNNNNNNNNNNNNNNNNNNNNNNNNNNNNNNNNNNNNNNNNNNNNNNNNNNNNNNNNNNNNNNNNNNNNNNNNNNNNNNNNNNNNNNNNNNNNNNNNNNNNNNNNNNNNNNNNNNNNNNNNNNNNNNNNNNNNNNNNNNNNNNNNNNNNNNNNNNNNNNNNNNNNNNNNNNNNNNNNNNNNNNNNNNNNNNNNNNNNNNNNNNNNNNNNNNNNNNNNNNNNNNNNNNNNNNNNNNNNNNNNNNNNNNNNNNNNNNNNNNNNNNNNNNNNNNNNNNNNNNNNNNNNNNNNNNNNNNNNNNNNNNNNNNNNNNNNNNNNNNNNNNNNNNNNNNNNNNNNNNNNNNNNNNNNNNNNNNNNNNNNNNNNNNNNNNNNNNNNNNNNNNNNNNNNNNNNNNNNNN
>Reynoutria_japonica_var._terminalis
NNNNNNNNNNNNNNNNNNNNNNNNNNNNNNNNNNNNNNNNNNNNNNNNNNNNNNNNNNNNNNNNNNNNNNNNNNNNNNNNNNNNNNTATTTTGTTGTCAAATACAAATAAAGGTTATGACACAAACTACAGTTTACTAGTTGTAAAACGTTTAGTTATTCGAATGTATCAACAGAATTATGTGATTCTTTCTGTTAATGATTCTAACAAAAATGAATTTCTTGGGCCCAAGAAAAATTTTGATTCTCAACAGATCTCAGAGGGGTTTGCAGCTATTGCGCAAATTCCGTTTTCTATGCGATTAATATCTTCCCTAGAAGGAAAAGAACTAAAAAAATCTCAAAATTTACGACCAATTCATTCAACATTTCCTTTTTTAGAGGACAAATTTTTACGTTTAAGTTTTGTGTTAGATATATTGATACCTCACCCTGTCCATCTGGAAATCTTGGTTCAAACTATTCGGTACTGGGTAAAAGATACCTCCTGTTTGCATTTATTACGATTCTTTCTTTATGAGTATTGTAATAGCGTTATTACTCTAAAGAGATCTGTTTCCAATTTTTCAAAAAAAAAGAATCAAAGATTTTTATTGTTCCTATATAATTCCTATGTGTGTGAATGCGAATCCATCTTCGTTTTTCTCCGCAACCAATCTTCTCATTTACGATCAACGTCTTACGGAGCCTTTCTTGCACGAGTTTATTTCTACCTAAAGTTAGAACATTTTTTAAAAG------CTAAGCACTTCGGGGTTATCCTTTGGTTCTTCAAGGATCCTTTTCTGCATTCTGTTAGGTATCAAGGAAAATGGATTCTGGCTTCAAGAGGGACATTTCTTCTGATGACTAAATTTAAATATTACTTTGTCAATTTCTGGCAATATAATTTTTCCCTATGGGTGCAAACAAGAAGACTCTATATCAATCAATCCTCAAACCAGCCCACGGATTTTATGGGTTTTCTTTTAAGTGTGCGACTAAACCCATCTGTGTTACGGAGTCAAATGTTAGAAAATTCATTCTTAATAGATAGTGGTATTAAGAAGTTTGAGACCCTAGTTCCAATTATGCCTCTAATTGGATCATTGGCTAAAGCGAAATTTTGTAACGTATTAGGACATCCCATTAGTAAGCCAGCCTGGACTGATTTATCTGATTCTGATATTATACGCCGATTTGGGCGTATATGTAGAAATCTTTCTCATTATTACAGCGGATCTAAGAATACAAATTGACTTATTATACTCCTGAGTATGAACCCCATGATCATGATATCTTGGCAGCATTTCGAGTAACTCCTCAACCTGGAGTTCCGCCAGAAGAAGCAGGGGCCGCGGTAGCTGCCGAATCTTCTACTGGTACATGGACAACCGTGTGGACCGATGGACTTACCAGCCTTGATCGTTACAAAGGACGATGCTACGGCATCGAGCCTGTTCCTGGAGAAGAAAATCAATTTATTGCTTATGTAGCTTACCCATTAGACCTTTTTGAAGAGGGTTCTGTTACTAACATGTTTACTTCCATTGTGGGTAATGTATTTGGGTTCAAAGCCCTGCGTGCTCTTCGTTTGGAGGATTTGCGAATCCCTCCTGCTTATACGAAAACTTTCCAAGGCCCGCCTCACGGTATCCAAGTTGAAAGAGATAAATTGAACAAATATGGACGTCCCCTATTGGGATGTACTATTAAACCGAAATTGGGGTTGTCCGCTAAGAACTACGGTCGGGCAGTTTATGAATGTCTTCGTGGCGGACTTGATTTTACCAAAGATGATGAAAACGTGAACTCCCAACCATTTATGCGTTGGAGAGACCGTTTCTTATTCTGTGCCGAAGCTATTTTTAAATCACAGTGCGAAACAGGTGAAATCAAAGGACATTACTTGAATGCTACTGCAGGTACATGCGAAGAAATGATAAAAAGGGCTGTATTTGCCAGAGAATTGGGAGTTCCCATCGTAATGCATGACTACTTAACAGGGGGATTCACTGCAAATACTAGTTTAGCTCATTATTGCAGAGATAATGGCCTACTTCTTCACATTCACCGCGCAATGCATGCAGTTATTGATAGACAGAAAAATCACGGTATGCACTTCCGTGTACTAGCTAAAGCCTTACGTATGTCTGGTGGAGATCATATTCATGCCGGTACTGTAGTAGGTAAACTTGAAGGGGAAAGGGACATTACTTTAGGGTTTGTTGATTTACTACGTGATGACTTTGTTGAAAAAGACCGAAGTCGCGGTATTTATTTCACTCAACCTTGGGTTTCCATGCCTGGTGTTATTCCTGTAGCTTCCGGGGGTATTCACGTTTGGCATATGCCCGCTCTAACCGAGATCTTTGGGGATGATTCTGTACTACAGTTCGGTGGCGGAACTTTAGGCCACCCATGGGGAAATGCGCCGGGTGCTGTAGCGAATCGAGTAGCTCTAGAAGCCTGTGTACAAGCTCGTAATGAGGGGCGTGATCTTGCTCGCGAGGGTAACGATATTATTCGTAAAGCTGCCAAATGGAGTCCTGAGCTAGCTGCCGNNGTTCCGCTATTCTATATTTTCTTGAA-GGGGCGCTCAACCTACTGGAACTGTTTATGATATTTTAAAGAAGGCAGAGGTTTTTAAAGAACTTCGCCCTAATGAAACGACATTCACTTAATAAAAAAAATACAACAAGAAAGGGACTTGAGCGATTCGTATATAGTTTGATAGAATCCTTTCTTTATTATTCCCACCCTTTTTGCTCTATTCAGATCTATTTTGTATTGTTTTCGTAGGAGGCTGTGTCTCCTTTAATTATTGATCAAAATAAAAATTTTTGATATAAGATGTCTAGAAAAAAGGATCAAGTAAATAAACAAGCAAGTTTTATATTGACCAAATAACTAACGGTAGGAATTGGAGCTAGCAATAAACAATTCTGACATTTATTTCAATTGGATGGTTTTCTTTGGAACTATACGCAAAAAGAATTAATTATTTGACGTATAATTTTTGATATTTTTTCGACTTCTTTTGTATTTCGCTCTACATTCCTTTCTGATCATCTACCTTATTTAGCTAATTTAGATAGTGCCAATCCAACACAAGTTCTTTTTTTTTATTGATTATTTTCGTATCTTAAATTTTCAATGAAATTTTTATAATTTCGATTTTTCGTTCTATATAACATACATATTGACAAGAGTGTAGTGAACAAATATAATTCAAGTGTAAATGGATCCGTTTTTATCTATTTTTTTGTCCTACATACAAAACACAGGTTTTGTTTTTTACTTTATTCAAAGATTTGTTGAATTTGTTATGATACAAAACAAAACTGCTTATAAGGAAATGGATAGATAATAAAAAAAA-A-TATCTGAAAATATAGAGATAGAAAGATAGAGAAAAAAATAGAATATATATCTATCTATAATGTAGTGGATGAAAATATCTAAGAAACAGTCTAGTTTTTTATTTGAAAATTTCTTGTATTGTCAGTTGATCTTTTTTTTTCTTTTTTGCTAATTCAACGTTTTGGTTGGCTTGTCTAATTTCGTTATTTTGATCTCGATTGTATCTATATACTATGCTAAGTGAGAACTTTCAAATTCAGAGAAACCCTGGAATTAAAAAAATGGGCAATCCTGAGCCAACTCCTTCTTTCCAAAAGGAAGAAAAAGGGATAGGTGCAGAGACTCAATGGAAGCTGTTCTAACAAATGGAGTTGATGGTCTTGCGTTGTTATAAGAATTCTTCCATCGAAACTCCAAAAAGGATGAAGAATAAACCTAGACGCATACGTACTTAAATATAAATAATACTTTATTTATATGAAAAATTTTATAAAAT----AGAATATTCAATTAAATGAAAAAATATTGATGACGACCCGAATCTTTATTTTATGACTATGAAAAAGTGGAAGAATTGTTGTGAATCGATTTCAAGTTTAAGAAAGAATCGAATATTCGTTTTT-AGTAAATTAAAGCATTTATTTACCAATCCGATAGATCTTTTGAAAACCCGACCCATCGGATGAGAATGAAGATAGAGTCCCGTTCTACGTGTCAATCCTGACAACAATGAAATTTATAGTAAGAGGAAAATCCGTCGACTTTAAAAATCGTGAGGGTTCAAGTCCCTCTATCCCCAAAAAAGATCCTTTGATTCTCTAACAAATTATCCTCTTTTTTTGTTAACGATTCAAATAAAAGTTAGGTCTCTTCCTCATTGACTCTTCTTTCACAAAGGTATCCGAGCAGAAAAGTTTTTCTCTTATCACAAGTCT-------TATGATGTAAATGAGACATGAGCAGCTTTGAGCAAGGAGTACTCTTACTCATTTGAATGATTCCCAATACATATCATTACTCGTACTAAGACTTACAAAAAAAAGTCTTCTTTTGAAGATACAGGAAATTCCGGGACCTAGATAAGACTTTGTAATACCCTTTCGCCTTTTAATTGACATAGACCCCAGTTTTCTAGTAAAATGAGTAGACGATGCATAGGGANNNNNNNNNNNNNNNNNNNNNNNNNNNNNNNNGGGCGGTTCGCTGCCGGCGACGTCGCGAGAAGTCCACTGAACCTTATCATTTAGAGGAAGGAGAAGTCGTAACAAGGTTTCCGTAGGTGAACCTGCGGAAGGATCATTGTCGAAACCTGCGAGAGCAGAAAGACCCGCGAACCCGTTCACAACACACCGGGGGCGCGGCGCCGGCCTCGCGCCGGCTCCGCGGCCCCCAMGCCCGGGCCCGTCCCGGCGCCAACACAACCCCGGCGCGGATTGCGCCAAGGACCATGAACAATAGCGCGCCCCGCCCCGCCGG-CCTCCGGCGCGG-GCGGCGGCGTCGTGTCGTTTCTACTTAACAAAACGACTCTCGGCAACGGATATCTCGGCTCTCGCATCGATGAAGAACGTAGCGAAATGCGATACTTGGTGTGAATTGCAGAATCCCGTGAACCATCGAGTCTTTGAACGCAAGTTGCGCCCGAAGCCCTCGTGGCCAGGGCACGTCTGTCTGGGCGTCACGCACCGCGTCGCCCCCTCCCCCTCCGGGGGGTCGGGGCGGAGACTGGCCCCCCGTGCGCTCCAGCGCGCGGCCGGCCTAAACAAAGGCCCCGTGACCGCGAAGCGGCGCGACGATTGGTGGTGTGGCCCTGCGCATCGCGTCGCGTCCCGAGCGGCCCACGGCGGCCACGGACTGCCCCGATCAACCGTTGCGACCCCAGATCAGGCGGGACTACCCGCTGAGTTTAAGCATATCAATAAGCGGAGGNNNNNNNNNNNNNNNNNNNNNNNNNNNNNNNNNNNNNNNNNNNNNNNNNNNNNNNNNNNNNNNNNNNNNNNNNNNNNNNNNNNNNNNNNNNNNNNNNNNNNNNNNNNNNNNNNNNNNNNNNNNNNNNNNNNNNNNNNNNNNNNNNNNNNNNNNNNNNNNNNNNNNNNNNNNNNNNNNNNNNNNNNNNNNNNNNNNNNNNNNNNNNNNNNNNNNNNNNNNNNNNNNNNNNNNNNNNNNNNNNNNNNNNNNNNNNNNNNNNNNNNNNNNNNNNNNNNNNNNNNNNNNNNNNNNNNNNNNNNNNNNNNNNNNNNNNNNNNNNNNNNNNNNNNNNNNNNNNNNNNNNNNNNNNNNNNNNNNNNNNNNNNNNNNNNNNNNNNNNNNNNNNNNNNNNNNNNNNNNNNNNNNNNNNNNNNNNNNNNNNNNNNNNNNNNNNNNNNNNNNNNNNNNNNNNNNNNNNNNNNNNNNNNNNNNNNNNNNNNNNNNNNNNNNNNNNNNNNNNNNNNNNNNNNNNNNNNNNNNNNNNNNNNNNNNNNNNNNNNNNNNNNNNNNNNNNNNNNNNNNNNNNNNNNNNNNNNNNNNNNNNNNNNNNNNNNNNNNNNNNNNNNNNNNNNNNNNNNNNNNNNNNNNNNNNNNNNNNNNNNNNNNNNNNNNNNNNNNNNNNNNNNNNNNNNNNNNNNNNNNNNNNNNNNNNNNNNNNNNNNNNNNNNNNNNNNNNNNNNNNNNNNNNNNNNNNNNNNNNNNNNNNNNNNNNNNNNNNNNNNNNNNNNNNNNNNNNNNNNNNNNNNNNNNNNNNNNNNNNNNNNNNNNNNNNNNNNNNNNNNNNNNNNNNNNNNNNNNNNNNNNNNNNNNNNNNNNNNNNNNNNNNNNNNNNNNNNNNNNNNNNNNNNNNNNNNNNNNNNNNNNNNNNNNNNNNNNNNNNNNNNNNNNNNN
>Reynoutria_forbesii
NNNNNNNNNNNNNNNNNNNNNNNNNNNNNNNNNNNNNNNNNNNNNNNNNNNNNNNNNNNNNNNNNNNNNNNNNNNNNNNNNNNNNNTATTTTGTTGTCAAATACAAATAAAGGTTATGACACAAACTACAGTTTACTAGTTGTAAAACGTTTAGTTATTCGAATGTATCAACAGAATTATTTGATTCTTTCTGTTAATGATTCTAACAAAAATGAATTTCTTGGGCACAAGAAAAATTTTTATTCTCAACAGATCTCAGAGGGGTTTGCAGCTATTGCGCAAATTCCGTTTTCTATGCGATTAATATCTTCCCTAGAAGGAAAAGAACTAAAAAAATCTCAAAATTTACGACCAATTCATTCAACATTTCCTTTTTTAGAGGACAAATTTTTACGTTTAAGTTTTGTGTTAGATATATTGATACCTCACCCTGTCCATCTGGAAATCTTGGTTCAAACTATTCGGTACTGGGTAAAAGATACCTCCTGTTTGCATTTATTACGATTCTTTCTTTATGAGTATTGTAATAGCGTTATTACTCTAAAGAGATCTGTTTCCAATTTTTCAAAAAAAAAGAATCAAAGATTTTTATTGTTCCTATATAATTCCTATGTGTGTGAATGCGAATCCATCTTCGTTTTTCTCCGCAACCAATCTTCTCATTTACGATCAACGTCTTACGGAGCCTTTCTTGCACGAGTTTATTTCTACCTAAAGTTAGAACATTTTTTAAAAG------CTAAGCACTTCGGGGTTATCCTTTGGTTCTTCAAGGATCCTTTTCTGCATTCTGTTAGGTATCAAGGAAAATGGATTCTGGCTTCAAGAGGGACATTTCTTCTGATGACTAAATTTAAATATTACTTTGTCAATTTCTGGCAATATAATTTTTCCCTATGGGTGCAAACAAGAAGACTCTATATCAATCAATCCTCAAACCAGCCCACGGATTTTATGGGTTTTCTTTTAAGTGTGCGACTAAACCCATCTGTGTTACGGAGTCAAATGTTAGAAAATTCATTCTTAATAGATAGTGGTATTAAGAAGTTTGAGACCCTAGTTCCAATTATGCCTCTAATTGGATCATTGGCTAAAGCGAAATTTTGTAACGTATTAGGACATCCCATTAGTAAGCCAGCCTGGACTGATTTATCTGATTCTGATATTATACGCCGATTTGGGCGTATATGTAGAAATCTTTCTCATTATTACAGCGGATCTNNNAATACAAATTGACTTATTATACTCCTGAGTATGAACCCCATGCTCATGATATCTTGGCAGCATTTCGAGTAACTCCTCAACCTGGAGTTCCGCCAGAAGAAGCAGGGGCCGCGGTAGCTGCCGAATCTTCTACTGGTACATGGACAACCGTGTGGACCGATGGACTTACCAGCCTTGATCGTTACAAAGGACGATGCTACGACATCGAGCCTGTTCCTGGAGAAGAAAATCAATTTATTGCTTATGTAGCTTACCCATTAGACCTTTTTGAAGAGGGTTCTGTTACTAACATGTTTACTTCCATTGTGGGTAATGTATTTGGGTTCAAAGCTCTGCGTGCTCTTCGTTTGGAGGATTTGCGAATCCCTCCTGCTTATACGAAAACTTTCCAAGGCCCGCCTCACGGTATCCAAGTTGAAAGAGATAAATTGAACAAATATGGACGTCCCCTATTGGGATGTACTATTAAACCGAAATTGGGGTTGTCCGCTAAGAACTACGGTCGGGCAGTTTATGAATGTCTTCGTGGCGGACTTGATTTTACCAAAGATGATGAAAACGTGAACTCCCAACCATTTATGCGTTGGAGAGACCGTTTCTTATTCTGTGCCGAAGCTATTTTTAAATCACAGTGCGAAACAGGTGAAATCAAAGGACATTACTTGAATGCTACTGCAGGTACATGCGAAGAAATGATAAAAAGGGCTGTATTTGCCAGAGAATTGGGAGTTCCCATCGTAATGCATGACTACTTAACAGGGGGATTCACTGCAAATACTAGTTTAGCTCATTATTGCAGAGATAATGGCCTACTTCTTCACATTCACCGCGCAATGCATGCAGTTATTGATAGACAGAAAAATCACGGTATGCACTTCCGTGTACTAGCTAAAGCCTTACGTATGTCTGGTGGAGATCATATTCATGCCGGTACTGTAGTAGGTAAACTTGAAGGGGAAAGGGACATTACTTTAGGGTTTGTTGATTTACTACGTGATGACTTTGTTGAAAAAGACCGAAGTCGCGGTATTTATTTCACTCAACCATGGGTTTCCATGCCTGGTGTTATTCCTGTGGCTTCCGGGGGTATTCACGTTTGGCATATGCCCGCTCTAACCGAGATCTTTGGGGATGATTCTGTACTACAGTTCGGTGGCGGAACTTTAGGCCACCCATGGGGAAATGCGCCGGGTGCTGTAGCGAATCGAGTAGCTCTAGAAGCCTGTGTACAAGCTCGTAATGAGGGGCGTGATCTTGCTCGCGAGGGTAACGATATTATTCGTAAAGCTGCCAAATGGAGTCCTGAGCTAGCTGCCGNNGTTCCGCTATTCTATATTTTCTTGAAAGGGGCGCTCAACCTACTGGAACTGTTTATGATATTTTAAAGAAGGCAGAGGTTTTTAAAGAACTTCGCCCTAATGAAACGACATTCACTTAATAAAAAAAATACAACAAGAAAGGGACTTGAGCGATTCGTATATAGTTTGATAGAATCCTTTCTTTATTATTCCCACCCTTTTTGCTCTATTCAGATCTATTTTGTATTGTTTTCGTAGGAGGCTGTGTCTCCTTTAATTATTGATCAAAATAAAAATTTTTGATATAAGATGTCTAGAAAAAAGGATCAAGTAAATAAACAAGCAAGTTTTATATTGACCAAATAACTAACGGTAGGAATTGGAGCTAGCAATAAACAATTCTGATATTTATTTCAATTGGATGGTTTTCTTTGGAACTATACGCAAAAAGAATTAATTATTTGACGTATAATTTTTGATATTTTTTCTACTTCTTTTGTATTTCGCTCTACATTCCTTTCTGATCATCTACCTTATTTAGCTAATTTAGATAGTGCCAATCCAACACAAGTTCTTTTTTTTTATTGATTATTTTCGTATCTTAAATTTTCAATGAAATTTTTATAATTTCGATTTTTCGTTCTATATAACATACATATTGACAAGAGTGTAGTGAACAAATATAATTCAAGTGTAAATGGATCCGTTTTTCTTTATTTTTTTGTCCTACATACAAAACACAGGTTTTGTTTTTTACTTTATTCAAAGATTTGTTGAATTTGTTATGATACAAAACAAAACTGCTTATAAGGAAATGGATAGATAATAAAAAAAA-A-TATCTGAAAATATAGAGATAGAAAGATAGAGAAAAAAATAGAATATATATCTATCTATAATGTAGTGGATGAAAATATCTAAGAAACAGTCTAGTTTTTTATTTGAAAATTTCTTGTATTGTCAGTTGATCTTTTTTTTTCTTTTTTGCTAATTCAACGTTTTGGTTGGCTTGTCTAATTTCGTTATTTTGATCTCGATTGTATCTATATACTATGCTAAGTGAGAACTTTCAAATTCAGAGAAACCCTGGAATTAAAAAAATGGGCAATCCTGAGCCAACTCCTTCTTTCCAAAAGGAAGAAAAAGGGATAGGTGCAGAGACTCAATGGAAGCTGTTCTAACAAATGGAGTTGATGGTCTTGCGTTGTTATAAGAATTCTTCCATCGAAACTCCAAAAAGGATGAAGAATAAACCTAGACGCATACGTACTTAACTATAAATAATACTTTATTTATATGAAAAATTTTATAAAAT----AGAATATTCAATTAAATGAAAAAATATTGATGACGACCCGAATCTTTATTTTATGACTATGAAAAAGTGGAAGAATTGTTGTGAATCGATTTCAAGTTTAAGAAAGAATCGAATATTCGTTTTT-AGTAAATTAAAGCATTTATTTACCAGTCCGATAGATCTTTTGAAAACCCGACCCATCGGATGAGAATGAAGATAGAGTCCCGTTCTACGTGTCAATCCTGACAACAATGAAATTTATAGTAAGAGGAAAATCCGTCGACTTTCAAAATCGTGAGGGTTCAAGTCCCTCTATCCCCAAAAAAGATCCTTTGATTCTCTAACAAATTATCCTCTTTTTTTGTTAACGATTCAAATAAAAGTTAGGTCTCTTCCTCATTGACTCTTCTTTCACAAAGGTATCCGAGCAGAAAAGTTTTTCTCTTATCACAAGTCT-------TATGATGTAAATGAGACATGAGCAGCTTTGAGCAAGGAGTACTCTTACTCATTTGAATGATTCCCAATACATATCATGACTCGTACTAAGACTTACAAAAAAAAGTCTTCTTTTGAAGATACAGGAAATTCCGGGACCTAGATAAGACTTTGTAATACCCTTTCGCCTTTTAATTGACATAGACCCCAGTTTTCTNNNNNNNNNNNNNNNNNNNNNNNNNNNNNNNNNNNNNNNNNNNNNNNNNNNNNNNNNNNNNNNNNNNNNNNNNNNNNNNNNNNNNNNNNNNNNNNNNNNNNNNNNNNNNNNNNNNNNNNNNNNNNNTCGTAACAAGGTTTCCGTAGGTGAACCTGCGGAAGGATCATTGTCGAAACCTGCGAGAGCAGAAAGACCCGCGAACCCGTTCACAACACACCGGGGGCGCGGCGCCGGCCYCGCGCCGGCTCCGCGGCCCCCACGCCCGGGCCCGTCCCGGCACCAACACAACCCCGGCGCGGATTGCGCCAAGGACCACGGACAATAGCGCGCCCCGCCCCGCCGG-CCTCCGGCGCGG-GCGGCGGCGGCGTGTCGTTTCTACTTAACARAACGACTCTCGGCAACGGATATCTCGGCTCTCGCATCGATGAAGAACGTAGCGAAATGCGATACTTGGTGTGAATTGCAGAATCCCGTGAACCATCGAGTCTTTGAACGCAAGTTGCGCCCGAAGCCCTCGTGGCCAGGGCACGTCTGTCTGGGCGTCACGCACCGCGTCGCCCCCTCCCCCTCCGGGGGGTCGGGGCGGAGACTGGCCCCCCGTGCGCTCCCGCGCGCGGCCGGCCTAAACGAAGGCCCCGCGACCGCGAAGCGGCGCGACGATTGGTGGTGTGGCCCTGCGCATCGCGTCGCGCCCCGAGCGGCCCACGGCGGCCACGGACGGCCCCGATCAACCGTTGCGACCCCAGATCAGGCGGGACTACCCGCTGAGTTTAAGCATATCAATAAGCGGAGGNNNNNNNNNNNNNNNNNNNNNNNNNNNNNNNNNNNNNNNNNNNNNNNNNNNNNNNNNNNNNNNNNNNNNNNNNNNNNNNNNNNNNNNNNNNNNNNNNNNNNNNNNNNNNNNNNNNNNNNNNNNNNNNNNNNNNNNNNNNNNNNNNNNNNNNNNNNNNNNNNNNNNNNNNNNNNNNNNNNNNNNNNNNNNNNNNNNNNNNNNNNNNNNNNNNNNNNNNNNNNNNNNNNNNNNNNNNNNNNNNNNNNNNNNNNNNNNNNNNNNNNNNNNNNNNNNNNNNNNNNNNNNNNNNNNNNNNNNNNNNNNNNNNNNNNNNNNNNNNNNNNNNNNNNNNNNNNNNNNNNNNNNNNNNNNNNNNNNNNNNNNNNNNNNNNNNNNNNNNNNNNNNNNNNNNNNNNNNNNNNNNNNNNNNNNNNNNNNNNNNNNNNNNNNNNNNNNNNNNNNNNNNNNNNNNNNNNNNNNNNNNNNNNNNNNNNNNNNNNNNNNNNNNNNNNNNNNNNNNNNNNNNNNNNNNNNNNNNNNNNNNNNNNNNNNNNNNNNNNNNNNNNNNNNNNNNNNNNNNNNNNNNNNNNNNNNNNNNNNNNNNNNNNNNNNNNNNNNNNNNNNNNNNNNNNNNNNNNNNNNNNNNNNNNNNNNNNNNNNNNNNNNNNNNNNNNNNNNNNNNNNNNNNNNNNNNNNNNNNNNNNNNNNNNNNNNNNNNNNNNNNNNNNNNNNNNNNNNNNNNNNNNNNNNNNNNNNNNNNNNNNNNNNNNNNNNNNNNNNNNNNNNNNNNNNNNNNNNNNNNNNNNNNNNNNNNNNNNNNNNNNNNNNNNNNNNNNNNNNNNNNNNNNNNNNNNNNNNNNNNNNNNNNNNNNNNNNNNNNNNNNNNNNNNNNNNNNNNNNNNNNNNNNNNNNNNNNNNNNNNNNNNNNNNNNNNNNNNNNNNNNNNNNNNN
>Reynoutria_japonica_var._compacta
NNNNNNNNNNNNNNNNNNNNNNNNNNNNNNNNNNNNNNNNNNNNNNNNNNNNNNNNNNNNNNNNNNNNNNNNNNNNNNNNNNNNNNTATTTTGTTGTCAAATACAAATAAAGGTTATGACACAAACTACAGTTTACTAGTTGTAAAACGTTTAGTTATTCGAATGTATCAACAGAATTATTTGATTCTTTCTGTTAATGATTCTAACAAAAATGAATTTCTTGGGCACAAGAAAAATTTTTATTCTCAACAGATCTCAGAGGGGTTTGCAGCTATTGCGCAAATTCCGTTTTCTATGCGATTAATATCTTCCCTAGAAGGAAAAGAACTAAAAAAATATCAAAATTTACGACCAATTCATTCAACATTTCCTTTTTTAGAGGACAAATTTGTACGTTTAAGTTTTGTGTTAGATATATTGATACCTCACCCTGTCCATCTGGAAATCTTGGTTCAAACTATTCGGTACTGGGTAAAAGATACCTCCTGTTTGCATTTATTACGATTCTTTCTTTATGAGTATTGTAATAGCGTTATTACTCTAAAGAGATCTGTTTCCAATTTTTCAAAAAAAAAGAATCAAAGATTTTTATTGTTCCTATATAATTCCTATGTGTGTGAATGCGAATCCATCTTCGTTTTTCTCCGCAACCAATCTTCTCATTTACGATCAACGTCTTACAGAGCCTTTCTTGCACGAGTTTATTTCTACCTAAAGTTAGAACATTTTTTAAAAGTATTTACTAAGCACTTCGGGGTTATCCTTTGGTTCTTCAAGGATCCTTTTCTGCATTCTGTTAGGTATCAAGGAAAATGGATTCTGGCTTCAAGAGGGACATTTCTTCTGATGACTAAATTAAAATATTACTTTGTCAATTTCTGGCAATATAATTTTTCCCTATGGGTGCAAACAAGAAGACTCTATATCAATCAATCCTCAAACCAGCCCACGGATTTTATGGGTTTTCTTTTAAGTGTGCGACTAAACCCATCTGTGTTACGGAGTCAAATGTTAGAAAATTCATTCTTAATAGATAGTGGTATTAAGAAGTTTGAGACCCTAGTTCCAATTATGCCTCTAATTGGATCATTGGCTAAAGCGAAATTTTGTAACGTATTAGGACATCCCATTAGTAAGCCAGCCTGGACTGATTTATCTGATTCTGATATTATACGCCGATTTGGGCGTATATGTAGAAATCTTTCTCATTATTACAGCGGATCTNNNNNNNNNNNNNNNNNNNNNNNNNNNNNNNNNNNNNNNNNNNNNNNNNNNNNNNNNNNNNNNNNTTTCGAGTAACTCCTCAACCTGGAGTTCCGCCAGAAGAAGCAGGGGCCGCGGTAGCTGCCGAATCTTCTACTGGTACATGGACAACCGTGTGGACCGATGGACTTACCAGCCTTGATCGTTACAAAGGACGATGCTACGACATCGAGCCTGTTCCTGGAGAAGAAAATCAATTTATTGCTTATGTAGCTTACCCATTAGACCTTTTTGAAGAGGGTTCTGTTACTAACATGTTTACTTCCATTGTGGGTAATGTATTTGGGTTCAAAGCCCTGCGTGCTCTTCGTTTGGAGGATTTGCGAATCCCTCCTGCTTATACGAAAACTTTCCAAGGCCCGCCTCACGGTATCCAAGTTGAAAGAGATAAATTGAACAAATATGGACGTCCCCTATTGGGATGTACTATTAAACCGAAATTGGGGTTGTCCGCTAAGAACTACGGTCGGGCAGTTTATGAATGTCTTCGTGGCGGACTTGATTTTACCAAAGATGATGAAAACGTGAACTCCCAACCATTTATGCGTTGGAGAGACCGTTTCTTATTCTGTGCCGAAGCTATTTTTAAATCACAGTGCGAAACAGGTGAAATCAAAGGACATTACTTGAATGCTACTGCAGGTACATGCGAAGAAATGATAAAAAGGGCTGTATTTGCCAGAGAATTGGGAGTTCCCATCGTAATGCATGACTACTTAACAGGGGGATTCACTGCAAATACTAGTTTAGCTCATTATTGCAGAGATAATGGCCTACTTCTTCACATTCACCGCGCAATGCATGCAGTTATTGATAGACAGAAAAATCACGGTATGCACTTCCGTGTACTAGCTAAAGCCTTACGTATGTCTGGTGGAGATCATATTCATGCCGGTACTGTAGTAGGTAAACTTGAAGGGGAAAGGGACATTACTTTAGGGTTTGTTGATTTACTACGTGATGACTTTGTTGAAAAAGACCGAAGTCGCGGTATTTATTTCACTCAACCGTGGGTTTCCATGCCTGGTGTTATTCCTGTGGCTTCCGGGGGTATTCACGTTTGGCATATGCCCGCTCTAACCGAGATCTTTGGGGATGATTCTGTACTACAGTTCGGTGGCGGAACTTTAGGCCACCCATGGGGAAATGCGCCGGGTGCTGTAGCGAATCGAGTAGCTCTAGAAGCCTGTGTACAAGCTCGTAATNNNNNNNNNNNNNNNNNNNNNNNNNNNNNNNNNNNNNNNNNNNNNNNNNNNNNNNNNNNNNNNNNNNNNNNNNNNNNNTTCCCGCTATTCTATATTTTCTTGAAAGGGGCGCTCAACCTACTGGAACTGTTTATGATATTTTAAAGAAGGCAGAGGTTTTTAAAGAACTTCGCCCTAATGAAACGACATTCACTTAATAAAAAAAATACAACAAGAAAGGGACTTGAGCGATTCGTATATAGTTTGATAGAATCCTTTCTTTATTATTCCCACCCTTTTTGCTCTATTCAGATCTATTTTGTATTGTTTTCGTAGGAGGCTGTGTCTCCTTTAATTATTGATCAAAATAAAAATTTTTGATATAAGATGTCTAGAAAAAAGGATCGAGTAAATAAACAAGCAAATTTTATATTGACCAAATAACTAACGGTAGGAATTGGAGCTAGCAATAAACAATTCTGACATTTATTTCAATTGGATGGTTTTCTTTGGAACTATACGCAAAAAGAATTAATTATTTGACGTATAATTTTTGATATTTTTTCTACTTCTTTTGTATTTCGCTCTACATTCCTTTCTGATCATCTACCTTATTTAGCTAATTTAGATAGTGCCAATCCAACACAAGTTCTTTTTTTTT-----------------------------------------------------------------AACATACATATTGACAAGAGTGTAGTGAACAAATATAATTCAAGTGTAAATGGATCCGTTTTTCTCTATTTTTTTGTCCTACATACAAAACACAGGTTTTGTTTTTTACTTTATTCAAAGATTTGTTGAATTTGTTATGATACAAAACAAAACTGCTTATAAGGAAATGGATAGATAATAAAAA-AA-AATATCTGAAAATATAGAGATAGAAAGATAGAGAAAAAAATAGAATATCTATCTATAT-----GTAGTGGATGAAAATATCTAAGAAACAGTCTAGTTTTTTATTTGAAAATTTCTTGTATTGTCAGTTGATCTTTTTTTT-CTTTTTTGCTAATTCAACGTTTTGGTTGGCTTGTCTAATTTCGTTATTTTGATCTCGATTGTATCTATATACTATGCTAAGTGAGAACTTTCAAATTCAGAGAAACCCTGGAATTAAAAAAATGGGCAATCCTGAGCCAACTCCTTCTTTCCAAAAGGAAGAAAAAGGGATAGGTGCAGAGACTCAATGGAAGCTGTTCTAACAAATGGAGTTGATGGTCTTGCGTTGTTATAAGAATTCTTCCATCGAAACTCCAAAAAGGATGAAGAATAAACCTAGACGCATACGTACTTAAATATAAATAATACTTTATTTATATGAAAAATTTTATAAAAT----AGAATATTCAATTAAATGAAAAAATATTGATGACGACCCGAATCTTTATTTTATGACTATGAAAAAGTGGAAGAATTGTTGTGAATCGATTTCAAGTTTAAGAAAGAATCGAATATTCGTTTTT-AGTAAATTAAAGCATTTATTTACCAGTCCGATAGATCTTTTGAAAACCCGACCCATCGGATGAGAATGAAGATAGAGTCCCGTTCTACGTGTCAATCCTGACAACAATGAAATTTATAGTAAGAGGAAAATCCGTCGACTTTAAAAATCGTGAGGGTTCAAGTCCCTCTATCCCCAAAAAAGATCCTTTGATTCTCTAACAAATTATCCTCTTTTTTTGTTAACGATTCAAATAAAAGTTAGGTCTCTTCCTCATTGACTCTTCTTTCACAAAGGTATCCGAGCAGAAAAGTTTTTCTCTTATCACAAGTCT-------TATGATGTAAATGAGACATGAGCAGCTTTGAGCAAGGAGTACTCTTACTCATTTGAATGATTCCCAATACATATCATTACTCGTACTAAGACTTACAAAAAAAAGTCTTCTTTTGAAGATACAGGAAATTCCGGGACCTAGATAAGACTTTGTAATACCCTTTCGCCTTTTAATTGACATAGACCCCAGTTTTCTGGTAAAATGAGTAGACGATGCATAGGGANNNNNNNNNNNNNNNNNNNNNNNNNNNNNNNNNGGCGGTTCGCTGCCGGCGACGTCGCGAGAAGTCCACTGAACCTTATCATTTAGAGGAAGGAGAAGTCGTAACAAGGTTTCCGTAGGTGAACCTGCGGAAGGATCATTGTCGAAACCTGCGAGAGCAGAAAGACCCGCGAACCCGTTCACAACACACCGGGGGCGCGGCGCCGGCCTCGCGCCGGCTCCGCGGCCCCCACGCCCGGGCCCGTCCCGGCACCAACACAACCCCGGCGCGGATTGCGCCAAGGACCATGAACAATAGCGCGCCCCGCCCCGCCGG-CCTCCGGCGCGG-GCGGCGGCGTCGTGTCGTTTCTACTTAACAAAACGACTCTCGGCAACGGATATCTCGGCTCTCGCATCGATGAAGAACGTAGCGAAATGCGATACTTGGTGTGAATTGCAGAATCCCGTGAACCATCGAGTCTTTGAACGCAAGTTGCGCCCGAAGCCCTCGTGGCCAGGGCACGTCTGTCTGGGCGTCACGCACCGCGTCGCCCCCTCCCCCTCCGGGGGGTCGGGGCGGAGACTGGCCCCCCGTGCGCTCCCGCGCGCGGCCGGCCTAAACGAAGGCCCCGTGACCGCGAAGCGGCTCGACGATTGGTGGTGTGGCCCTGCGCATCGCGTCGCGCCCCGAGCGGCCCACGGCGGCCACGGACGGCCCCGATCAACCGTTGCGACCCCAGATCAGGCGGGACTACCCGCTGAGTTTAAGCATATCAATAAGCGGAGGNTCACCCACGACCGTTTATGGTGACGGAGCCGGGGGAAGTTGCACGGGGTAAAAAGAACGGACTTGATTACTTGTTCCACCTCTACGAGCTTTGCCATGATTTCCTTATTCAAGTCCAGAATCTTGCTAAAGATTGNGGAGACAAGTGCCCCACTAAGGTAACTACTAATTTACTAATTAATATTTTATTTATAACTAAT------------------------------------------------------------------------------------------------------------------------------------------------------------------------------------------------------------------------------------------GATGGACTAATGTTTGCAGAATAACAATTCAAAACTTATTTTTTA-GGAATTGTTAATTAGAATTGAACAATATGGTTGTTAGTATCAGTGGGTCATATATT-AAGGATTATAAACTATCTTGTTAGTGGAAACATGGTTTGTTTGACTACTGGTGCTAGTG-----GTAGATACTGGCGTTGATAT---------------------TATTGTTTA---------AGAGTAATCCGTTTCAATGATTAGTCATT-AATAATTACTTTTGCCCACAAAAACACTCTTTACCCCAACATTGTTGTACGTGTAGATCTCAAAAAAAAACAATGTTGTGTACTCTCTATCAATTGATTACATCTATAATAGTGTATACTAT---ATAATGTTAATACAAGAAATAAAATCCAGGTAACGAACCAAGTGTTCAGATACGCAAAGAAAGCGGGCGCGACGTACATAAACAAACCCAAAATGAGCCACTATGTCGGCAGGAN
>Reynoutria_sachalinensis
NNNNNNNNNNNNNNNNNNNNNNNNNNNNNNNNNNNNNNNNNNNNNNNNNNNNNNNNNNNNNNNNNNNNNNNNNNNNNNNNNNNNNNTATTTTGTTGTCAAATACAAATAAAGGTTATGACACAAACTACAGTTTACTAGTTGTAAAACGTTTAGTTATTCGAATGTATCAACAGAATTATTTGATTCTTTCTGTTAATGATTCTAACAAAAATGAATTTCTTGTGCCCAAGAAAAATTTTTATTCTCAACAGATCTCAGAGGGGTTTGCAGCTATTGCACAAATTCCGTTTTCTATGCGATTCATATCTTCCCTAGAAGGAAAAGAACTAAAAAAATCTCAAAATTTACGACCAATTCATTCAACATTTCCTTTTTTAGAGGACAAATTTTTACGTTTAAGTTTTGTGTTAGATATATTGATACCTCACCCTGTCCATCTGGAAATCTTGGTTCAAACTATTCGGTACTGGGTAAAAGATACTTCCTGTTTGCATTTATTACGATTCTTTCTTTATGAGTATTGTAATAGCGTTATTACTCTAAAGAGATCTGTTTCCAATTTTTCAAAAAAAAAGAATCAAAGATTTTTATTGTTCCTATATAATTCCTATGTGTGTGAATGCGAATCCATCTTCGTTTTTCTCCGCAACCAATCTTCTCATTTACGATCAACGTCTTACGGAGCCTTTCTTGCACGAGTTTATTTCTACCTAAAGTTAGAACATTTTTTAAAAGTATTTACTAAGCACTTCGGGGTTATCCTTTGGTTCTTCAAGGATCCTTTTCTGCATTCTGTTAGGTATCAAGGAAAATGGATTCTGGCTTCAAGAGGGACATTTCTTCTGATGACTAAATTTAAATATTACTTTGTCAATTTCTGGCAATATAATTTTTCCCTATGGGTGCAAACAAGAAGACTATATATCAATCAATCCTCAAACCAGCCCACGGATTTTATGGGTTTTCTTTTAAGTGTGCGACTAAACCCATCCGTGTTACGGAGTCAAATGTTAGAAAATTCATTCTTAATAGATAGTGGTATTAAGAAGTTTGAGACCCTAGTTCCAATTATGCCTCTAATTGGATCATTGGCTAAAGCGAAATTTTGTAACGTATTAGGACATCCCATTAGTAAGCCAGCCTGGACTGATTTATCTGATTCTGATATTATACGCCGATTTGGGCGTATATGTAGAAATCTTTCTCATTATTACAGCGGATCTAAGA-TACAAATTGACTTATTATACTCCTGAGTATGAACCCCATGATCATGATATCTTGGCAGCATTTCGAGTAACTCCTCAACCTGGAGTTCCGCCAGAAGAAGCAGGGGCCGCGGTAGCTGCCGAATCTTCTACTGGTACATGGACAACCGTGTGGACCGATGGACTTACCAGCCTTGATCGTTACAAAGGACGATGCTACGACATCGAGCCTGTTCCTGGAGAAGAAAATCAATTTATTGCTTATGTAGCTTACCCATTAGACCTTTTTGAAGAGGGTTCTGTTACTAACATGTTTACTTCCATTGTGGGTAATGTATTTGGGTTCAAAGCCCTGCGTGCTCTTCGTTTGGAGGATTTGCGAATCCCTCCTGCTTATACGAAAACTTTCCAAGGCCCGCCTCACGGTATCCAAGTTGAAAGAGATAAATTGAACAAATATGGACGTCCCCTATTGGGATGTACTATTAAACCGAAATTGGGGTTGTCCGCTAAGAACTACGGTCGGGCAGTTTATGAATGTCTTCGTGGCGGACTTGATTTTACCAAAGATGATGAAAACGTGAACTCCCAACCATTTATGCGTTGGAGAGACCGTTTCTTATTCTGTGCCGAAGCTATTTTTAAATCACAGTGCGAAACAGGTGAAATCAAAGGGCATTACTTGAATGCTACTGCAGGTACATGCGAAGAAATGATAAAAAGGGCTGTATTTGCCAGAGAATTGGGAGTTCCCATCGTAATGCATGACTACTTAACAGGGGGATTCACTGCAAATACTAGTTTAGCTCATTATTGCAGAGATAATGGCCTACTTCTTCACATTCACCGCGCAATGCATGCAGTTATTGATAGACAGAAAAATCACGGTATGCACTTCCGTGTACTAGCTAAAGCCTTACGTATGTCTGGTGGAGATCATATTCATGCCGGTACTGTAGTAGGTAAACTTGAAGGGGAAAGGGACATTACTTTAGGGTTTGTTGATTTACTACGTGATGACTTTGTTGAAAAAGACCGAAGTCGCGGTATTTATTTCACTCAACCGTGGGTTTCCATGCCTGGTGTTATTCCTGTGGCTTCCGGGGGTATTCACGTTTGGCATATGCCCGCTCTAACCGAGATCTTTGGGGATGATTCTGTACTACAGTTCGGTGGCGGAACTTTAGGCCACCCATGGGGAAATGCGCCGGGTGCTGTAGCGAATCGAGTAGCTCTAGAAGCCTGTGTACAAGCTCGTAATGAGGGGCGTGATCTTGCTCGCGAGGGTAACGATATTATTCGTAAAGCTGCCAAATGGAGTCCTGAGCTAGCTGCCGNNNNCCCGCTATTCTATATTTTCTTGAAAGGGGCGCTCAACCTACTGGAACTGTTTATGATATTTTAAAGAAGGCAGAGGTTTTTAAAGAACTTCGCCCTAATGAAACGACATTCACTTAATAAAAAAAATACAACAAGAAAGGGACTTGAGCGATTCGTATATAGTTTGATAGAATCCTTTCTTTATTATTCCCACCCTTTTTGCTCTATTCAGATCTATTTTGTATTGTTTTCGTAGGAGGCTGTGTCTCCTTTAATTATTGATCAAAATAAAAATTTTTGATATAAGATGTCTAGAAAAAAGGATCGAGTAAATAAACAAGCAAGTTTTATATTGACCAAATAACTAACGGTAGGAATTGGAGCTAGCAATAAACAATTCTGACATTTATTTCAATTGGATGGTTTTCTTTGGAACTATACGCAAAAAGAATTCATTATTTGACGTATAATTTTTGATATTTTTTCTACTTCTTTTGTATTTCGCTCTACATTCCTTTCTGATCATCTACCTTATTTAGCTAATTTAGATAGTGCCAATCCAACACAAGTTCTTTTTTTTT-----------------------------------------------------------------AACATACATATTGACAAGAGTGTAGTGAACAAATATAATTCAAGTGTAAATGTATCCGTTTTTCTCTATTTTTTTGTCCTACATACAAAACACAGGTTTTGTTTTTTACTTTATTCAAAGATTTGTTGAATTTGTTATGATACAAAACAAAACTGCTTATAAGGAAATGGATAGATAATAAAAAAAA-AATATCTGAAAATATAGAGCTAGAAAGATAGAGAAAAAAATAGAATATCTATCTATATATAATGTAGTGGATGAAAATATCTAAGAAACAGTCTAGTTTTTTATTTGAAAATTTCTTGTATTGTCAGTTGATCTTTTTTTTTCTTTTTTGCTAATTCAACGTTTTGGTTGGCTTGTCTAATTTCGTTATTTTGATCTCGATTGTATCTATATACTATGCTAAGTGAGAACTTTCAAATTCAGAGAAACCCTGGAATTAAAAAAATGGGCAATCCTGAGCCAACTCCTTCTTTCCAAAAGGAAGAAAAAGGGATAGGTGCAGAGACTCAATGGAAGCTGTTCTAACAAATGGAGTTGATGGTCTTGCGTTGTTATAAGAATTCTTCCATCGAAACTCCAAAAAGGATGAAGAATAAACCTAGACGCATACGTACTTAAATATAAATAATACTTTATTTATATGAAAAATTTTATAAAAT----AGAATATTCAATTAAATGAAAAAATATTGATGACGACCCGAATCTTTATTTTATGACTATGAAAAAGTGGAAGAATTGTTGTGAATCGATTTCAAGTTTAAGAAAGAATCGAATATTCGTTTTT-AGTAAATTAAAGCATTTATTTACCAGTCCGATAGATCTTTTGAAAACCCGACCCATCGGATGAGAATGAAGATAGAGTCCCGTTCTACGTGTCAATCCTGACAACAATGAAATTTATAGTAAGAGGAAAATCCGTCGACTTTAAAAATCGTGAGGGTTCAAGTCCCTCTATCCCCAAAAAAGATCCTTTGATTCTCTAACAAATTATCCTCTTTTTTTGTTAACGATTCAAATAAAAGTTAGGTCTCTTCCTCATTGACTCTTCTTTCACAAAGGTATCCGAGCAGAAAAGTTTTTCTCTTATCACAAGTCT-------TATGATGTAAATGAGACATGAGCAGCTTTGAGCAAGGAGTACTCTTACTCATTTGAATGATTCCCAATACATATCATTACTCGTACTAAGACTTACAAAAAAAAGTCTTCTTTTGAAGATACAGGAAATTCCGGGACCTAGATAAGACTTTGTAATACCCTTTCGCCTTTTAATTGACATAGACCCCAGTTTTCTNNNNNNNNNNNNNNNNNNNNNNNNNNNNNNNNNNNNNNNNNNNNNNNNNNNNNNNNNNNNNGGCGGTTCGCTGCCGGCGACGTCGCGAGAAGTCCACTGAACCTTATCATTTAGAGGAAGGAGAAGTCGTAACAAGGTTTCCGTAGGTGAACCTGCGGAAGGATCATTGTCGAAACCTGCGAGAGCAGAAAGACCCGCGAACCCGTTCACAACACGCCGGGGGCGCGGCGCCGGCCTCGCGCCGGCCCCGCGGCCCCCACGCCCGGGCCCGTCCCGGCACCAACACAACCCCGGCGCGGATTGCGCCAAGGACCATGAACAATAGCGCGCCCCGCCCCGCCGG-CCTCCGGCGCGG-GCGGCGGCGTCGTGTCGTTTCTACCTAACAGAACGACTCTCGGCAACGGATATCTCGGCTCTCGCATCGATGAAGAACGTAGCGAAATGCGATACTTGGTGTGAATTGCAGAATCCCGTGAACCATCGAGTCTTTGAACGCAAGTTGCGCCCGAAGCCCTCGTGGCCAGGGCACGTCTGTCTGGGCGTCACGCACCGCGTCGCCCCCTCCCCCTCCGGGGGGTCGGGGCGGATACTGGCCCCCCGTGCGCTCCCGCGCGCGGCCGGCCCAAACGAAGGCCCCGCGACCGCGAAGCGGCGCGACGATTGGTGGTGTGGCCCTACGCATCGCGTCGCGCCCCGAGCGGCCCACGGCGGCCAAGGGAGGCCCCGACCAACCGTTGCGACCCCAGATCAGGCGGGACTACCCGCTGAGTTTAAGCATATCAATAAGCGGAGGNTCACCCACGACCGTTCATGGTGACGGANCCGGGGGAAGTTGCACGGGGTAAAAAGAACGGACTTGATTACTTGTTCCACCTCTACGAGCTTTGCCATGATTTCCTTATTCAAGTCCAGAATCTTGCTAAAGATTGTGGAGACAAGTGCCCCACTAAGGTAACTACTAATTTACTAATTAATGTTTTATTCATAACTAATTGATTGTATGTAGTTTG-----------ATCATATAGTAATTATAGCTAGTTAGCTAGGTA----------------------------------------------------------------------------------------------------GCTACAAATATGAAGAGTAAAGACAAATACAGTGGGAAAATGAGGTAAGACATTGACGTACATATAAT-----GATGGACTAATGTTTGCCGAATAACAATTCAAAACTTATTTTTTA-GGAATTGTTAATTAGAATTGAGCAATATGGTTGTTAGTATCAGTGGGTCATATATTGA-GGATTATAAATTATCTTGTTAGTGGAAACATGGTTTGTTTGACTACTGGTGCTAGTG-----GTAGATACTGCCGTTGATTTAGGGGTATTTATAGTTAGTTTTATTGTTTA---------AGAGTAATCCGTTTCAATGATTAGTCATT-AATAATTACTTTTGCCCACAAAAACACTCTTTACCCTAACATTGTTGTACGTGTAGATCTCAAAAAA-AACAATGTTGCGTACTCTCTATTAATTGATTACATCTATNATAGTGTATACTAT---ATAATGTTAATACAAGAAATAAAATCCAGGTAACGAACCAAGTGTTCAGATACGCAAAGAAAGCGGGCGCGACGTACATAAACAAGCCCAAAATGAGCCANTACGTCGGCAGGAN
>Muehlenbeckia_platyclada
NNNNNNNNNNNNNNNNNNNNNNNNNNNNNNNNNNNNNNNNNNNNNNNNNNNNNNNNNNNNNNNNNNNNNNNNNNNNNNNNNNNNNNCGTTTTGTTGTCAAATAAAAATACAGGTTATGACACAAACTACAGTTTACTAGTTGTAAAACATTTAGTTATTCGAATGTATCAACAGAATTATTTGATTCTTTCTGTTAATGATTCTAACAAAAATTCATTTTTGGGGCACAAGAAAAATTTTTATTCTCAACGGATCTCAGAGGGGTTTGCAGCTATTGCGGAAATTCCATTTTCTATGCGATTAATATCTTCCCTAGAAGGAAAAGAACTCAAAGAATCTCCAAATTTACGACCAATTCATTCAACATTTCCTTTTTTAGAGGACAAATTTTTACGTTTAAGTTTTGTGTTAGATATATTGATACCTCACCCTGTCCATCTGGAAATCTTGGTTCAAACTATTCGGTACTGGGTAAAAGATACCTCCTGTTTGCATTTATTACGATTCTTTCTTTATGAATATTGTAATAGTGTTATTACTCTAAAGAGATCTGTTTCCAATTTTTCANAAAAAAAGAATCAAAGATTCTTATTGTTCCTATATAATTCCTATGTGTGTGAATGCGAATCCATCTTCGTTTTTCTCCGCAACCAATCCTCTCATTTACGATCAACGTTTTACGGAGCCTTTCTTGCACGAGTTTATTTCTACCTAAAGTTAGAACATTTTGTAAAAGTATTTACTAAGCACNNNNNNNNNNNNNNNNNNNNNNNNNNNNNNNNNNNNNNNNNNNNNNNNNNNNNNNNNNNNNNNNNNNNNNNNNNNNNNNNNNNNNNNNNNNNNNNNNNNNNNNNNNNNNNNNNNNNNNNNNNNNNNNNNNNNNNNNNNNNNNNNNNNNNNNNNNNNNNNNNNNNNNNNNNNNNNNNNNNNNNNNNNNNNNNNNNNNNNNNNNNNNNNNNNNNNNNNNNNNNNNNNNNNNNNNNNNNNNNNNNNNNNNNNNNNNNNNNNNNNNNNNNNNNNNNNNNNNNNNNNNNNNNNNNNNNNNNNNNNNNNNNNNNNNNNNNNNNNNNNNNNNNNNNNNNNNNNNNNNNNNNNNNNNNNNNNNNNNNNNNNNNNNNNNNNNNNNNNNNNNNNNNNNNNNNNNNNNNNNNNNNNNNNNNNNNNNNNNNNNNNNNNNNNNNNNNNNNNNNNNNNNNNNNNNNNNNNNNNNNNNNNNNNNNNNNNAAGAATACAAATTGAATTATTATACTCCTGAGTATGAACCCCATGATCATGATATCTTGGCAGCATTTCGAGTAACTCCTCAACCTGGAGTTCCGCCAGAAGAAGCAGGGGCCGCGGTAGCTGCCGAATCTTCTACTGGTACATGGACAACCGTGTGGACCGATGGACTTACCAGCCTTGATCGTTACAAAGGACGATGCTACGACATCGAGCCTGTTCCTGGAGAAGAAAATCAATTTATTGCTTATGTAGCTTACCCATTAGACCTTTTTGAAGAAGGTTCTGTTACTAACATGTTTACTTCCATTGTGGGTAATGTATTTGGGTTCAAAGCCCTGCGTGCTCTTCGTTTGGAGGATTTGCGAATCCCTCCTGCTTATACGAAAACTTTCCAAGGCCCGCCTCATGGTATCCAAGTTGAGAGAGATAAATTGAACAAATATGGACGTCCCCTATTGGGATGTACTATTAAACCGAAATTGGGGTTGTCCGCTAAGAACTACGGTCGGGCAGTTTATGAATGTCTTCGTGGCGGACTTGATTTTACCAAAGATGATGAAAACGTGAACTCCCAACCATTTATGCGTTGGAGAGACCGTTTCTTATTCTGTGCCGAAGCTCTTTTTAAATCACAGTGCGAAACAGGTGAAATCAAAGGACATTACTTGAATGCTACTGCAGGTACATGCGAAGAAATGATAAAAAGGGCTGTATTTGCCAGAGAATTGGGAGTTCCTATCGTAATGCATGACTACTTAACCGGGGGATTCACTGCAAATACTAGTTTAGCTCATTATTGCAGAGATAATGGCCTACTTCTTCACATTCACCGCGCAATGCATGCAGTTATTGATAGACAGAAAAATCACGGTATGCACTTCCGTGTACTAGCTAAAGCCTTACGTATGTCTGGTGGAGATCATATTCATGCCGGTACTGTAGTAGGTAAACTTGAAGGGGAAAGGGACATTACTTTAGGGTTTGTTGATTTACTACGTGATGACTTTGTTGAAAAAGACCGAAGTCGTGGTATTTATTTCACTCAACCTTGGGTTTCCATGCCTGGTGTTATTCCTGTGGCTTCCGGGGGTATTCACGTTTGGCATATGCCCGCTCTAACCGAGATCTTTGGGGATGATTCTGTACTACAGTTCGGTGGCGGAACTTTAGGCCACCCATGGGGAAATGCGCCGGGTGCTGTAGCGAATCGAGTAGCTCTAGAAGCCTGTGTACAAGCTCGTAATGAGGGGCGTGATCTTGCTCGCGAGGGTAACGATATTATTCGTAAAGCTGCCAAATGGAGTCCTGAGCTAGCTGCCGCTTTCCCGCTATTCTATATTTTATTGAAAGGGGCGCTCAACCTACTGGAACTGTTTATGATATTTTAAAGAAGGCAGAGGTTTTTAAAGAACTTCGCCCTAATGAAACGACATTCACTTAATAAAAAAAATACAACAAGAAAGGGACTTGAGTGATTCGTATATAGTTTGATAGAATCCTTTCTTTATTATTCCCACCCTTTTTGCTCTATTCAGACCTATTTTGTATTGTTCTCGTAGGAGGCTATGTCTCCTTTACTGATTGATCAAAATAAAAATTTTTGATATAAGATGTCTAGAAAAAAGGATCAAGTGAATAAAC------GTTTTATATTGACCAAATAACTAACGGTAGGAATTGGAGCTAGCAATAAACAATTCTGACATTCATTTCAATTGGATGGTTTTCTTTGGAACTATACGCAAAAAGAATTAATTATTTGCCGTATAATTTTTTAAATTTTTTCTACTTCTTTTGTATTTCGCTCTACATTCCTTTCTAATTATCTACCTTATTTAGCTAATTTAGATAGTGCCAATCCAACACAARTTCTTTTTTTTT-----------------------------------------------------------------AACATACATATTGACAAGAGTGTAGTGAACAAATATAATTCAAGTGTAAATGGATCCGTTTTTCTCTATTTTTTTGTCCTACATACAAAACACAGGTTTTGTTTTTTACTTTATTCAAAGATTTGTTGAATTTGTTGTGATACAAAAC-----TGCTTATAAGGAAATGGATAGATAATAAAAAAAA-AATATCTGAAAATATAGAGATAGAAAGATAGAGAAAAAAATAGAATATATATCTATCTATAATGTAGTGTATGAAAATATCTAAGAAACAGTCTAGTTTTTTATTTGAAAATTTCTTGTATTGTCAGTTGATCTTTT-TTTTCTTTTTTGCTAATTCACCGTTTTGGTTGGCTTGTCTAATTTCGTTATTTTGATCTCGANNNNNNNNNNNNNNNNNNNTAAGTGAGAACTTTCAAATTCAGAGAAACCCTGGAATTAAAAAAATGGGCAATCCTGAGCCAACTCCTTCTTTCCAAAAGGAAGACAAAAGGATAGGTGCAGAGACTCAATGGAAGTTGTTCTAACAAATGGAGTTGACGGTCTTGCGTTGTTATAAGAATTCTTCCATCGAAACTCCAAAAAGGATGAAGAATAAACCTAGACGCATACGTACTTAAATATAAATAATACTCTATTTATATTAAAAATTATATAAAATATTTAGAATATTCAATTAAATGAAAAAATATTGATGACGACCCGAATCTTTATTTTCTGACTATGAAAAAGTGGAAGAATTGTTGTGAATCGATTCCAAGTTTAAGAAAGAATCGAATATTCGTTTTTTAGTAAATTAAAGCATTTATTCCCCAGTCCGATAGATCTTTTGAAAACCCGACCCATCGGATGAGAATGAAGATAGAGTCCCGTTCTACGTGTCAATCCTGACAACAATGAAATTTATAGTAAGAGGAAAATCCGTCGACTTTAAAAATCGTGAGGGTTCAAGTCCCTCTATNCCCAAAAAAGATCCTTTGATTCTCTAACTAATTATCCTCTTTTTTTGTTAACGATTCAAATAAAAATTGGGTCTCTTCCTCATTTACTCTTCTTTCACAAAGGTATCCGAGCAGAAAAGTTTTTCTCTTATCACAAGTCTTGTGATGTATGATGTAAATGAGACATGAGCAGCTTTGAGCAAGGAGTACTCTTACTCATTTGAATGATTCCCAATACATATCATTACTCATACTAAGACTTACAAAA-AAAGTCTTCTTTTTAAGATACAGGAAATTACGGGACCTAGATAAGACTTTGTAATACCCTTTCGCCTTTTAATTGACATAGAACCCAGTTTTCTAGTAAAATGAGTAGACGATGCATAAGGANNNNNNNNNNNNNNNNNNNNNNNNNNNNNNNNNNNNNNNNNNNNNNNNNNNNNNNNNNNNNNNNNNNNNNNNNNNNNNNNNNNNNNNNNNNNNNNNNNTCGTAACAAGGTTTCCGTAGGTGAACCTGCGGAAGGATCATTGTCGAAACCTGCGAGAGCAGAAAGACCCGCGAACCCGTTCACAAAACGGCGGGGGCGCGGCGCCGGCCCCGCGCCGGCTCCGCGCGCCCCGCGCCCGGGCCCGTCCCGGCACCGACCCAACCCCGGCGCGGATTGCGCCAAGGACCATGAACATCGGCGCGCCCCGCCCCGCCGGCYCCCCGGCGCGG-GCGGCGGCGTCGCGTCGTTTGTACCTAACAAAACGACTCTCGGCAACGGATATCTCGGCTCTCGCATCGATGAAGAACGTAGCGAAATGCGATACTTGGTGTGAATTGCAGAATCCCGTGAACCATCGAGTCTTTGAACGCAAGTTGCGCCCGAAGCCCTCGTGGCCAGGGCGCGTCTGTCTGGGCGTCACGCACCGCGTCGCCCCCGCCCCCTCCGGGGGATCGGGGCGGAGACTGGCCCCCCGTGCGCCCCCGCGCGCGGCCGGCCCAAACGCAGACCCCGCGGCCGCGAAACGGCGCGACGATTGGTGGTGTGGCCCTGCGCATCGCGTCGCGCCCCGAGCGGTCCCCGGCGGCCACGGACGTCCCGAACCAACCGTTGCGACCCCAGATCAGGCGGGACTACCCGCTGAGTTTAAGCATATCAATAANNNNNNNNNNNNNNNNNNNNNNNNNNNNNNNNNNNNNNNNNNNNNNNNNNNNNNNNNNNNNNNNNNNNNNNNNNNNNNNNNNNNNNNNNNNNNNNNNNNNNNNNNNNNNNNNNNNNNNNNNNNNNNNNNNNNNNNNNNNNNTGCGGAGACAAGTGCCCCACTAAGGTAACTACTAATTTGGTAATTAATGTTTTATGCATAACTAATCGATTGTAAGTAATTTGTAAGTAGTTTGGTGATATAGTAACTATAGCTAGTTAGCTAGGTAAAGTGAGAGACATATAACGACAAAGTTAGATCCATAACATCTAGCTAGT-AAGAGAAGATTCATTTGCTTGAATATGTCCCTCTCTATATGTAGCTACTACCTAGATATAGGAAGAGTAAGGACAAATATAATGGGAAGATTAGGTACAAGATTGATGGATATGTAATGATATGATTGACTAATGTTTGTTGAATGACAATTCAAAACTTTTTTTTTTTGGAATTGTTAATTAGAATTGAACAATATGGTTGTTAGTATTAGTGGGTCATATATTTATGGATTATAAATTATCTTGTCGGTGGAAATATGGTTTGTTTGAGTACCGATGCTAGTGGGTACGTAGATACTGCCG-TGATTTAGTGGTATTTATAGTTAGTTTTATTGTCTATATGGAGTTAGTGTAATCAACTTCAATGATTAGTCGTTCAATAATTACTTTTGCCCACAAAAACACTTTTTATCCCAACATTGTTGTACGTGTTGACCTCAAACATAAACAATGTTGTGTATTCTCTATCAATTGAT-ACATCTATAATGGTGTACACTATTTAATAATGTTAATACATGAAATGAAATCCAGGTAACGAACCAAGTGTTCAGGTACGCANNNNNNNNNNNNNNNNNNNNNNNNNNNNNNNNNNNNNNNNNNNNNNNNNNNNNNNNNNN
>Muehlenbeckia_ephedroides
NNNNNNNNNNNNNNNNNNNNNNNNNNNNNNNNNNNNNNNNNNNNNNNNNNNNNNNNNNNNNNNNNNNNNNNNNNNNNNNNNNNNNNCGTTTTGTTGTCAAATAAAAATACAGGTTATGACACAAACTACAGTTTACTACTTGTAAAACGTTTAGTTATTCGAATGTATCAACAGAATTATTTGATTCTTTCTGTTAATGATTCTAACAAAAATTCATTTTTGGGGCACAAGAAAAATTTTTATTCTCAACGGATCTCAGAGGGGTTTGCAGCTATTGCGGAAATTCCATTTTCTATGCGATTAATATCTTCCCTAGAAGGAAAAGAACTCAAAGAATCTCCAAATTTACGACCAATTCATTCAACATTTCCTTTTTTAGAGGACAAATTTTTACGTTTAAGTTTTGTGTTAGATATATTGATACCTCACCCTGTCCATCTGGAAATCTTGGTTCAAACTATTCGGTACTGGGTAAAAGATACCTCCTGTTTGCATTTATTACGATTCTTTCTTTATGAATATTGTAATAGTGTTATTACTCTAAAGAGATCTGTTTCCAATTTTTCAAAAAAAAAGAATCAAAGATTCTTATTGTTCCTATATAATTCCTATGTGTGTGAATGCGAATCCATCTTCGTTTTTCTCCGCAACCAATCCTCTCATTTACGATCAACGTTTTACGGAGCCTTTCTTGCACGAGTTTATTTCTACCTAAAGTTAGAACATTTTGTAAAAGTATTTACTAAGCACTTTTCGGTTATCCTTTGGTTCTTCAAGGATCCTTTTCTGCATTATGTTAGGTATCAAGGAAAATGGATTCTGGCTTCAAGGGGGACATTTCTTCTGATGACTAAATTTAAATATTACTTTGTCAATTTCTGGCAATATAATTTTTACCTATGGGTGCAAACAAGAAGACTCTATATCAATCAATCATCAAATCAGCCCACGGATTTTATGGGTTTTCTTTTAAGTGTGCGATTAAACTCGTCCGTGTTACGGAGTCAAATGCTAGAAAATTCATTCTTAATAGATAGTGGTATTAAGAAGTTTGAGACCCTAGTTCCAATTATGCCTCTAATTGGATCATTGGCTAAAGCGAAATTTTGTAACGTATTAGGACATCCCATTAGTAAGCCAGCCTGGGCTGATTTATCTGATTCTGATATTATACGTCGATTTGGGCGTATACGTAGAAATCTTTCTCATTATTACAGCGGATCTNNNNNNNNNNNNNNNNNNNNNNNNNNNNNNNNNNNNNNNNNNNNNNNNNNNNNNNNNNNNNNNNNTTTCGAGTAACTCCTCAACCTGGAGTTCCGCCAGAAGAAGCAGGGGCCGCGGTAGCTGCCGAATCTTCTACTGGTACATGGACAACCGTGTGGACCGATGGACTTACCAGCCTTGATCGTTACAAAGGACGATGCTACGACATCGAGCCTGTTCCTGGAGAAGAAAATCAATTTATTGCTTATGTAGCTTACCCATTAGACCTTTTTGAAGAAGGTTCTGTTACTAACATGTTTACTTCCATTGTGGGTAATGTATTTGGGTTCAAAGCCCTGCGTGCTCTTCGTTTGGAGGATTTGCGAATCCCTCCTGCTTATACGAAAACTTTCCAAGGCCCGCCTCATGGTATCCAAGTTGAGAGAGATAAATTGAACAAATATGGACGTCCCTTATTGGGATGTACTATTAAACCGAAATTGGGGTTGTCCGCTAAGAACTACGGTCGGGCAGTTTATGAATGTCTTCGTGGCGGACTTGATTTTACCAAAGATGATGAAAACGTGAACTCCCAACCATTTATGCGTTGGAGAGACCGTTTCTTATTCTGTGCCGAAGCTATTTTTAAATCACAGTCCGAAACAGGTGAAATCAAAGGACATTACTTGAATGCTACTGCAGGTACATGCGAAGAAATGATAAAAAGGGCTGTATTTGCCAGAGAATTGGGAGTTCCTATCGTAATGCATGACTACTTAACCGGGGGATTCACTGCAAATACTACTTTAGCTCATTATTGCAGAGATAATGGCCTACTTCTTCACATTCACCGCGCAATGCATGCAGTTATTGATAGACAGAAAAATCACGGTATGCACTTCCGTGTACTAGCTAAAGCCTTACGTATGTCTGGTGGAGATCATATTCATGCCGGTACTGTAGTAGGTAAACTTGAAGGGGAAAGGGACATTACTTTAGGGTTTGTTGATTTACTACGTGATGACTTTGTTGAAAAAGACCGAAGTCGTGGTATTTATTTCACTCAACCTTGGGTTTCCATGCCTGGTGTTATTCCTGTGGCTTCCGGGGGTATTCACGTTTGGCATATGCCCGCTCTAACCGAGATCTTTGGGGATGATTCTGTACTACAGTTCGGTGGCGGAACTTTAGGCCACCCATGGGGAAATGCGCCGGGTGCTGTAGCGAATCGAGTAGCTCTAGAAGCCTGTGTACAAGCTCGTAATNNNNNNNNNNNNNNNNNNNNNNNNNNNNNNNNNNNNNNNNNNNNNNNNNNNNNNNNNNNNNNNNNNNNNNNNNNNNNNNNNNNNNNNNNNNNNNTTTTATTGAAAGGGGCGCTCAACCTACTGGAACTGTTTATGATATTTTAAAGAAGGCAGAGGTTTTTAAAGAACTTCGCCCTAATGAAACGACATTCACTTAATAAAAAAAATACAACAAGAAAGGGACTTGAGTGATTCGTATATAGTTTGATAGAATCCTTTCTTTATTATTCCCACCCTTTTTGCTCTATTCAGACCTATTTTGTATTGTTCTCGTAGGAGGCTGTGTCTCCTTTACTGATTGAAAAAAAAAAACATTTTTGATATAAGATGTCTAGAAAAAAGGATCAAGTGAATAAACAAGCAAGTTTTATATTGACCAAATAACTAACGGTAGGAATTGGAGCTAGCAATAAACAATTCTGACATTCATTTCAATTGGAWGGTTTTCTTTGGAACTTYTCGCAAAAATAATTAATTATTTGACGTATAATTTTTGAAATTTTTTCTACTTCTTTTGTATTTCGCTCTACATTCCTTTCTAATTATCTACCTTATTTAGCTAATTTAGATAGTGCCAATCCAACACAAGTTCTTTTTTTTT-----------------------------------------------------------------AACATACATATTGACAAGAGTGTAGTGAACAAATATAATTCAAGTGTAAATGGATCCGTTTTTCTCTATTTTTTTGTCCTACATACAAAACACAGGTTTTGTTTTTTACTTTATTCAAAGATTTGTTGAATTTGTTGTGATACAAAACAAAACTGCTTATAAGGAAATGGATAGATAATAAAAAAAAGAATATCTGAAAATATAGAGATAGAAAGATAGAGAAAAAAATAGAATATATATCTATCTATAATGTAGTGGATGAAAATATCTAAGAAACAGTCTAGTTTTTTATTTGAAAATTTCTTGTATTGTCAGTTGATCTTTT-TTTTCTTTTTAGCTAATTCACCGTTTTGGTTGGCTTGTCTAATTTCGNNNNNNNNNNNNNNNNNNNNNNNNNNNNNNNNNNTAAGTGAGAACTTTCAAATTCAGAGAAACCCTGGAATTAAAAAAATGGGCAATCCTGAGCCAACTCCTTCTTTCCAAAAGGAAGACAAAAGGATAGGTGCAGAGACTCAATGGAAGTTGTTCTAACAAATGGAGTTGACGGTCTTGCGTTGTTATAAGAATTCTTCCATCGAAACTCCAAAAAGGATGAAGAATAAACCTAGACGCATACGTACTTAAATATAAATAATACTCTATTTATCT-AAAAATTATATAAAATATTTAGAATATTCAATTAAATGAAAAAATATTGATGACGACCCGAATCTTTATTTTATGACTATGAAAAAGTGGAAGAATTGTTGTGAATCGATTCCAAGTTTAAGAAAGAATCGAATATTCGTTTTTTAGTAAATTACAGCATTTATTCCCCAGTCCGATAGATCTTTTGAAAACCCGACCCATCGGATGAGAATGAAGATAGAGTCCCGTTCTACGTGTCAATCCTGACAACAATGAAATTTATAGTAAGAGGAAAATCCGTCGACTTTAAAAATCGTGAGGGTTCAAGTCCCTCTATCCCCAAAAAAGATCCTTTGATTCTCTAACTAATTATCCTCTTTTTTTGTTAACGATTCAAATAAAAATTGGGTCTCTTCCTCATTTACTCTTCTTTCACAAAGGTATCCGAGCAGAAAAGTTTTTCTCTTATCACAAGTCTTGTGATGTATGATGTAAATGAGACATGAGCAGCTTTGAGCAAGGAGTACTCTTACTCATTTGAATGATTCCCAATACATATCATTACTCATACGAAGACTTACAAAA-AAAGTCTTCTTTTTAAGATACAGGAAATTCCGGGACCTAGATAATACTTTGTAATACCCTTTCGCCTTTTAATTGACATAGAACCCAGTTTTCTAGTAAAATGAGTAGACGATGCATAGGGANNTCCGGTGAAGTGTTCGGATCGCGGCGACGTGGGCGGTTCGCTGCCGGCGACGTCGCGAGAAGTCCACTGAACCTTATCATTTAGAGGAAGGAGAAGTCGTAACAAGGTTTCCGTAGGTGAACCTGCGGAAGGATCATTGTCGAAACCTGCGAGAGCAGAAAGACCCGCGCACCCGTTCACAAAACACCGGGGGCGCGGCGCCGGCATCGCGCCGGCCCCGCGCGCCCCGCGCCCGGGCCCGTCCCGGCACCAACCCAACCCCGGCGCGGATTGCGCCAAGGACCATGAACACCAGCGCGCCCCGCCCC-CCGGTCCTCCGGCGCGG-GCGGCGGCGTCGTGTCGTTTCTACTTAACAAAACGACTCTCGGCAACGGATATCTCGGCTCTCGCATCGATGAAGAACGTAGCGAAATGCGATACTTGGTGTGAATTGCAGAATCCCGTGAACCATCGAGTCTTTGAACGCAAGTTGCGCCCGAAGCCCTCGTGGCCAGGGCACGTCTGTCTGGGCGTCACGCACCGCGTCGCCCCCACCCCCTCCGGGGGATCGGGGCGGAGACTGGCCCCCCGCGCGCCCCCGCGCGCGGCCGGCCCAAACGCAGACCCCGCGGCCGCTTCGCGGCGCGACGACTGGTGGTGTAACCCTACGCATCGCGTCGCGCCCCGAGCGGCCCCCGGCGGCCACGGAAGGCCCC--CCAACCGTTGCGACCCCAGATCAGGCGGGACTACCCGCTGAGTTTAAGCATATCAATAAGCGGAGGNTCACCCACGACCGTTCATGGTGACGGAGCCGGGGGAAGTTGCACGGGGTAAAAAGAACGGACTTGATTACTTGTTTCACCTTTATGAGCTTTGCCATGATTTCCTTATTCAAGTTCAGAATCTTGCTAAAGATTGCGGAGACAAGTGCCCCMCTAAGGTAACTACTAATTTGGTAATTAATGTTTTATGCATAACTAATTGATTTTACGTAATTTGTAAGTAGTTTGAACATATAGTAACTGTAGCTAGTTAGCTAGGTAAAGTGAGAGACATATAATGACAAAGTTAGATTCATATCATCTAGCTAGTAAAAAGAACATTCATTTGCTTGAATATATCCCTCTCTATATGTAGCTACTAGCTAGACATATGAAGAGTAAGGACACATATAGTGGGAAGATTAGGTACAAGATTGATGGATATGTAATGATATGATTCACTAATGTTTGTTGAATAACAATTCAAAACTTATTTTTTTTGGAATTGTTAATTAGAATTGAACAATATGGTTGGTAGTATTAGTGGGTCATATATTTATGGATTATAAATTATCTTGTTGGTGGAAATATGGTTTGTTTGAGTACCGATACTAGTGGGTACGTAGATACTGCCGTTGATTTAGGGGTATTTATAGTTAGTTTTATTGTTTATATGGAGTTAGTGTAATCAACTTCAATGATTAGTCGTTCAATAATTACTTTTGCCCACAAAAACACTTTTTATCCCAACATTGTTGTACGTGTTGATCTCAACCATAAACAATGTTGTGTATTCTCTATCAATTGATC----CTATAATGGTGTACACTATTTAATAATGTTAATACATGAAATGAAATCCAGGTAACGAACCAAGTGTTCAGRTACGCAAAGAAAGCGGGCGCGACGTACATAAACAAGCCCAAAATGCGCCACTACGTCGGCAGGAN
>Fallopia_cristata
NNNNNNNNNNNNNNNNNNNNNNNNNNNNNNNNNNNNNNNNNNNNNNNNNNNNNNNNNNNNNNNNNNNNNNNNNNNNNNNNNNNNNNCGTTTTGTTGTCAAATAAAAATAGGGGTTATGACACAAACTACAGTTTACTAGTTGTAAAGCGTTTAGTTATTCGAATGTATCAACAGAATTATTTGATTCTTTCTGTTAATGATTCTAATAAAAATGAATTTTTGGGGCACAAGAAAAATTTTTATTCTCAACGGATCTCAGAGGGGTTTGTAGCTATTGCGGAAATTCCGTTTTCTATGCGATTAATATCTTCCCTAGAAGGAAACGAACTAAAAGAATCTAAAAATTTACGACCAATTCATTCAACATTTCCTTTTTTAGAGGACAAATTTTTACGTTTAAGTTTTGTGTTAGATATATTAATACCTCACCCTGTCCATCTGGAAATCTTGGTTCAAACTATTCGGTACTGGGTAAAGGATACCTCCTGTTTGCATTTATTACGATTCTTTCTTTATGAGTATTGTAATAGTGTTATTACTCTAAAGAGATCTGCTTTTAATTTTTCAAAAAAAAAGAATCAACGATTATTCTTGTTCCTATATAATTCCTATGTGTGTGAATACGAATACATCTTCGTTTTTCTCCGCAACCAATCCTCTCATTTACGATCAACCTTTTATGGAGCCTTTCTTGCACGAGTTGATTTCTACCTAAAGTTAGAACATTTTTTAAAAGTATTTACTAAGAACTTTTCGGTTATCCTTTGGTTCTTCAAGGATCCTTTTCTTCATTATGTTAGGTATCAAGGAAAATGGATTCTGGCTTCAAAAGGTACATTTCTTCTGATGACTAAATTTAAATATTACTTTGTCAATTTCTGGCAATATAATTTTTCCCTATGGGCGCAAACAAGAAGACTCTATATCAATCAATCATCAAATCAGCCCGCGGATTTTATGGGTTTTCTTTTACGTGTGCGACTAAAGCCGTCCATGTTACGGAGTCAAATGCTAGAAAATTCATTCTTAATAGATAGTGGTATTAAGAAGTTTGAGACCCTAATTCCAATTATGCCTCTAATTGGATCATTGGCTAAAACGAAATTTTGTAATGTATTAGGACATCCCATTAGTAAGCCGGCCTGGGCTGATTTATCTGATTCTGATATTATACGCCGATTTGGGCGTATATGTAGAAATCTTTCTCATTATTACAGCGGATCTAAGAATACAAATTGACTTATTATACTCCTGAGTATGAACCCCATGATCATGATATCTTGGCAGCATTTCGAGTAACTCCTCAACCTGGAGTTCCGCCAGAAGAAGCAGGGGCCGCGGTAGCTGCCGAATCTTCTACTGGTACATGGACCACCGTGTGGACCGATGGACTTACCAGCCTTGATCGTTACAAAGGACGATGCTACGACATCGAGCCTGTTCCTGGAGAAGAAAATCAATTTATTGCTTATGTAGCTTACCCATTAGACCTTTTTGAAGAAGGTTCTGTTACTAACATGTTTACTTCCATTGTGGGTAATGTATTTGGGTTCAAAGCCCTGCGTGCTCTTCGTTTGGAGGATTTGCGAATCCCTCCTGCTTATGCGAAAACTTTCCAAGGCCCGCCTCATGGTATCCAAGTTGAGAGAGATAAATTGAACAAATATGGACGTCCCCTATTGGGATGTACTATTAAACCTAAATTGGGGTTGTCCGCTAAGAACTACGGTCGGGCAGTTTATGAATGTCTTCGTGGCGGACTTGATTTTACCAAAGATGATGAAAACGTGAACTCCCAACCATTTATGCGTTGGAGAGACCGTTTCTTATTCTGTGCCGAAGCTATTTTTAAATCACAGAGCGAAACCGGTGAAATCAAAGGACATTACTTGAATGCTACTGCAGGTACATGCGAAGAAATGATAAAAAGGGCTGTATTTGCCAGAGAATTGGGAGTTCCTATCGTAATGCACGACTACTTAACCGGGGGATTCACTGCAAATACTAGTTTAGCTCATTATTGCAGAGATAATGGCCTACTTCTTCACATTCACCGCGCAATGCATGCAGTTATTGATAGACAGAAAAATCACGGTATGCACTTCCGTGTACTAGCTAAAGCCTTACGTATGTCTGGTGGAGATCATGTTCATTCCGGTACTGTAGTAGGTAAACTTGAAGGGGAAAGGGACATTACTTTAGGGTTTGTTGATTTACTCCGTGATGACTTTGTTGAAAAAGACCGAAGTCGTGGTATTTATTTCACTCAACCTTGGGTTTCCATGCCTGGTGTTATTCCTGTGGCTTCCGGGGGTATTCACGTTTGGCATATGCCCGCTCTAACCGAGATCTTTGGGGATGATTCTGTACTACAGTTCGGTGGCGGAACTTTAGGCCACCCATGGGGAAATGCGCCGGGTGCTGTAGCGAATCGAGTAGCTCTAGAAGCCTGTGTACAAGCTCGTAATGCAGGGCGTGATCTTGCTCGTGAGGGTAACGATATTATTCGTAACGCTGCCAAATGGAGTCCTGAGCTAGCTGCTGCNNNNNNNCTATTCTATATTTTCTTGAAAGGGGCGCTCAACCTACTGGAACTGTTTATGATATTTTAAAGAAGGCAGAGGTTTTTAAAGAACTTCGCCCTAATGATACGACATTCACTTAATAAAAAAAATACA----GAAAGGGACTTGAGCGATTCATATATAGTTTGATAGAATCCTTTCTTTATTATTCCCGCCCCTTTTGCTCTATTCATACCTATTTTGTATTGTTCTCGTAGGAGGCTGTGTCTCCTTTACTGATTGATCAAAATCAAAATTTTTGATATAAGATGTCTAGAAAAAAGGATCAAGTGAATAAATAAGCAAGTTTTATATTGACCAAATAACTAACGGTAGGAATTGGAACTAGCAATAAACAATTATGACATTCATTTCAATTAGATGGTTTTCTTTGGAACTATACGCAAAAAGAATTAATTATTTGACGTATATTTTTTGAAATTTTTTCTACTTCTT--------------ACATTCTTTTCGAATCATCTACCTTATTTAGCTAATTTAGATAGTGCCAATCCAACACAAGTTCTTTCTTTTTATTGATTATTTTCTTATCTTAAATTTTAAATGTCATTTTTATAATTTAGATTTTTCGTTCTCTATAACATACATATTGACAAGAGTGTAGTGAACAAATATAATTCAAGTGTAA------------------------------------------------TTTGTTTTTTACTTTATTCAAAGATTTGTTGAATTTGTTGTGATACAAAAC-----TGCTTATAAAGAAACGTATAGATAATAAAAAAAAGAATATCTGAAAATATAGAGATAGAAAGAGAGAGAAAAAAATAGAATATATATC----TATAATG-----GATGAAAATAGCTAAGAAACAGTCTAGTTTTTTATTTGAAATTTTCTTGTATTGTCAGTTGATCTTTT--TTTCTTTTTTGCTAATTCACCGTTTTGCTTGGCTTATCTAATTTCGTTATTTTGATTTCGATTGTATCTATATACTNNNNTAAGTGAGAACTTTCAAATTCAGAGAAACCCTGGAATTAAAAAAATGGGCAATCCTGAGCCAACTCCTTCTTTCCAAAAGGAAGACAAAAGGATAGGTGCAGAGACTCAATGGAAGTTGTTCTAACAAATGGAGTTGACGGTCTTGCGTTGTTATAAGAATTCTTCCATCGAAACTCCAAAAAGGATGAAGAATAAACCTAGACGCATACGTACTTAAAAATAAATAATACTCTATTTATAT---AAACT----AAAATTTTTAGAATATTAAATGAAATGAAAAAATATGGATGACGACCCGAATCTCTATTTTATGACTATGAAAAAGTGGAAGAATTGTTGTGAATTGATTCCAAGTTTAAGAAAGAATCGAATATTCGTTTTTTAGTAAATGAAA----CTATTCCCCAGTCCGATAGATCT---------CCGACCCATCGGATGAGAATGAAGATAGAGTCCCATTCTACGTGTCAATCCTGACAACAATGAAATTTATAGTAAGAGGAAAATCCGTCGACTTTAAAAATCGTGAGGGTTCAAGTCCCTCTATCCCCAAAAACGCCCCTTTGATTCTCTAACTAATTATCCTCTTTTTTTGTTAACGATTCAAATAAAAGTTGGGTCGCTTCCTCATTTCCTCTTCTTTCACAAAGGTATCCGAGCAGAAAAGTTTTTCTCTTATCACCAGTCTTGTGATGTATGATGTAAATGAGACATGAGCGGCTTTGAGCAAGGAGTACTCTTACTCATTTGAATGATTCTCAATACATATCATTACTCATACTAAGACTTACAAAA-AAAGTCTTATTTTTAAGATACAGGAAATTCCGGGACCTAGATAAGACTTTGTAATATCCTTTCGCCTTTAAATTGACATAGAACCTAGTTTTCGAGTAAAATGAGTAGACGGTGCATAGGGGTGTCCGGTGAAGTGTTCGGATCGCGGCGACGTGGGCGGTTCGCTGCCGGCGACGTCGCGAGAAGTCCACTGAACCTTATCATTTAGAGGAAGGAGAAGTCGTAACAAGGTTTCCGTAGGTGAACCTGCGGAAGGATCATTGTCGAAACCTGCGAGAGCAGAAAGACCCGCGAACCCGTTTAACAAACACCCGGGGCGCGGCGCCGGCCTCGCGCCGGCACCGCG-GCCCCAAGCCCGGGCTCGTCCCGGCACCAACACAACCCCGGCGCGGATTGCGCCAAGGACCATGAACATAAGCGCGCCCCGCCCC-CCGGTCCTCCGGCGCGG-GCGGCGGCGTCGTGTCGTTTCTACCTAACAAAACGACTCTCGGCAACGGATATCTCGGCTCTCGCATCGATGAAGAACGTAGCGAAATGCGATACTTGGTGTGAATTGCAGAATCCCGTGAACCATCGAGTCTTTGAACGCAAGTTGCGCCCGAAGCCCTCGTGGCCAGGGCACGTCTGTCTGGGCGTCACGCACCGCGTCGCCCCCACCCCCTCCGGGGGATCGGGGCGGAGACTGGCCCCCCGTGCGCCCCCGCGCGCGGCCGGCCTAAACGCAGACCCCGCGGCCGCGAAACGGCGCGACGATTGGTGGAGTAGCCCTACGCATCGCGTCGCGCCCCGAGCGGTCCACGGCGGCCAGGGAAGACCCGTGCTAACCGTTGCGACCCCAGATCAGGCGGGACCACCCGCTGAGTTTAAGCATATCAATAAGCGGAGGNTCACCCACGACCGTTTATGGTGACGGAACCGGGGGAAGTTGCACGGGGTAAAAAGAATGGGCTTGATTACTTGTTTCACCTTTATGAGCTTTGTCATGATTTCCTTATTCAAGTCCAGAATCTTGCTAAGGATTGCGGAGACAAGTGCCCCACTAAGGTAACCACT---------------------------------------------------------------------------------------------------------------------------------------------------------------------------------TCTATATGTA---------TATACATAAG------------------------------------------------------------------------------------------------------------------------------------------------TATTA------------------------------------------------------------------------------------------------------------------------TATT---------------------------------------------ATAAT------------------------------------TGTTGT-------------------------TGTTGTGT-----------ATTG----CAT-TATA----TGT-------------------------------------AGGTAACGAACCAAGTGTTCAGATACGCAAAGAAAGCGGGGGCGACGTACATAAACAAGCCCAAGATGAGCCACTATGTCGGCAGGAN
>Fallopia_convolvulus
NNNNNNNNNNNNNNNNNNNNNNNNNNNNNNNNNNNNNNNNNNNNNNNNNNNNNNNNNNNNNNNNNNNNNNNNNNNNNNNNNNNNNNCGTTTTGTTGTCAAATACAAATAGGGGTTATGACACAAACTACAGTTTACTAGTTGTAAAGCGTTTAGTTATTCGAATGTATCAACAGAATTATTTGATTCTTTCTGTTAATGATTCTAACAAAAATGAATTTTTGGGGCACAAGAAAAATTTTTATTCTCAACGGATCTCAGAGGGGTTTGTAGCTATTGCGGAAATTCCATTTTCTATGCGATTAATATCTTCCCTAGAAGGAAACGAACTAAACGAATCTAAAAATTTACGACCAATTCATTCAACATTTCCTTTTTTAGAGGACAAATTTTTACGTTTAAGTTTTGTGTTAGATATATTAATACCTCACCCTGTCCATCTGGAAATCTTGGTTCAAACTATTCGGTACTGGGTAAAGGATACCTCCTGTTTGCATTTATTACGATTCTTTCTTTATGAGTATTGTAATAGTGTTATTACTCTAAAGAGATCTGTTTCCAATTTTTCAAAAAAAAAGAATCAACGATTATTATTGTTCCTATATAATTCCTATGTGTGTGAATACGAATACATCTTCGTTTTTCTCCGCAACCAATCCTCTCATTTACGATCAACCTTTTATGGAGCCTTTCTTGCACGAGTTGATTTCTACCGAAAGTTAGAACATTTTGTAAAAGTATTTACTAAGAACTTTTCGGTTATCCTTTGGTTCTTCAAGGACCCTTTTTTGCATTATGTTAGGTATCAAGGAAAATGGATTCTGGCTTCAAAGGGGACATTTCTTCTGATGACTAAATTTAAATATTACTTTGTCAATTTCTGGCAATATTATTTTTCCCTATGGGCGCAAACAAGAAGACTCTATATCAATCAATCATCAAATCAGCCCACCGATTTTATGGGTTTTATTTTACGTGTGCGACTAAACCCGTCCATGTTACGGAGTCAAATGCTAGAAAATTCATTCTTAATAGATAGTGGTATTAAGAAGTTTGAGACCCTAATTCCAATTATGCCTTTAATTGGATCATTGGCTAAAGCGAAATTTTGTAATGTATTAGGACATCCCATTAGTAAGCCAGCCTGGGCTGATTTATCTGATTCTGATATTATACGCCGATTTGGGCGTATATGTAGAAATCTTTCTCATTATTACAGCGGCTCTNNNNNNNNNNNNNNNNNNNNNNNNNNNNNNNNNNNNNNNNNNNNNNNNNNNNNNNNNNNNNNNNNTTTCGAGTAACTCCTCAACCTGGAGTTCCGCCAGAAGAAGCAGGGGCCGCGGTAGCTGCCGAATCTTCTACTGGTACATGGACCACCGTGTGGACCGATGGACTTACCAGCCTTGATCGTTACAAAGGACGATGCTACGACATCGAGCCTGTTCCTGGAGAAGAAAATCAATTTATTGCTTATGTAGCTTACCCATTAGACCTTTTTGAAGAAGGTTCTGTTACTAACATGTTTACTTCCATTGTGGGTAATGTATTTGGGTTCAAAGCCCTGCGTGCTCTTCGTTTGGAGGATTTGCGAATCCCTCCTGCTTATACGAAAACTTTCCAAGGCCCGCCTCATGGTATCCAAGTTGAGAGAGATAAATTGAACAAATATGGACGTCCCCTATTGGGATGTACTATTAAACCTAAATTGGGGTTGTCCGCTAAGAACTACGGTCGGGCAGTTTATGAATGTCTTCGTGGCGGACTTGATTTTACCAAAGATGATGAAAACGTGAACTCCCAACCATTTATGCGTTGGAGAGACCGTTTCTTATTCTGTGCCGAAGCTATTTTTAAATCACAGTGCGAAACAGGTGAAATCAAAGGACATTACTTGAATGCTACTGCAGGTACATGCGAAGAAATGATAAAAAGGGCTGTATTTGCCAGAGAATTGGGAGTTCCTATCGTAATGCACGACTACTTAACCGGGGGATTCACTGCAAATACTAGTTTAGCTCATTATTGCAGAGATAATGGCCTACTTCTTCACATTCACCGCGCAATGCATGCAGTTATTGATAGACAGAAAAATCACGGTATGCACTTCCGTGTACTAGCTAAAGCCTTACGTATGTCTGGTGGAGATCATGTTCATTCCGGTACTGTAGTAGGTAAACTTGAAGGGGAAAGGGACATTACTTTAGGGTTTGTTGATTTACTCCGTGATGACTTTGTTGAAAAAGACCGAAGTCGTGGTATTTATTTCACTCAACCTTGGGTTTCCATGCCTGGTGTTATTCCTGTGGCTTCCGGGGGTATTCACGTTTGGCATATGCCCGCTCTAACCGAGATCTTTGGGGATGATTCTGTACTACAGTTCGGTGGCGGAACTTTAGGCCACCCATGGGGAAATGCGCCGGGTGCTGTAGCGAATCGAGTAGCTCTAGAAGCCTGTGTACAAGCTCGTAATNNNNNNNNNNNNNNNNNNNNNNNNNNNNNNNNNNNNNNNNNNNNNNNNNNNNNNNNNNNNNNNNNNNNNNNNNNNNNNGTTCCGCTATTCTATATTTTCTTGAAAGGGGCGCTCAACCTACTGGAACTGTTTATGATATTTTAAAGAAGGCAGAGGTTTTTAAAGAACTTCGCCCTAATGACACGACATTCACTTAATAAAAAAAATACA----GAAAGGGACTTGAGCGATTCATATATAGTTTGATAGAACCCTTTCTTTATTATTCCCGCCCCTTTTGCTCTATTCATACCTATTTTGTATTGTTCTTGTAGGAGGCTGTGTCTCCTTTACTGATTGATCAAAATCAAAATTTTTGATATAAGATGTCTAGAAAAAAGGATCAAGTGAATAAATAAGCAAGTTTTATATTGACCAAATAACTAACGGTAGGAATTGGAGCTAGCAATAAACAATTCTGATATTCATTTCAATTAGATGGTTTTCTTTGGAACTATACGCAAAAAGAATTAATTCTTTGACGTATATTTTTTGAAATTTTTTCTACTTCTT--------------ACATTCCTTTCTAATCATCTACCTTATTTAGCTAATTTAGATAGTGCCAATCCAACACAAGTTCTTTCTTTTTATTGATTATTTTCTTATCTTAAATTTTAAATGTCATTTTTATAATTTAGATTTTTCGTTCTATATAACATACATATTGACAAGAGTGTAGTGAACAAATATAATTCAAGTGTAAATGGATCCGTTTTTCTCTATTTTTTTGTCCTACATACAAAACCTGTGTTTTGTTTTTTACTTTATTCAAAGATTTGTTGAATTTGTTGTGATACAAAAC-----TGCTTATAAAGAAACGTATAGATAATAAAAAAAA-------------------------------------------GAATATATATC----TATAATG-----GATGAAAATATCTAAGAAACAGTCTAGTTTTTTATTTGAAATTTTCTTGTATTGTCAGTTGATCTTTT--TTTCTTTTTTGCTAATTCACTGTTTTGCTTGGCTTATCTAATTTCGTTATTTTGATTTCGATTGTATCTATATACTATACTAAGTGAGAACTTTCAAATTCAGAGAAACCCTGGAATTAAAAAANTGGGCAATCCTGAGCCAACTCCTTCTTTCCAAAAGGAAGACAAAAGGATAGGTGCAGAGACTCAATGGAAGTTGTTCTAACAAATGGAGTTGACGGTCTTGCGTTGTTATAAGAATTCTTCCATCGAAACTTCAAAAAGGATGAAGAATAAACCTAGACGCATACGTACTTAAATATAAATAATACTCTATTTATAT---AAACT----AAAATTTTTAGAATATTCAATTAAATGAAAAA-TATGGATGACGACCCGAATCTTTATTTTATGACTATGAAAAAGTGGAAGAATTGTTGTGAATTGATTCCAAGTTTAAGAAAGAATCGAATATTCGTTTTTTAGTAAATGAAA----CTAGTCCCCAGTCCGATAGATCT---------CCGACCCATCGGATGAGAATGAAGATAGAGTCCCATTCTACGTGTCAATCCTGACAACAATGAAATTTATAGTAAGAGGAAAATCCGTCGACTTTAAAAATCGTGAGGGTTCAAGTCCCTCTATCCCCAAAAACGCTCCTTTGATTCTCTAACTAATTATCCTCTTTTTTTGTTAACGATTCAAATAAAAGTTGGGTCTCTTCCTCATTTCCTCTTCTTTCACAAAGGTATCCGAGCAGAAAAGTTTTTCTCTTATCACCAGTCTTGTGATGTATGATGTAAATGAGACATGAGCAGCTTTGAGCAAGGAGTACTCTTACTCATTTGAATGATTCTCAATACATATCATTACTCATACTAAGACTTACAAAA-AAAGTCTTATTTTTAAGATACAGGAAATTCCGGGACCTAGATAAGACTTTGTAATATCCTTTCGCCTTTTAATTGACATAGAACCTAGTTTTCTAGTAAAATGAGTAGACGGTGCATAGGGGGGTCCGGTGAAGTGTTCGGATCGCGGCGACGTGGGCGGTTCGCTGCCGGCGACGTCGCGAGAAGTCCACTGAACCTTATCATTTAGAGGAAGGAGAAGTCGTAACAAGGTTTCCGTAGGTGAACCTGCGGAAGGATCATTGTCGAAACCTGCGAGAGCAGAAAGACCCGCGAACCCGTTTACAAAACAACGGGGGCGCGGCGTCGGCCCCGTGCCGGCTCCGCG-GCCCCAAGTCCGGGCCCGTCCCGGCGCCAACACAACCCCGGCGCGGATTGCGCCAAGGACCACGAACATAGGCGCGCCCCTCCCCGCCGGTCCTCCGGCGCGG-GCGGCGGCGTCGCGTCGTTTCTACTTAACAAAACGACTCTCGGCAACGGATATCTCGGCTCTCGCATCGATGAAGAACGTAGCGAAATGCGATACTTGGTGTGAATTGCAGAATCCCGTGAACCATCGAGTCTTTGAACGCAAGTTGCGCCCGAAGCCCTCGTGGCCAGGGCACGTCTGTCTGGGCGTCACGCACCGCGTCGCCCCCACCCCCTCCGGGGGATCGGGGCGGAGACTGGCCCCCCGTGCGCCCCCGCGCGCGGCCGGCCTAAACGCAGACCCCGCGGCCGCGAAACGGCGCGACGATTGGTGGAGTAGCCCTACGCATCGCGTCGCGCCCCGAGCGGTCCCCGGAGGCCAAGGAGGACCCCTAACAACCGTTGCGACCCCAGATCAGGCGGGACTACCCGCTGAGTTTAAGCATATCAATAAGCGGAGGNNNNNNNNNNNNNNNNNNNNNNNNNNNNNNNNNNNNNNNNNNNNNNNNNNNNNNNNNNNNNNNNNNNNNNNNNNNNNNNNNNNNNNNNNNNNNNNNNNNNNNNNNNNNNNNNNNNNNNNNNNNNNNNNNNNNNTTGGGGAGACAAGTGCCCCCCTAAGGTAACTTCTAT-----------ATGTCTTATACATAACTAATTAATTGTATATAATTTGTAAATAGTCTGTATATATAGTAA-------TAGTTAGATTGGTAAAGTGAGTGACATATAATGACAAAGTTAGGTTCATAATAGCTAGGTAGCTAAGAGAACATTCATTTGCTTGAATATATCCCTCTCTATATATAGCTATAAGCTAGACATACGAAGAGTAATGAAGGATATAGTGGGAAGATGAGATACTAGATTGATGGATATGTAATGATATGATTGGCTAATGTTTGCTGAATAACAATTCAAAACTTATTTTCTTAGGAATTGTTAATTAGAATTGAACAAT------------------------------------------------------------------TTTG--------CGGAGACAAGTGGGTAACTA---------------------------------------ATTCTATATATGTATGTCTTATAAGTATTTT--ATGATAA----------------TGTTGC---------------------------TGTTGT-------------------------TGTTGTGTATTCTATATATAT----------------------------------------------------------AGGTAACGAACCAAGTGTTCAGGTACGCAANNNNNNNNNNNNNNNNNNNNNNNNNNNNNNNNNNNNNNNNNNNNNNNNNNNNNNNNNN
>Fallopia_baldschuanica
NNNNNNNNNNNNNNNNNNNNNNNNNNNNNNNNNNNNNNNNNNNNNNNNNNNNNNNNNNNNNNNNNNNNNNNNNNNNNNNNNNNNNNCGTTTTGTTGTCAAATACAAATAAGGGTTATGACACAAACTACAGTTTACTAGTTGTAAAGCGTTTAGTTATTCGAATGTATCAACAGAATTATTTGATTCTTTCTGTTAATGATTCTAACAAAAATTCATTTTTGGGGCACAAGAAAAATTTTTATTCTCAACGGATCTCAGAGGGGTTTGTAGCTATTGCGGAAATTCCATTTTCTATGCGATTAATATCTTCCCTAGAAGGAAAAGAACTAAAAGAATCTAAAAATTTACGACCAATTCATTCAACATTTCCTTTTTTAGAGGACAAATTTTTACGTTTAAGTTTTGTGTTAGATATATTGATACCTCACCCTGTCCATCTGGAAATCTTGGTTCAAACTATTCGGTACTGGGTAAAGGATACCTCCTGTTTGCATTTATTACGATTCTTTCTTTATGAGTATTGTAATAGTGTTATTACTATAAAGAGATCTGTTTCCAATTTTTCAAAAAAAAAGAATCAAAGATTCTTATTGTTCCTATATAATTCCTATGTGTGTGAATACGAATCCATCTTCGTTTTTCTCCGCAACCAATCCTCTCATTTACGACCAACCTTTTACGGAGCCTTTCTTGCACGAGTTGATTTCTACCTAAAGTTAGAACATTTTGTAAAAGTATTTACTAAGAACTTTTCGGTTATCCTTTGGTTCTTCAAGGATCCTTTTCTGCATTATGTTAGGTATCAAGGAAAATGGATTCTGGCTTCAAAGGGGACATTTCTTCTGATGACTAAATTTAAATATTACTTTGTCAATTTCTGGCAATATAATTTTTCCCTATGGGTGCAAACAAGAAGACTCTATATCAATCAATCATCAAATCAGCCCACGGATTTTATGAGTTTTCTTTTAAGTGTGCGACTAAAACCGTTCATGTTACGGAGTCAAATGCTAGAAAATTCATTCTTAATAGATAGTGGTATTAAGAAGTTTGAGACCCTAGTTCCAATTATGCCTCTAATTGGATCATTGGCTAAAGCTAAATTTTGTAACGTATTAGGACATCCCATCAGTAAGCCAGCCTGGGCTGATTTATCTGATTCTGATATTATACGCCGATTTGGGCGTATATGTAGAAATCTTTCTCATTATTACAGCGGATCTNNNNNNNNNNNNNNNNNNNNNNNNNNNNNNNNNNNNNNNNNNNNNNNNNNNNNNNNNNNNNNNNNTTTCGAGTAACTCCTCAACCTGGAGTTCCGCCAGAAGAAGCAGGGGCCGCGGTAGCTGCCGAATCTTCTACTGGTACATGGACAACCGTGTGGACCGATGGACTTACCAGCCTTGATCGTTACAAAGGACGATGCTACGACATCGAGCCTGTTCCTGGAGAAGAAAATCAATTTATTGCTTATGTAGCTTACCCATTAGACCTTTTTGAAGAAGGTTCTGTTACTAACATGTTTACTTCCATTGTGGGTAATGTATTTGGGTTCAAAGCCCTGCGTGCTCTTCGTTTGGAGGATTTGCGAATCCCTCCTGCTTATACGAAAACTTTCCAAGGCCCGCCTCATGGTATCCAAGTTGAGAGAGATAAATTGAACAAATATGGACGTCCCCTATTGGGATGTACTATTAAACCGAAATTGGGGTTGTCCGCTAAGAACTACGGTCGGGCAGTTTATGAATGCCTTCGTGGCGGACTTGATTTTACCAAAGATGATGAAAACGTGAACTCCCAACCATCTATGCGTTGGAGAGACCGTTTCTTATTCTGTGCCGAAGCTATTTTTAAATCACAGTGCGAAACAGGTGAAATCAAAGGACATTACTTGAATGCTACTGCAGGTACATGCGAAGAAATGATAAAAAGGGCTGTATTTGCCAGAGAATTGGGAGTTCCTATCGTAATGCATGACTACTTAACCGGGGGATTCACTGCAAATACTAGTTTAGCTCATTATTGCAGAGATAATGGCCTACTTCTTCACATTCACCGCGCAATGCATGCAGTTATGGATAGACAGAAAAATCACGGTATGCACTTCCGTGTACTAGCTAAAGCTTTACGTATGTCTGGTGGAGATCATATTCATGCCGGTACTGTAGTAGGTAAACTTGAAGGGGAAAGGGACATTACTTTAGGGTTTGTTGATTTACTACGTGATGACTTTGTTGAAAAAGACCGAAGTCGTGGTATTTATTTCACTCAACCTTGGGTTTCCATGCCCGGTGTTATTCCTGTGGCTTCCGGGGGTATTCACGTTTGGCATATGCCGGCTCTAACCGAGATCTTTGGGGATGATTCTGTACTACAGTTCGGTGGCGGAACTTTAGGCCACCCATGGGGAAATGCGCCGGGTGCTGTAGCGAATCGAGTAGCTCCAGAAGCCTGTGTACAAGCTCGTAATNNNNNNNNNNNNNNNNNNNNNNNNNNNNNNNNNNNNNNNNNNNNNNNNNNNNNNNNNNNNNNNNNNNNNNNNNNNNNNGTTCCGCTATTCTATATTTTCTTGAAAGGGGCGCTCAACCTACTGGAACTGTTTATGATATTTTAAAGAAGGCAGAGGTTTTTAAAGAACTTCGACCTAATGACACGACATTCACTTAATAAAAAAA-TACA----GAAAGGGACTTGGGCGATTCATATATAGTTTGATAGAATCCTTTCTTTATTATTCCCGCCCCTTTTGCTCTATTCATACCTATTTTGTATTGTTCTCGTAGGAGGCTGTGTCTCCTTTACTGATTGATCAAAAGAAAAATTTTTGATATAAGATGTCTAGAAAAAAGGATCAAGTGAATAAACAAGCAAGTTTTATATTGACCAAATAACTAACGGTAGGAGTTGGAGCTAGCAATAAACAATTCTGACATTCATTTCAATTGGATTGTTTTCTTTGGAACTATACGCAAAAAGAATTAATTATTTGACGTATATTTTTTTAAATTTTTTCTACTTCTTTTGT----------ACATTCCTTTCTAATCATCTACCTTATTTAGCTAATTTAGATAGTGCCAATCCAACACAAGTTCTTTCTTTTTATTGATTATTTTCTTATCTTAAATTTTAAATGCAATTTTTATAATTTAGATTTTTCGTTCTATATAACATACATATTGACAAGAGTGTAGTGAACAAATATAATTCAAGTGTAAATGGATCCGTTTTTCTCTCTTTTTTTGTCCTACATACAAAACACAGGTTTTGTTTTTTACTTTATTCAAAGATTTGTTGAATTTGTTGTGATACAAAAC-----TGCTTATAAAGAAATGGATAGATAATAAAAAAAAGAATATCTGAAAATATAGA------AAGATAGAGAAAAAACTAGAATATATATC----TATAATG-AATGGATGAAAATATCTAAGAAACAGTCTAGTTTTTTATTTGAAATTTTCTTGTATTGTCAGTTGATCTTTT--TTTCTTTTTTGCTAATTCACCGTTTTGCTTGGCTTATCTAATTTAGTTATTTTGATCTCGATTGTATCTATATACTATACTAAGTGAGAACTTTCAAATTCAGAGAAACCCTGGAATTAAAAAAATGGGCAATCCTGAGCCAACTCCTTCTTTCCAAAAGGAAGACAAAAGGATAGGTGCAGAGACTCAATGGAAGTTGTTCTAACAAATGGAGTTGACGGTCTTGCGTTGTTATAAGAATTCTTCCATCGAAACTCCAAAAAGGATGAAGAATAAACCTAGACGCATACGTACTTTAATATAAATAATACTCTATTTATAT---AAACT----AAAATATTTAGAATATTCAATTAAATGAAAAAATATGGATGACGACCCGAATCTTTATTTTATGACTATGAAAAAGTGGAAGAATTGTTGTGAATTGATTCCAAGTTTAAGAAAGAATCGAATATTCGTTTTTTAGTAAATTAAA----TTATTCCCCAGTCCGATAGATCT---------CCGACCCATCGGATGAGAATGAAGATAGAGTCCCATTCTACGTGTCAATCCTGACAACAATGAAATTTATAGTAAGAGGAAAATCCGTCGACTTTAAAAATCGTGAGGGTTCAAGTCCCTCTATCCCCAAAAACGCTCCCTTGATTCTCTAACTAATTATCCTCTTTTTTTGTTAACGATTCAAATAAAAGTTGGGTCTCTTCCTCATTTCCTCTTCTTTCACAAAGGTATCCGAGCAGAAAAGTTTTTCTCTTATCACCAGTCTTGTGATGTATGATGTAAATGAGACATGAGCAGCTTTGAGCAAGGAGTACTCTTACTCATTTGAATGATTCCCAATACATATCATTACTCATACTAAGACTTACAAAA-AAAGTCTTCTTTTTAAGATACAGGAAATTCCGGGACCTAGATAAGACTTTGTAATATCCTTTCGCCTTTTAATTGACATAGAACCCAGTTTTCTAGTAAAATGAGTAGACGATGCATAGGGANNNNNNNNNNNNNNNNNNNNNNNNNNNNNNNTGGGCGGTTCGCTGCCGGCGACGTCGCGAGAAGTCCACTGAACCTTATCATTTAGAGGAAGGAGAAGTCGTAACAAGGTTTCCGTAGGTGAACCTGCGGAAGGATCATTGTCGAAACCTGCGAGAGCAGAAAGACCCGCGAACCCGTTYACAAACGGGCGCGGCGCCGGC------CTCGCGCCGGCTCCGCGC-CCCCACGCCCGGGCTCGTCCCGGCGCCAACACAACCCCGGCGCGGATTGCGCCAAGGACCACGAACATGAGCGCGCCCCGCCCCGCCGGYCCTCCGGCGCGG-GCGGCGGCGTCGCGTCGTTTCTAYCTAACAGAACGACTCTCGGCAACGGATATCTCGGCTCTCGCATCGATGAAGAACGTAGCGAAATGCGATACTTGGTGTGAATTGCAGAATCCCGCGAACCATCGAGTCTTTGAACGCAAGTTGCGCCCGAAGCCCTCGTGGCCAGGGCACGTCTGTCTGGGCGTCACGCACCGCGTCGCCCCCGCCCCCTCCGGGGGGCCGGGGCGGAGACTGGCCCCCCGTGCGCSCCCGCGCGCGGCCGGCCTAAACGCAGACCCCGCGGCCGCGRARCGGCGCGACGAYTGGTGGTGTGGCYCTRCGCATCGCGTCGCGCCCCGAGCGGCCCCCGGCGGCCAAGGA-GACCCCTRCCAACCGTTGCGACCCCAGATCAGGCGGGACTACCCGCTGAGTTTAAGCATATCAATAAGCGGAGGNNNNNNNNNNNNCGTTYATGGTGACGGAGCCGGGGGAAGTTGCAAGGGGTAAAAAGAATGGACTTGATTACTTGTTTCACCTCTATGAGCTTTGCCATGATTTCCTTATTCAAGTCCAGAATCTTGCTAAAGATTGCGGGGACAAGTGCCCCACTAAGGTAACTTCTAATTTCCTACTTAATGTTCTATACACAAGTAATTGATTGTACGTAATTTGTAATTAG----ATGATATAGTAACCATAGCTAGTTAGCTAGGTAA--------------------------------------------------------------------------------TCTCCATATGTAGCTATGAGCTATATATATGAAGAGTAAGGACAAATATAATGAGAAGAGGAGGTACTAGATTGATGGATATGTAATGATATGATTGACTAATGTTTGCTGAATAACAATTCAAAACTTATTTTTTTAGGAATTATTAATTAGAATTGAACAATATGGTTGTTAGTATTAGTGGGTCTTATATTTAAGGATTATAACT----------GTGGAAATATGGTTTCTTTGAGTACTGATCCATGTAAGTGGGTAGACACTGCTGTTGATTTAGGGGGATATAT--------------------------TAGTGTAATCCGTTTCAATGATTAGTCATTCAATAATTACTTTTGCCCACGAAAACACTTT----------------------------------------------TGTGTATTCTCTATCAATTGATTACTACTATATATGTGTTAACTAGCTAATAATGTTAATACATGAAATGAAATCCAGGTAACGAACCAAGTGTTCAGATACGCAAAGAAAGCGGGCGCGACGTACATAAACAAACCCAAAATGMGCCANNNNNNNNNNNNNNN
>Fallopia_dumetorum
NNNNNNNNNNNNNNNNNNNNNNNNNNNNNNNNNNNNNNNNNNNNNNNNNNNNNNNNNNNNNNNNNNNNNNNNNNNNNNNNNNNNNNCGTTTTGTTGTCAAATAAAAATAGGGGTTATGACACAAACTACAGTTTACTAGTTGTAAAGCGTTTAGTTATTCGAATGTATCAACAGAATTATTTGATTCTTTCTGTTAATGATTCTAATAAAAATGAATTTTTGGGGCACAAGAAAAATTTTTATTCTCAACGGATCTCAGAGGGGTTTGTAGCTATTGCGGAAATTCCGTTTTCTATGCGATTAATATCTTCCCTAGAAGGAAACGAACTAAAAGAATCTAAAAATTTACGACCAATTCATTCAACATTTCCTTTTTTAGAGGACAAATTTTTACGTTTAAGTTTTGTGTTAGATATATTAATACCTCACCCTGTCCATCTGGAAATCTTGGTTCAAACTATTCGGTACTGGGTAAAGGATACCTCCTGTTTGCATTTATTACGATTCTTTCTTTATGAGTATTGTAATAGTGTTATTACTCTAAAGAGATCTGTTTTTAATTTTTCAAAAAAAAAGAATCAACGATTATTCTTGTTCCTATATAATTCCTATGTGTGTGAATACGAATACATCTTCGTTTTTCTCCGCAACCAATCCTCTCATTTACGATCAACCTTTTATGGAGCCTTTCTTGCACGAGTTGATTTCTACCTAAAGTTAGAACATTTTTTAAAAGTATTTACTAAGAACTTTTCGGTTATCCTTTGGTTCTTCAAGGATCCTTTTCTTCATTATGTTAGGTATCAAGGAAAATGGATTCTGGCTTCAAAAGGGACATTTCTTCTGATGACTAAATTTAAATATTACTTTGTCAATTTCTGGCAATATAATTTTTCCCTATGGGCGCAAACAAGAAGACTCTATATCAATCAATCATCAAATCAGCCCGCGGATTTTATGGGTTTTCTTTTACGTGTGCGACTAAAGCCGTCCATGTTACGGAGTCAAATGCTAGAAAATTCATTCTTAATAGATAGTGGTATTAAGAAGTTTGAGACCCTAATTCCAATTATGCCTCTAATTGGATCATTGGCTAAAACGAAATTTTGTAATGTATTAGGACATCCCATTAGTAAGCCAGCCTGGGCTGATTTATCTGATTCTGATATTATACGCCGATTTGGGCGTATATGTAGAAATCTTTCTCATTATTACAGCGGATCTNNNNNNNNNNNNNNNNNNNNNNNNNNNNNNNNNNNNNNNNNNNNNNNNNNNNNNNNNNNNNNNNNTTTCGAGTAACTCCTCAACCTGGAGTTCCGCCAGAAGAAGCAGGGGCCGCGGTAGCTGCCGAATCTTCTACTGGTACATGGACAACCGTGTGGACCGATGGACTTACCAGCCTTGATCGTTACAAAGGACGATGCTACGACATCGAGCCTGTTCCTGGAGAAGAAAATCAATTTATTGCTTATGTAGCTTACCCATTAGACCTTTTTGAAGAAGGTTCTGTTACTAACATGTTTACTTCCATTGTGGGTAATGTATTTGGGTTCAAAGCCCTGCGTGCTCTTCGTTTGGAGGATTTGCGAATCCCTCCTGCTTATACGAAAACTTTCCAAGGCCCGCCTCATGGTATCCAAGTTGAGAGAGATAAATTGAACAAATATGGACGTCCCCTATTGGGATGTACTATTAAACCGAAATTGGGGTTGTCCGCTAAGAACTACGGTCGGGCAGTTTATGAATGTCTTCGTGGCGGACTTGATTTTACCAAAGATGATGAAAACGTGAACTCCCAACCATTTATGCGTTGGAGAGACCGTTTCTTATTCTGTGCCGAAGCTATTTTTAAATCACAGTGTGAAACAGGTGAAATCAAAGGACATTACTTGAATGCTACTGCAGGTACATGCGAAGAAATGATAAAAAGGGCTGTATTTGCCAGAGAATTGGGAGTTCCTATCGTAATGCACGACTACTTAACCGGGGGATTCACTGCAAATACTAGTTTAGCTCATTATTGCAGAGATAATGGCCTACTTCTTCACATTCACCGCGCAATGCATGCAGTTATTGATAGACAGAAAAATCACGGTATGCACTTCCGTGTACTAGCTAAAGCCTTACGTATGTCTGGTGGAGATCATGTTCATTCCGGTACTGTAGTAGGTAAACTTGAAGGGGAAAGGGACATTACTTTAGGGTTT-TTGATTTACTACGTGATGACTTTGTTGAAAAAGACCGAAGTCGTGGTATTTATTTCACTCAACCTTGGGTTTCCATGCCTGGTGTTATACCTGTGGCTTCCGGGGGTATTCACGTTTGGCATATGCCCGCTCTAACCGAGATCTTTGGGGATGATTCTGTACTACAGTTCGGTGGCGGAACTTTAGGCCACCCATGGGGAAATGCGCCGGGTGCTGTAGCGAATCGAGTAGCTCTAGAAGCCTGTGTACAAGCTCGTAATNNNNNNNNNNNNNNNNNNNNNNNNNNNNNNNNNNNNNNNNNNNNNNNNNNNNNNNNNNNNNNNNNNNNNNNNNNNNNNNNNNCGCTATTCTATATTTTCTTGAA-GGGGCGCTCAACCTACTGGAACTGTTTATGATATTTTAAAGAAGGCAGAGGTTTTTAAAGAACTTCGCCCTAATGATACGACATTCACTTAATAAAAAAAATACA----GAAAGGGACTTGAGCGATTCATATATAGTTTGATAGAATCCTTTCTTTATTATTCCCGCCCCTTTTGTTCTATTCATACCTATTTTGTATTGTTCTCGTAGGAGGCTGTGTCTCCTTTACTGATTGATCAAAATCAAAATTTTTGATATAAGATGTCTAGAAAAAAGGATCAAGTGAATAAATAAGCAAGTTTTATATTGACCAAATAACTAACGGTAGGAATTGGAGCTAGCAATAAACAATTATGACATTCATTTCAATTAGATGGTTTTCTTTGGAACTATACGCAAAAAGAATTAATTATTTGACGTATATTTTTTGAAATTTTTTCTACTTCTT--------------ACATTCTTTTCTAATCATCTACCTTATTTAGCTAATTTAGATAGTGCCAATCCAACACAAGTTCTTTCTTTTTATTGATTATTTTCTTATCTTAAATTTTAAATGTCATTTTTATAATTTAGATTTTTCGTTCTCTATAACATACATATTGACAAGAGTGTAGTGAACAAATATAATTCAAGTGTAA------------------------------------------------TTTGTTTTTTACTTTATTCAAAGATTTGTTGAATTTGTTGTGATACAAAAC-----TGCTTATAAAGAAACGTATAGATAATAAAAAAAAGAATAGCTGAAAATATAGAGATCGAAAGATAGAGAAAAAAATAGAATATATATC----TATAATG-----GATGAAAATATCTAAGAAACAGTCTAGTTTTTTATTTGAAATTTTCTTGTATTGTCAGTTGATCTTTT--TTTCTTTTTTGCTAATTCACCGTTTTGCTTGGCTTATCTAATTTCGTTATTTTGATTTCGATTGTATCTATATACTNNNNTAAGTGAGAACTTTCAAATTCAGAGAAACCCTGGAATTAAAAAAATGGGCAATCCTGAGCCAACTCCTTCTTTCCAAAAGGAAGACAAAAGGATAGGTGCAGAGACTCAATGGAAGTTGTTCTAACAAATGGAGTTGACGGTCTTGCGTTGTTATAAGAATTCTTCCATCGAAACTCCAAAAAGGATGAAGAATAAACCTAGACGCATACGTACTTAAATATAAATAATACTCTATTTATAT---AAACT----AAAATTTTTAGAATATTAAATTAAATGAAAAA-TATGGATGACGACCCGAATCTCTATTTTATGACTATGAAAAAGTGGAAGAATTGTTGTGAATTGATTCCAAGTTTAAGAAAGAATCGAATATTCGTTTTTTAGTAAATGAAA----CTATTCCCCAGTCCGATAGATCT---------CCGACCCATCGGATGAGAATGAAGATAGAGTCCCATTCTACGTGTCAATCCTGACAACAATGAAATTTATAGTAAGAGGAAAATCCGTCGACTTTAAAAATCGTGAGGGTTCAAGTCCCTCTATCCCCAAAAACGCCCCTTTGATTCTCTAACTAATTATCCTCTTTTTTTGTTAACTATTCAAATAAAAGTTGGGTCGCTTCCTCATTTCCTCTTCTTTCACAAAGGTATCCGAGCAGAAAAGTTTTTCTCTTATCACCAGTCTTGTGATGTATGATGTAAATGAGACATGAGCGGCTTTGAGCAAGGAGTACTCTTACTCATTTGAATGATTCTCAATACATATCATTACTCATACTAAGACTTACAAAA-AAAGTCTTATTTTTAAGATACAGGAAATTCCGGGACCTAGATAAGACTTTGTAATATCCTTTCGCCTTTAAATTGACATAGAACCTAGTTTTCTAGTAAAATGAGTAGACGGTGCATAGGGGNNNNNNNNNNNNNNNNNNNNNNNNNNNNNNNNNGGCGGTTCGCTGCCGGCGACGTCGCGAGAAGTCCACTGAACCTTATCATTTAGAGGAAGGAGAAGTCGTAACAAGGTTTCCGTAGGTGAACCTGCGGAAGGATCATTGTCGAAACCTGCGAGAGCAGAAAGACCCGCGAACTCGTTTACAAAACGCCGGGGGCGCGGCGCCGGCCCCGTGCCGGCCCCGCT-GCCCCAAGCCCGGGCTCGTCCCGGCACCAACACAACCCCGGCGCGGATTGCGCCAAGGACCACGAACATAAGCGCGCCCCGCCCCGCCGGTCCTCCGGCGCGG-GCGGCGGCGTCGCGTCGTCTCTACTTAACAGAACGACTCTCGGCAACGGATATCTCGGCTCTCGCATCGATGAAGAACGTAGCGAAATGCGATACTTGGTGTGAATTGCAGAATCCCGTGAACCATCGAGTCTTTGAACGCAAGTTGCGCCCGAAGCCCTCGTGGCCAGGGCACGTCTGTCTGGGCGTCACGCACCGCGTCGCCCCCACCCCCTCCGGGGA-TCGGGGCGGAGACTGGCCCCCCGTGCGCCCCGGCGCGCGGCCGGCCTAAACGCAGACCCCGCGGCCGCGAAGCGGCGCGACGACTGGTGGAGTAGCCCTACGCATCGCGTCGCGCCCCGAGCGGTCCCCGGCGGCCAGGGAAGACCCGTACTAACCGTTGCGACCCCAGATCAGGCGGGACTACCCGCTGAGTTTAAGCATATCAATAAGCGGAGGNTCACCCACGACCGTTTATGGTGACGGAGCCGGGGGAAGTTGCACGGGGTAAAAAGAATGGGCTTGATTACTTGTTTCACCTTTATGAGCTTTGTCATGATTTCCTTATTCAAGTCCAGAATCTTGCTAAGGATTGCGGAGACAAGTGCCCCCCTAAGGTAACTTCTAT----------------ATATGCATAACTAATTAATTGTATATAATTTGTAAATAGTCTGTATATATAGTAA-------TAGTTAGATTGGTAAAGTGAGTGACATATAATGACAAAGTTAGGTTCATAATAGCTAGCTAGCTAAGAGAACATTCATTTGCTTGAATATATCCCTCTATATATATAGCTATAAGCTAGACATACGAAGAGTAATGAAGGATATAGTGGGAAGATGAGATACTAGATTGATGGATATGTAATGATATGATTGGCTAATGTTTGCTGAATAACAATTCAAAACTTATTTTCTTAGGAATTGTTAATTAGAATTGAACAATATGGTCGTTGGTGTTAGTGGGTCATATATTTATTGATTATAGATTAT-TTGTT---------------------------GGTGTTAGTG---------------------------GGTCATATAT-----------------------------------------------------------------------------------------------------------------------ACAATATATAATGTTGTGTATTCTGTAT--------------------------------------------------------------AGGTAACGAACCAAGTGTTCAGATACGCAAAGAAAGCGGGGGCGACGTACATAAACAAGCCCAAAATGAGCCATTACGTCGGCAGGAN
>Fallopia_aubertii
NNNNNNNNNNNNNNNCTATATCCACTTATCTTTCAGGAGTATATTTATGCACTTGTACATGATCCGGGTTTTGGTTTAAACGGGCCCGTTTTGTTGTCAAATACAAATAAGGGTTATGACACAAACTACAGTTTACTAGTTGTAAAGCGTTTAGTTATTCGAATGTATCAACAGAATTATTTGATTCTTTCTGTTAATGATTCTAACAAAAATTCATTTTTGGGGCACAAGAAAAATTTTTATTCTCAACGGATCTCAGAGGGGTTTGTAGCTATTGCGGAAATTCCATTTTCTATGCGATTAATATCTTCCCTAGAAGGAAAAGAACTAAAAGAATCTAAAAATTTACGACCAATTCATTCAACATTTCCTTTTTTAGAGGACAAATTTTTACGTTTAAGTTTTGTGTTAGATATATTGATACCTCACCCTGTCCATCTGGAAATCTTGGTTCAAACTATTCGGTACTGGGTAAAGGATACCTCCTGTTTGCATTTATTACGATTCTTTCTTTATGAGTATTGTAATAGTGTTATTACTATAAAGAGATCTGTTTCCAATTTTTCAAAAAAAAAGAATCAAAGATTCTTATTGTTCCTATATAATTCCTATGTGTGTGAATACGAATCCATCTTCGTTTTTCTCCGCAACCAATCCTCTCATTTACGACCAACCTTTTACGGAGCCTTTCTTGCACGAGTTGATTTCTACCTAAAGTTAGAACATTTTGTAAAAGTATTTACTAAGAACTTTTCGGTTATCCTTTGGTTCTTCAAGGATCCTTTTCTGCATTATGTTAGGTATCAAGGAAAATTGATTCTGGCTTCAAAGGGGACATTTCTTCTGATGACTAAATTTAAATATTACTTTGTCAATTTCTGGCAATATAATTTTTCCCTATGGGTGCAAACAAGAAGACTCTATATCAATCAATCATCAAATCAGCCCGCGGATTTTATGAGTTTTCTTTTAAGTGTGCGACTAAAACCGTTCATGTTACGGAGTCAAATGCTAGAAAATTCATTCTTAATAGATAGTGGTATTAAGAAGTTTGAGACCCTAGTTCCAATTATGCCTCTAATTGGATCATTGGCTAAAGCGAAATTTTGTAACGTATTAGGACATCCCATTAGTAAGCCAGCCTGGGCTGATTTATCTGATTCTGATATTATACGCCGATTTGGGCGTATATGTAGAAATCTTTCTCATTATTACAGCGGATCTNNNNNNNNNNNNNNNNNNNNNNNNNNNNNNNNNNNNNNNNNNNNNNNNNNNNNNNNNNNNNNNNNTTTCGAGTAACTCCTCAACCTGGAGTTCCGCCAGAAGAAGCAGGGGCCGCGGTAGCTGCCGAATCTTCTACTGGTACATGGACAACCGTGTGGACCGATGGACTTACCAGCCTTGATCGTTACAAAGGACGATGCTACGACATCGAGCCTGTTCCTGGAGAAGAAAATCAATTTATTGCTTATGTAGCTTACCCATTAGACCTTTTTGAAGAAGGTTCTGTTACTAACATGTTTACTTCCATTGTGGGTAATGTATTTGGGTTCAAAGCCCTGCGTGCTCTTCGTTTGGAGGATTTGCGAATCCCTCCTGCTTATACGAAAACTTTCCAAGGCCCGCCTCATGGTATCCAAGTTGAGAGAGATAAATTGAACAAATATGGACGTCCCCTATTGGGATGTACTATTAAACCGAAATTGGGGTTGTCCGCTAAGAACTACGGTCGGGCAGTTTATGAATGCCTTCGTGGCGGACTTGATTTTACCAAAGATGATGAAAACGTGAACTCCCAACCATTTATGCGTTGGAGAGACCGTTTCTTATTCTGTGCCGAAGCTATTTTTAAATCACAGTGCGAAACAGGTGAAATCAAAGGACATTACTTGAATGCTACTGCAGGTACATGCGAAGAAATGATAAAAAGGGCTGTATTTGCCAGAGAATTGGGAGTTCCTATCGTAATGCATGACTACTTAACCGGGGGATTCACTGCAAATACTAGTTTAGCTCATTATTGCAGAGATAATGGCCTACTTCTTCACACTCACCGCGCAATGCATGCAGTTATTGATAGACAGAAAAATCACGGTATGCACTTCCGTGTACTAGCTAAAGCTTTACGTATGTCTGGTGGAGATCATATTCATGCCGGTACTGTAGTAGGTAAACTTGAAGGGGAAAGGGACATTACTTTAGGGTTTGTTGATTTACTACGTGATGACTTTGTTGAAAAAGACCGAAGTCGTGGTATTTATTTCACTCAACCTTGGGTTTCCATGCCCGGTGTTATTCCTGTGGCTTCCGGGGGTATTCACGTTTGGCATATGCCCGCTCTAACCGAGATCTTTGGGGATGATTCTGTACTACAGTTCGGTGGCGGAACTTTAGGCCACCCATGGGGAAATGCGCCGGGTGCTGTAGCGAATCGAGTAGCTCTAGAAGCCTGTGTACAAGCTCGTAATNNNNNNNNNNNNNNNNNNNNNNNNNNNNNNNNNNNNNNNNNNNNNNNNNNNNNNNNNNNNNNNNNNNNNNNNNNNNNNNNNNNNNNNNNNNNNNNNNNNNNNNNNNNNNNNNNNNNNNNNNNNNNNNNNNNNNNNNNNNNNNNNNNNNNNNNNNNNNNNNNNNNNNNNNNNNNNNNNNNNNNNNNNNNNNNNNNNNNNNNNNNNNNNNNNNNNNNNNNNNNNNNNNNNNNNNNNNNNNNNNNNNNNNNNNNNNNNNNNNNNNNNNNNNNNNNNNNNNNNNNNNNNNNNNNNNNNNNNNNNNNNNNNNNNNNNNNNNNNNNNNNNNNNNNNNNNNNNNNNNNNNNNNNNNNNNNNNNNNNNNNNNNNNNNNNNNNNNNNNNNNNNNNNNNNNNNNNNNNNNNNNNNNNNNNNNNNNNNNNNNNNNNNNNNNNNNNNNNNNNNNNNNNNNNNNNNNNNNNNNNNNNNNNNNNNNNNNNNNNNNNNNNNNNNNNNNNNNNNNNNNNNNNNNNNNNNNNNNNNNNNNNNNNNNNNNNNNNNNNNNNNNNNNNNNNNNNNNNNNNNNNNNNNNNNNNNNNNNNNNNNNNNNNNNNNNNNNNNNNNNNNNNNNNNNNNNNNNNNNNNNNNNNNNNNNNNNNNNNNNNNNNNNNNNNNNNNNNNNNNNNNNNNNNNNNNNNNNNNNNNNNNNNNNNNNNNNNNNNNNNNNNNNNNNNNNNNNNNNNNNNNNNNNNNNNNNNNNNNNNNNNNNNNNNNNNNNNNNNNNNNNNNNNNNNNNNNNNNNNNNNNNNNNNNNNNNNNNNNNNNNNNNNNNNNNNNNNNNNNNNNNNNNNNNNNNNNNNNNNNNNNNNNNNNNNNNNNNNNNNNNNNNNNNNNNNNNNNNNNNNNNNNNNNNNNNNNNNNNNNNNNNNNNNNNNNNNNNNNNNNNNNNNNNNNNNNNNNNNNNNNNNNNNNNNNNNNNNNNNNNNNNNNNNNNNNNNNNNNNNNNNNNNNNNNNNNNNNNNNNNNNNNNNNNNNNNNNNNNNNNNNNNNNNNNNNNNNNNNNNNNNNNNNNNNNNNNNNNNNNNNNNNNNNNNNNNNNNNNNNNNNNNNNNNNNNNNNNNNNNNNNNNNNNNNNNTAAGTGAGAACTTTCAAATTCAGAGAAACCCTGGAATTAAAAAAATGGGCAATCCTGAGCCAACTCCTTCTTTCCAAAAGGAAGACAAAAGGATAGGTGCAGAGACTCAATGGAAGTTGTTCTAACAAATGGAGTTGACGGTCTTGCGTTGTTATAAGAATTCTTCCATCGAAACTCCAAAAAGGATGAAGAATAAACCTAGACGCATACGTACTTTAATATAAATAATACTCTATTTATAT---AAACT----AAAATATTTAGAATATTCAATTAAATGAAAAAATATGGATGACGACCCGAATCTTTATTTTATGACTATGAAAAAGTGGAAGAATTGTTGTGAATTGATTCCAAGTTTAAGAAAGAATCGAATATTCGTTTTTTAGTAAATTAAA----TTATTCCCCAGTCCGATAGATCT---------CCGACCCATCGGATGAGAATGAAGATAGAGTCCCATTCTACGTGTCAATCCTGACAACAATGAAATTTATAGTAAAAGGAAAATCCGTCGACTTTAAAAATCGTGAGGGTTCAAGTCCCTCTATCCCCAAAAACGCTCCCTTGATTCTCTAACTAATTATCCTCTTTTTTTGTTAACGATTCAAATAAAAGTTGGGTCTCTTCCTCATTTCCTCTTCTTTCACAAAGGTATCCGAGCATAAAAGTTTTTCTCTTATCACCAGTCTTGTGATGTATGATGTAAATGAGACATGAGCAGCTTTGAGCAAGGAGTACTCTTACTCATTTGAATGATTCCCAATACATATCATTACTCATACTAAGACTTACAAAA-AAAGTCTTCTTTTTAAGATACAGGAAATTCCGGGACCTAGATAAGACTTTGTAATATCCTTTCGCCTTTTAATTGACATAGAACCCAGTTTTCTAGTAAAATGAGTAGACGATGCATAGGGANNNNNNNNNNNNNNNNNNNNNNNNNNNNNNNNNNNNNNNNNNNNNNNNNNNNNNNNNNNNNNNNNNNNNNNNNNNNNNNNNNNNNNNNNNNNNNNNNNNNNNNNNNNNNNNNNNNNNNNNNNNNNNNNNNNNNNNNNNNNNTCGAAACCTGCGAGAGCAGAGAGACCCGCGAACCCGTTTACAAACGGGCGCGGCGCCGGC------CTCGCGCCGGCCCCGCGC-CCCCACGCCCGGGCTCGTCCCGGCGCCAACACAACCCCGGCGCGGATTGCGCCAAGGACCACGAACATGAGCGCGCCCCGCCCCGCCGGTCCTCCGGCGCGG-GCGGCGGCGTCGCGTCGTTTCTACCTAACAGAACGACTCTCGGCAACGGATATCTCGGCTCTCGCATCGATGAAGAACGTAGCGAAATGCGATACTTGGTGTGAATTGCAGAATCCCGCGAACCATCGAGTCTTTGAACGCAAGTTGCGCCCGAAGCCCTCGCGGCCAGGGCACGTCTGTCTGGGCGTCACGCACCGCGTCGCCCCCGCCCCCTCTGGGGGGCCGGGGCGGAGACTGGCCCCCCGTGCGCGCCCGCGCGCGGCCGGCCTAAACGCAGACCCCGCGGCCGCGAAGCGGCGCGACGACTGGTGGTGTAGCCCTACGC-----GTCGCGCCCCGAGCGGCCCCCGGCGGCCAAGGA-GACCCCTTCCAACCGTTNNNNNNNNNNNNNNNNNNNNNNNNNNNNNNNNNNNNNNNNNNNNNNNNNNNNNNNNNNNNNNNNNNNNNNNNNNNNNNNNNNNNNNNNNNNNNNNNNNNNNNNNNNNNNNNNNNNNNNNNNNNNNNNNNNNNNNNNNNNNNNNNNNNNNNNNNNNNNNNNNNNNNNNNNNNNNNNNNNNNNNNNNNNNNNNNNNNNNNNNNNNNNNNNNNNNNNNNNNNNNNNNNNNNNNNNNNNNNNNNNNNNNNNNNNNNNNNNNNNNNNNNNNNNNNNNNNNNNNNNNNNNNNNNNNNNNNNNNNNNNNNNNNNNNNNNNNNNNNNNNNNNNNNNNNNNNNNNNNNNNNNNNNNNNNNNNNNNNNNNNNNNNNNNNNNNNNNNNNNNNNNNNNNNNNNNNNNNNNNNNNNNNNNNNNNNNNNNNNNNNNNNNNNNNNNNNNNNNNNNNNNNNNNNNNNNNNNNNNNNNNNNNNNNNNNNNNNNNNNNNNNNNNNNNNNNNNNNNNNNNNNNNNNNNNNNNNNNNNNNNNNNNNNNNNNNNNNNNNNNNNNNNNNNNNNNNNNNNNNNNNNNNNNNNNNNNNNNNNNNNNNNNNNNNNNNNNNNNNNNNNNNNNNNNNNNNNNNNNNNNNNNNNNNNNNNNNNNNNNNNNNNNNNNNNNNNNNNNNNNNNNNNNNNNNNNNNNNNNNNNNNNNNNNNNNNNNNNNNNNNNNNNNNNNNNNNNNNNNNNNNNNNNNNNNNNNNNNNNNNNNNNNNNNNNNNNNNNNNNNNNNNNNNNNNNNNNNNNNNNNNNNNNNNNNNNNNNNNNNNNNNNNNNNNNNNNNNNNNNNNNNNNNNNNNNNNNNNNNNNNNNNNNNNNNNNNNNNNNNNNNNNNNNNNNNNNNNNNNNNNNNNNNNNNNNNNNNNNNNNNNNNNNNNNNNNNNNNNNNNNNNNNNNNNNNNNNNNNNNNNNNNNNNNNNNNNNNNNNNNNNNNNNNNNNNNNNNNNNNNNNNNNNN
>Fallopia_scandens
NNNNNNNNNNNNNNNNNNNNNNNNNNNNNNNNNNNNNNNNNNNNNNNNNNNNNNNNNNNNNNNNNNNNNNNNNNNNNNNNNNNNNNCGTTTTGTTGTCAAATAAAAATAGGGGTTATGACACAAACTACAGTTTACTAGTTGTAAAGCGTTTAGTTATTCGAATGTATCAACAGAATTATTTGATTCTTTCTGTTAATGATTCTAATAAAAATGAATTTTTGGGGCACAAGAAAAATTTTTATTCTCAACGGATCTCAGAGGGGTTTGTAGCTATTGCGGAAATTCCGTTTTCTATGCGATTAATATCTTCCCTAGAAGGAAACGAACTAAAAGAATCTAAAAATTTACGACCAATTCATTCAACATTTCCTTTTTTAGAGGACAAATTTTTACGTTTAAGTTTTGTGTTAGATATATTAATACCTCACCCTGTCCATCTGGAAATCTTGGTTCAAACTATTCGGTACTGGGTAAAGGATACCTCCTGTTTGCATTTATTACGATTCTTTCTTTATGAGTATTGTAATAGTGTTATTACTCTAAAGAGATCTGCTTTTAATTTTTCAAAAAAAAAGAATCAACGATTATTCTTGTTCCTATATAATTCCTATGTGTGTGAATACGAATACATCTTCGTTTTTCTCCGCAACCAATCCTCTCATTTACGATCAACCTTTTATGGAGCCTTTCTTGCACGAGTTGATTTCTACCTAAAGTTAGAACATTTTTTAAAAGTATTTACTAAGAACTTTTCGGTTATCCTTTGGTTCTTCAAGGATCCTTTTCTTCATTATGTTAGGTATCAAGGAAAATGGATTCTGGCTTCAAAAGGTACATTTCTTCTGATGACTAAATTTAAATATTACTTTGTCAATTTCTGGCAATATAATTTTTCCCTATGGGCGCAAACAAGAAGACTCTATATCAATCAATCATCAAATCAGCCCGCGGATTTTATGGGTTTTCTTTTACGTGTGCGACTAAAGCCGTCCATGTTACGGAGTCAAATGCTAGAAAATTCATTCTTAATAGATAGTGGTATTAAGAAGTTTGAGACCCTAATTCCAATTATGCCTCTAATTGGATCATTGGCTAAAACGAAATTTTGTAATGTATTAGGACATCCCATTAGTAAGCCGGCCTGGGCTGATTTATCTGATTCTGATATTATACGCCGATTTGGGCGTATATGTAGAAATCTTTCTCATTATTACAGCGGATCTNNNNNNNNNNNNNNNNNNNNNNNNNNNNNNNNNNNNNNNNNNNNNNNNNNNNNNNNNNNNNNNNNTTTCGAGTAACTCCTCAACCTGGAGTTCCGCCAGAAGAAGCAGGGGCCGCGGTAGCTGCCGAATCTTCTACTGGTACATGGACCACCGTGTGGACCGATGGACTTACCAGCCTTGATCGTTACAAAGGACGATGCTACGACATCGAGCCTGTTCCTGGAGAAGAAAATCAATTTATTGCTTATGTAGCTTACCCATTAGACCTTTTTGAAGAAGGTTCTGTTACTAACATGTTTACTTCCATTGTGGGTAATGTATTTGGGTTCAAAGCCCTGCGTGCTCTTCGTTTGGAGGATTTGCGAATCCCTCCTGCTTATGCGAAAACTTTCCAAGGCCCGCCTCATGGTATCCAAGTTGAGAGAGATAAATTGAACAAATATGGACGTCCCCTATTGGGATGTACTATTAAACCTAAATTGGGGTTGTCCGCTAAGAACTACGGTCGGGCAGTTTATGAATGTCTTCGTGGCGGACTTGATTTTACCAAAGATGATGAAAACGTGAACTCCCAACCATTTATGCGTTGGAGAGACCGTTTCTTATTCTGTGCCGAAGCTATTTTTAAATCACAGAGCGAAACCGGTGAAATCAAAGGACATTACTTGAATGCTACTGCAGGTACATGCGAAGAAATGATAAAAAGGGCTGTATTTGCCAGAGAATTGGGAGTTCCTATCGTAATGCACGACTACTTAACCGGGGGATTCACTGCAAATACTAGTTTAGCTCATTATTGCAGAGATAATGGCCTACTTCTTCACATTCACCGCGCAATGCATGCAGTTATTGATAGACAGAAAAATCACGGTATGCACTTCCGTGTACTAGCTAAAGCCTTACGTATGTCTGGTGGAGATCATGTTCATTCCGGTACTGTAGTAGGTAAACTTGAAGGGGAAAGGGACATTACTTTAGGGTTTGTTGATTTACTCCGTGATGACTTTGTTGAAAAAGACCGAAGTCGTGGTATTTATTTCACTCAACCTTGGGTTTCCATGCCTGGTGTTATTCCTGTGGCTTCCGGGGGTATTCACGTTTGGCATATGCCCGCTCTAACCGAGATCTTTGGGGATGATTCTGTACTACAGTTCGGTGGCGGAACTTTAGGCCACCCATGGGGAAATGCGCCGGGTGCTGTAGCGAATCGAGTAGCTCTAGAAGCCTGTGTACAAGCTCGTAATNNNNNNNNNNNNNNNNNNNNNNNNNNNNNNNNNNNNNNNNNNNNNNNNNNNNNNNNNNNNNNNNNNNNNNNNNNNNNNNNNNCGCTATTCTATATTTTCTTGAAAGGGGCGCTCAACCTACTGGAACTGTTTATGATATTTTAAAGAAGGCAGAGGTTTTTAAAGAACTTCGCCCTAATGATACGACATTCACTTAATAAAAAAAATACA----GAAAGGGACTTGAGCGATTCATATATAGTTTGATAGAATCCTTTCTTTATTATTCCCGCCCCTTTTGCTCTATTCATACCTATTTTGTATTGTTCTCGTAGGAGGCTGTGTCTCCTTTACTGATTGATCAAAATCAAAATTTTTGATATAAGATGTCTAGAAAAAAGGATCAAGTGAATAAATAAGCAAGTTTTATATTGACCAAATAACTAACGGTAGGAATTGGAACTAGCAATAAACAATTATGACATTCATTTCAATTAGATGGTTTTCTTTGGAACTATACGCAAAAAGAATTAATTATTTGACGTATATTTTTTGAAATTTTTTCTACTTCTT--------------ACATTCTTTTCGAATCATCTACCTTATTTAGCTAATTTAGATAGTGCCAATCCAACACAAGTTCTTTCTTTTTATTGATTATTTTCTTATCTTAAATTTTAAATGTCATTTTTATAATTTAGATTTTTCGTTCTCTATAACATACATATTGACAAGAGTGTAGTGAACAAATATAATTCAAGTGTAA------------------------------------------------TTTGTTTTTTACTTTATTCAAAGATTTGTTGAATTTGTTGTGATACAAAAC-----TGCTTATAAAGAAACGTATAGATAATAAAAAAAAGAATATCTGAAAATATAGAGATAGAAAGAGAGAGAAAAAAATAGAATATATATC----TATAATG-----GATGAAAATAGCTAAGAAACAGTCTAGTTTTTTATTTGAAATTTTCTTGTATTGTCAGTTGATCTTTT--TTTCTTTTTTGCTAATTCACCGTTTTGCTTGGCTTATCTAATTTCGTTATTTTGATTTCGATTGTATCTATATACTNNNNTAAGTGAGAACTTTCAAATTCAGAGAAACCCTGGAATTAAAAAAATGGGCAATCCTGAGCCAACTCCTTCTTTCCAAAAGGAAGACAAAAGGATAGGTGCAGAGACTCAATGGAAGTTGTTCTAACAAATGGAGTTGACGGTCTTGCGTTGTTATAAGAATTCTTCCATCGAAACTCCAAAAAGGATGAAGAATAAACCTAGACGCATACGTACTTAAAAATAAATAATACTCTATTTATATATTAAACT----AAAATTTTTAGAATATTAAATGAAATGAAAAAATATGGATGACGACCCGAATCTCTATTTTATGACTATGAAAAAGTGGAAGAATTGTTGTGAATTGATTCCAAGTTTAAGAAAGAATCGAATATTCGTTTTTTAGTAAATGAAA----CTATTCCCCAGTCCGATAGATCT---------CCGACCCATCGGATGAGAATGAAGATAGAGTCCCATTCTACGTGTCAATCCTGACAACAATGAAATTTATAGTAAGAGGAAAATCCGTCGACTTTAAAAATCGTGAGGGTTCAAGTCCCTCTATCCCCAAAAACGCCCCTTTGATTCTCTAACTAATTATCCTCTTTTTTTGTTAACGATTCAAATAAAAGTTGGGTCGCTTCCTCATTTCCTCTTCTTTCACAAAGGTATCCGAGCAGAAAAGTTTTTCTCTTATCACCAGTCTTGTGATGTATGATGTAAATGAGACATGAGCGGCTTTGAGCAAGGAGTACTCTTACTCATTTGAATGATTCTCAATACATATCATTACTCATACTAAGACTTACAAAA-AAAGTCTTATTTTTAAGATACAGGAAATTCCGGGACCTAGATAAGACTTTGTAATATCCTTTCGCCTTTAAATTGACATAGAACCTAGTTTTCGAGTAAAATGAGTAGACGGNNNNNNNNNNTGTCCGGTGAAGTGTTCGGATCGCGGCGACGTGGGCGGTTCGCTGCCGGCGACGTCGCGAGAAGTCCACTGAACCTTATCATTTAGAGGAAGGAGAAGTCGTAACAAGGTTTCCGTAGGTGAACCTGCGGAAGGATCATTGTCGAAACCTGCGAGAGCAGAAAGACCCGCGAACCCGTTTAACAAACACCCGGGGCGCGGCGCCGGCCTCGCGCCGGCACCGCG-GCCCCAAGCCCGGGCTCGTCCCGGCACCAACACAACCCCGGCGCGGATTGCGCCAAGGACCATGAACATAAGCGCGCCCCGCCCC-CCGGTCCTCCGGCGCGG-GCGGCGGCGTCGTGTCGTTTCTACCTAACAAAACGACTCTCGGCAACGGATATCTCGGCTCTCGCATCGATGAAGAACGTAGCGAAATGCGATACTTGGTGTGAATTGCAGAATCCCGTGAACCATCGAGTCTTTGAACGCAAGTTGCGCCCGAAGCCCTCGTGGCCAGGGCACGTCTGTCTGGGCGTCACGCACCGCGTCGCCCCCACCCCCTCCGGGGGATCGGGGCGGAGACTGGCCCCCCGTGCGCCCCCGCGCGCGGCCGGCCTAAACGCAGACCCCGCGGCCGCGAAACGGCGCGACGATTGGTGGAGTAGCCCTACGCATCGCGTCGCGCCCCGAGCGGTCCACGGCGGCCAGGGAAGACCCGTGCTAACCGTTGCGACCCCAGATCAGGCGGGACCACCCGCTGAGTTTAAGCATATCAATAAGCGGAGGNTCACCCACGACCGTTTATGGTGACGGAACCGGGGGAAGTTGCACGGGGTAAAAAGAATGGGCTTGATTACTTGTTTCACCTTTATGAGCTTTGTCATGATTTCCTTATTCAAGTCCAGAATCTTGCTAAGGATTGCGGAGACAAGTGCCCCACTAAGGTAACCACT---------------------------------------------------------------------------------------------------------------------------------------------------------------------------------TCTATATGTA---------TATACATAAG------------------------------------------------------------------------------------------------------------------------------------------------TATTA------------------------------------------------------------------------------------------------------------------------TATT---------------------------------------------ATAAT------------------------------------TGTTGT-------------------------TGTTGTGT-----------ATTG----CAT-TATA----TGT-------------------------------------AGGTAACGAACCAAGTGTTCAGATACGCAAAGAAAGCGGGGGCGACGTACATAAACAAGCCCAAGATGAGCCACTATGTCGGCAGGAN
>Atraphaxis_spinosa
NNNNNNNNNNNNNNNNNNNNNNNNNNNNNNNNNCAGGAATATATTTATGCACTTGTCCATGATTCGGGTTTTGCTTTAAACGGGCCTATTTTGTTGTCAAAGCTAACTAAAGGTTATGACACAAACTACAGTTTACTAGTTGTAAAACGTTTAGTTATTCGAATGTATCAACAGACTTTTTTGATTCTTTCTGTTAATGATTCTAACAAAAACGACTTTCTTGGGCACAAGAAAAATTTGTATTCTCAACAGATCTCAGAGGGGTTTGCAGCTATTGCGGAAATTCCATTTTCTATGCGATTAATATCTTCCCTAGAAGGAAAAGAACGCAAAAAATCTCAAAATGTACGACCAATTCATTCAACGTTTCCTTTTTTAGAGGACAAATTTTTACGTTTAAGTTTTGTGTTAGATATATTGATACCTCACCCTGTCCATCTGGAAATCTTAGTTCAAACTATTCGGTACTGGGTAAAAGATACCTCCTGTTTGCATTTATTACGATTCTTTCTTTATGAGTATTGTAATAGTGTTATTACTCTAAAGAGATCTGTTTCCAATTTTTCAAAAAAAAAGAATCAAAGATTTTTATTGTTCCTATATAATTCCCATGNGNGGGAATGCGAATTCATCTTCGTTTTTCTCCGCAACCAATCCTCTCATTTACGATCAACATCTTACAGAGCCTTTCTTGCGCGAGTTTATTTCTACCTAAAGGTAGAAAATTTTGTAAAAGTATTTACTACGCACCCATGGGTTATCCTTTNNNNNNNNNNNNNNNNNNNNNNNNNNNNNNNNNNNNNNNNNNNNNNNNNNNNNNNNNNNNNNNNNNNNNNNNNNNNNNNNNNNNNNNNNNNNNNNNNNNNNNNNNNNNNNNNNNNNNNNNNNNNNNNNNNNNNNNNNNNNNNNNNNNNNNNNNNNNNNNNNNNNNNNNNNNNNNNNNNNNNNNNNNNNNNNNNNNNNNNNNNNNNNNNNNNNNNNNNNNNNNNNNNNNNNNNNNNNNNNNNNNNNNNNNNNNNNNNNNNNNNNNNNNNNNNNNNNNNNNNNNNNNNNNNNNNNNNNNNNNNNNNNNNNNNNNNNNNNNNNNNNNNNNNNNNNNNNNNNNNNNNNNNNNNNNNNNNNNNNNNNNNNNNNNNNNNNNNNNNNNNNNNNNNNNNNNNNNNNNNNNNNNNNNNNNNNNNNNNNNNNNNNNNNNNNNNNNNNNNNNNNNNNNNNNNNNNNNNNNNNNNNNNNNNNNNACTTATTATACTCCTGACTATGAACCCCATGATCATGATATCTTGGCAGCATTTCGAGTAACTCCTCAACCTGGAGTTCCGCCAGAAGAAGCAGGGGCCGCGGTAGCTGCCGAATCTTCTACTGGTACATGGACAGCCGTGTGGACCGATGGACTTACCAGCCTTGATCGTTACAAAGGACGATGCTACGACATTGAGCCTGTTCCTGGAGAAGAAAGTCAATTTATTGCTTATGTAGCTTACCCATTAGACCTTTTTGAAGAAGGTTCTGTTACTAACATGTTTACTTCCATTGTGGGTAATGTATTTGGGTTCAAAGCCCTGCGTGCTCTTCGTTTGGAGGATTTGCGAATCCCTCCTGCTTATACGAAAACTTTCCAAGGCCCGCCTCATGGTATCCAAGTTGAAAGAGATAAATTGAACAAATATGGACGTCCCCTATTGGGATGTACTATTAAACCAAAATTGGGATTGTCCGCTAAGAACTACGGCCGGGCAGTTTATGAATGTCTTCGTGGTGGACTTGATTTTACCAAAGATGATGAAAACGTGAACTCCCAACCATTTATGCGTTGGAGAGACCGTTTCTTATTCTGTGCCGAAGCTATTTTTAAATCACAGTCCGAAACAGGTGAAATCAAAGGACATTACTTGAATGCTACTGCAGGTACATGCGAAGAAATGATCAAAAGGGCTGTATTTGCCAGAGAATTGGGAGTTCCTATCGTAATGCATGACTACTTAACAGGGGGATTCACAGCAAATACTAGTTTAGCTCATTATTGCAGAGATAATGGCCTACTTCTTCACATTCACCGCGCAATGCATGCAGTTATTGACAGACAGAAAAATCACGGTATGCACTTCCGTGTACTAGCTAAAGCCTTACGTATGTCTGGTGGAGATCATATTCATGCCGGTACTGTAGTAGGTAAACTTGAAGGGGAAAGGGACATTACTTTAGGGTTTGTTGATTTATTACGTGATGACTTTGTTGAAAAAGACCGAAGTCGTGGTATTTATTTCACTCAACCTTGGGTTTCCATGCCTGGTGTTATTCCTGTGGCTTCCGGGGGTATTCACGTTTGGCATATGCCCGCTCTAACCGAGATCTTTGGGGATGATTCTGTACTACAGTTCGGTGGCGGAACTTTAGGTCACCCATGGGGAAATGCGCCGGGTGCTGTAGCGAATCGAGTAGCTCTAGAAGCCTGTGTACAAGCTCGTAATGAGGGGCGTGATCTTGCTCGCGAGGGTNNNNNNNNNNNNNNNNNNNNNNNNNNNNNNNNNNNNNNNNNNNNNNNNNNNTTCCCGCTATTCTATATTTTCTTGAAAGGGGTGCTCAACCTACTGGAACTGTTTATGATATTTTAAAGAAGGCAGAGGTTTTTAAAAAACTTCGCCCTAATGAAACGCCATTCACTTAATAAAAAAGATACAACAAGAAAGGGACTTGGGCGATTCATATATAGTTTGAGAGAATCCTTTCTTTCTTATTACCACC-CCCTTGCTCTATTCAGACCTATTTTGTATTGTTCTCGTAGGAGGCTGTGGCTCCTTTAATGATTGATCAAAATAAAAATTTTTGATATAAGATGTCTAGAAAAAAGGATCAAGTGAATAAACAAGCGAGTTTTATATTGACTAAATAACTAACGGTAGGAATTGGAGCTAGCAATAAACAATTCTGACATTCATTTCAATTGGATGGTTTTGTTTGAAACTAGACGCAAAAAGAATTAATTATTTGACGTATAATTATTGATATTTTTTCTACTTCTTTTGTATTTCGATCTACATTCTTTTCGAATCATCTACCTTATTTAGCTAATTTAGATAGTGCCAATCCAACACAAGTTTTTTTTTGTTATTGATTAGTTTCTTATCTTAAATTTCCAATGAAATTTTTATAATTTCGATTTTTCGTTCTATATAACATACATATTGACAAGAGTGTAGTGAAGAAATATAATTCAAGTGTAAATGGATCCGTTTTTTTCTATTTGTTTGTCCTACATACAAAACACAGGTTTTGTTTTTTACTTTATTCAAAGATTCGTTAAATTTGTTGTGATACAAAACT--GTTGTTTATAAGTAAATGGATAG--AA-AAAAAAA-GAATATCTTAAAATATAGAGATAGAAAGATAGAGAAAAAAATAGAATATAAATATATCTATAATGTAGTGTATGAAAATATCTAAGAAACAGTCTACTTTTTTATTTGAAAATGTCTTGTATTGTCAGTTGATCTTTT--TTTCTTGTTTGCTAATTCAACGTTTTGGTTGGCTTGTCTAATTTCGTTATTTTGATCTCGATTGTATCTATATACNNNNNTAAGTGAGAACTTTCAAATTCAGAGAAACCCTGGAATAAAAAAAATGGGCAATCCTGAGCCAACTCCTTCTTTCCAAAAGGAAGAAAAAAGGATAGGTGCAGAGACTCAATGGAAGCTGTTCTAACAAATGGAGTTGGCGATCTTGCGTTGTTATAAGAATTCTTCCATCGAAATTCCAAAAAGGATGAAGAATAAACCTAGACGCATACGTACTTAAATATAAATAATATTCTATTTATTT-ATAA-TTATATAAAAT--TT---ATATTCAATTATATGAAAAAATATTAATAATGA-AAAAATCTTTATTTTATGACTATGAAAAGGCGGAAGAATTGTTGTGAATCGATTTTTAGTTTAAGAAAGAATCGAATATTCGTTTTTTAGTAAATTAAAACATTTATTCCCCAGTCGGATAGATCTTTCGAAAACCCGACCCATTGGATGAGAATGAAGATAGAGTCCCATTCTACGTGTCAATCCTGRCAACAATGAAATTTATAGTAAGAGGAAAATCCGTCGACTTTAAAAATCGTGAGGGTTCAAGTCCCTCTATCCCCAAAAAAAAAACTTTGATTTTCTAACTAATAATCCTCTTTTTTTGTTAACGATTCAAATAAAACTTAGGTCTCTTCCTCATTTACTCTTCTTTTACAAAGGGATACGAGCAGAAAAGTTTTTCTCTTATCACAAGTCTTGTGATGTATGATGTAAATGAGACATGAGCAGCTTTGAGCAAGGAGTACTCTTACTCATTTGAATGATTCCCAATACATATAAGTACTCGTACTAAGACTTACATAA-AAAGTCTTCTTTTGAAGATACAGGAAATTACGGGACCTAGATAAGACTTTGTAATACCCTTTCAGCTTTTAATTGACATAGACCCCAGTTTTTTAGTAAAATGAGTAGATGGTGCGTAGGGANNNNNNNNNNNNNNNNNNNNNNNNNNNNNNNNNNNNNNNNNNNNNNNNNNNNNNNNNNNNNNNNNNNNNNNNNNNNNNNNNNNNNNNNNNNNNNNNNNNNNNNNNNNNNNNNNNNNNNNNNNNNNNNNNNNNNNNNNNNNNTCGAA-CCTGCGCTAGCAGAAAGACCCGCGAACACGTTTACAAAACATGCGAGGCGGGGCGCGGCCTCCGCGTC------------------CCC--GCC-GC----GCNCCAACCCAACCCCGGCGCGGATTGCGCCAAGGACCATGAACAAAAGCGCGCCCCGCGGCCCCGGTCCTCCGGCGGCC-GCGGCGGCGTCGTGTCGTTTCTACTTAACAAAACGACTCTCGGCAACGGATATCTCGGCTCTCGCATCGATGAAGAACGTAGCGAAATGCGATACTTGGTGTGAATTGCAGAATCCCGTGAACCATCGAGTCTTTGAACGCAAGTTGCGCCCGAAGCCCTCGTGGCCAGGGCACGTCTGTCTGGGCGTCACGCACCGCGTCGCCCCCACCCCCCCCGGGGGATCGGGGCGGAGACTGGCCCCCCGCGCATCTCTGGGCGCGGCCGGCCTAAACGCAGACCCCGCGGCCGCGAAACGGCGCGACGATTGGTGGAGTAGCCCTACGCATCGCGTCGCGTCCCGAGCGGCC-GTGAGGGCCACGGG-----CTNNNNNNNNNNNNNNNNNNNNNNNNNNNNNNNNNNNNNNNNNNNNNNNNNNNNNNNNNNNNNNNNNNNNCACCCACAC-CCCGTTCATGGTGACGGAGCCTGGAGAAGTTGCAAGGGGTAAAAAGAATGGGCTGGATTACTTGTTTCACCTGTATGAGCTTTGCCATGATTTCCTTATTCAAGTCCAGAATCTTGCTAAAGATTGTGGAGACAAGTGCCCCACTAAGGTAAC---TACTTTGGTGATCGATGTTTTTTGCATAACTAACTGATATTACTTAATGTGTAATTAATTTGATTGTATAGTTACTATAGCTAGTGACCTAGCAA-AGTGACAGA--------------------------------------------------------GCTTGA--------------------------------------------GTAAGGC----------------------------------------------------------------------------ATTAAAGAC-----------------------------------------------------------------------------------------------------------------------------------------------------------------------------------------------------------------------------------------------A-------------------------------------------------------GTTGGGTACTCTCTATTAATTGAT------------AGTGTATACTACTAA----------TACATGCAT--AAACCCAGGTAACAAACCAAGTGTTCAGATACGCAAAGAAAGCGGGCGCGACATACATAGACAAACCCAAAATGCGCCACTACGTCGGCAGGNN
>Fallopia_dentatoalata
TGGCAAGACGAATTTGTATATCCACTTATCTTTCAGGAATATATTTATGCACTTGTACATGATCCGGGTTTTGGTTTAAACGGGCCCGTTTTGTTGTCAAATACAAATAGGGGTTATGACACAAATTACAGTTTACTAGTCGTAAAGCGTTTAGTTATTCGAATGTATCAACAGAATTATTTGATTCTTTCTGTTAATGATTCTAATAAAAATGAATTTTTGGGGCACAAGAAAAATTTTTATTCTCAACGGATCTCAGAGGGGTTTGTAGCTATTGCGGAAATTCCATTTTCTATGCGATTAATATCTTCCCTAGAAGGAAACGAACTAAAAGAATCTAAAAATTTACGACCAATTCATTCAACATTTCCTTTTTTAGAAGACAAATTTTTACGTTTAAGTTTTGTGTTAGATATATTAATACCTCACCCTGTCCATCTGGAAATCTTGGTTCAAACTATTCGTTACTGGCTAAAGGATACCTCCTGTTTGCATTTATTACGATTCTTTCTTTATGAGTATTGTAATAGTGTTATTACTCTAAAGAGATCTGTTTCCAATTTTTCAAAAAAAAAGAATCAACGATTATTATTGTTCCTATATAATTCCTATGTGTGTGAATACGAATACATCTTCGTTTTTCTCCGCAACCAATCCTCTCATTTACGATCAACCTTTTATGGAGCCTTTCTTGCACGAGTTGATTTCTACCTAAAGTTAGAACATTTTTTAAAAGTATTTACTAAGAACTTTTCGGTTATCCTTTGGTTCTTCAAGGATCCTTTTCTGCATTATGTTAGGTATCAAGGAAAATGGATTCTGGCTTCAAAGGGGACATTTCTTCTGGTGACTAAATTTAAATATTACTTTGTCAATTTCCGGCAATATAATTTTTCCCTATGGGCGCAAACAAGAAGACTCTATATCAATCAATCATCAAATCAGCCCACGGATTTTATGGGTTTTCTTTTACGTGTGCGACTAAACCCGTCCATGTTACGGAGTCAAATGCTAGAAAATTCATTCTTAATAGATAGTGGTATTAATAAGTTTGAGACCCTAATTCCAATTATGCCTCTAATTGGATCGTTGGCTAAAGCGAAATTTTGTAATGTATTAGGACATCCCATTAGTAAGCCAGCCTGGGCTGATTTATCTGATTCTGATATTATACGCCGATTTGGGCGTATATGTAGAAATCTTTCTCATTATTACAGTGGATCTNNNNNNNNNNNNNNNNNNNNNNNNNNNNNNNNNNNNNNNNNNNNNNNNNNNNNNNNNNNNNNNNNTTTCGAGTAACTCCTCAACCTGGAGTTCCGCCAGAAGAAGCAGGGGCCGCGGTAGCTGCCGAATCTTCTACTGGTACATGGACAACCGTGTGGACCGATGGACTTACCAGCCTTGATCGTTACAAAGGACGATGCTACGACATCGAGCCTGTTCCTGGAGAAGAAAATCAATTTATTGCTTATGTAGCTTACCCATTAGACCTTTTTGAAGAAGGTTCTGTTACTAACATGTTTACTTCCATTGTGGGTAATGTATTTGGGTTCAAAGCCCTGCGTGCTCTTCGTTTGGAGGATTTGCGAATCCCTCCTGCTTATACGAAAACTTTCCAAGGCCCGCCTCATGGTATCCAAGTTGAGAGAGATAAATTGAACAAATATGGACGTCCCCTATTGGGATGTACTATTAAACCTAAATTGGGGTTGTCCGCTAAGAACTACGGTCGGGCAGTTTATGAATGTCTTCGTGGCGGACTTGATTTTACCAAAGATGATGAAAACGTGAACTCCCAACCATTTATGCGTTGGAGAGACCGTTTCTTATTCTGTGCCGAAGCTATTTTTAAATCACAGTGCGAAACAGGTGAAATCAAAGGACATTACTTGAATGCTACTGCAGGTACATGCGAAGAAATGATAAAAAGGGCTGTATTTGCCAGAGAATTGGGAGTTCCTATCGTAATGCACGACTACTTAACCGGGGGATTCACTGCAAATACTAGTTTAGCTCATTATTGCAGAGATAATGGCCTACTTCTTCACATTCACCGCGCAATGCATGCAGTTATTGATAGACAGAAAAATCACGGTATGCACTTCCGTGTACTAGCTAAAGCCTTACGTATGTCTGGTGGAGATCATGTTCATTCCGGTACTGTAGTAGGTAAACTTGAAGGGGAAAGGGACATTACTTTAGGGTTTGTTGATTTACTACGTGATGACTTTGTTGAAAAAGACCGAAGTCGTGGTATTTATTTCACTCAACCTTGGGTTTCCATGCCTGGTGTTATTCCTGTGGCTTCCGGGGGTATTCACGTTTGGCATATGCCCGCTCTAACCGAGATCTTTGGGGATGATTCTGTACTACAGTTCGGTGGCGGAACTTTAGGCCACCCATGGGGAAATGCGCCGGGTGCTGTAGCGAATCGAGTAGCTCTAGAAGCCTGTGTACAAGCTCGTAATNNNNNNNNNNNNNNNNNNNNNNNNNNNNNNNNNNNNNNNNNNNNNNNNNNNNNNNNNNNNNNNNNNNNNNNNNNNNNNNNNNNNNNNNNNNNNNNNNNNNNNNNNNNNNNNNNNNNNNNNNNNNNNNNNNNNNNNNNNNNNNNNNNNNNNNNNNNNNNNNNNNNNNNNNNNNNNNNNNNNNNNNNNNNNNNNNNNNNNNNNNNNNNNNNNNNNNNNNNNNNNNNNNNNNNNNNNNNNNNNNNNNNNNNNNNNNNNNNNNNNNNNNNNNNNNNNNNNNNNNNNNNNNNNNNNNNNNNNNNNNNNNNNNNNNNNNNNNNNNNNNNNNNNNNNNNNNNNNNNNNNNNNNNNNNNNNNNNNNNNNNNNNNNNNNNNNNNNNNNNNNNNNNNNNNNNNNNNNNNNNNNNNNNNNNNNNNNNNNNNNNNNNNNNNNNNNNNNNNNNNNNNNNNNNNNNNNNNNNNNNNNNNNNNNNNNNNNNNNNNNNNNNNNNNNNNNNNNNNNNNNNNNNNNNNNNNNNNNNNNNNNNNNNNNNNNNNNNNNNNNNNNNNNNNNNNNNNNNNNNNNNNNNNNNNNNNNNNNNNNNNNNNNNNNNNNNNNNNNNNNNNNNNNNNNNNNNNNNNNNNNNNNNNNNNNNNNNNNNNNNNNNNNNNNNNNNNNNNNNNNNNNNNNNNNNNNNNNNNNNNNNNNNNNNNNNNNNNNNNNNNNNNNNNNNNNNNNNNNNNNNNNNNNNNNNNNNNNNNNNNNNNNNNNNNNNNNNNNNNNNNNNNNNNNNNNNNNNNNNNNNNNNNNNNNNNNNNNNNNNNNNNNNNNNNNNNNNNNNNNNNNNNNNNNNNNNNNNNNNNNNNNNNNNNNNNNNNNNNNNNNNNNNNNNNNNNNNNNNNNNNNNNNNNNNNNNNNNNNNNNNNNNNNNNNNNNNNNNNNNNNNNNNNNNNNNNNNNNNNNNNNNNNNNNNNNNNNNNNNNNNNNNNNNNNNNNNNNNNNNNNNNNNNNNNNNNNNNNNNNNNNNNNNNNNNNNNNNNNNNNNNNNNNNNNNNNNNNNNNNNNNNNNNNNNNNNNNNNNNNNNNNNNNNNNNNNNNNNNNNNNNNNNNNNNNNNNNNNNNNNNNNNNNNNNNNTAAGTGAGAACTTTCAAATTCAGAGAAACCCTGGAATTAAAAAA-TGGGCAATCCTGAGCCAACTCCTTCTTTCCAAAAGGAAGACAAAAGGATAGGTGCAGAGACTCAATGGAAGTTGTTCTAACAAATGGAGTTGACGGTCTTGCGTTGTTATAAGAATTCTTCCATCGAAACTCCAAAAAGGATGAAGAATAAACCTAGACGCATACGTACTTAACTATAAATAATACTCTATTTATATCTAAAATTT---AAAATTTTTAGAATATTAAATTAAATAAAAAAATATGGATGACGACCCGAATCTTTATTTTATGATTATGAAAAAGTGGAAGAATTGTTGTGAATTGATTCCAAGTTTAAGAAAGAATCGAATATTCGTTTTTTAGTAAATGAAA----CTATTCCCCAGTCCGATAGATCT---------CCGACCCATCGGATGAGAATGAAGATAGAGTCCCATTCTACGTGTCAATCCTGACAACAATGAAATTTATAGTAAGAGGAAAATCCGTCGACTTTAAAAATCGTGAGGGTTCAAGTCCCTCTATCCCCAAAAACGCTCCTTTGATTCTCTAACTAATTATCCTCTTTTTTTGTTAACGATTCAAATAAAAGTTGGATCTCTTCCTCATTTCCTTTTCTTTCACAAAGGTATCCGAGCAGAAAAGTTTTTCTCTTATCACCAGTCTTGTGATGTATGATGTAAATGAGACATGAGCAGCTTTGAGCAAGGAGTACTCTTACTCATTTGAATGATTCTCAATACATATCATTACTCATACTAAGACTTACAAAA-AAAGTCTTATTTTTAAGATACAGGAAATTCCGGGACCTAGATAAGACTTTGTAATATCCTTTCGCTTTTTAATTGACATAGAACCTAGTTTTCTAGTAAAATGAGTAGACGGTGCATAGGGGNNNNNNNNNNNNNNNNNNNNNNNNNNNNNNNNNNNNNNNNNNNNNNNNNNNNNNNNNNNNNNNNNNNNNNNNNNNNNNNNNNNNNNNNNNNNNNNNNNTCGTAACAAGGTTTCCGTAGGTGAACCTGCGGAAGGATCATTGTCGAAACCTGCGAGAGCAGAAAGACCCGCGAACCCGTTCACAAACGGGCGCGGCGCCGGC------CCCGTGCCGGCCCCGGGC-CCCCGAGCCCGGGCTCGTCCCGGCACCAACACACCCCCGGCGCGGATTGCGCCAAGGACCATGAACATAAGCGCGCCCCGCCCCGTCGGTCCTCCGGCGCGG-GCGGCGGCGTCGTGTCGTTTCTACCTAACAAAACGACTCTCGGCAACGGATATCTCGGCTCTCGCATCGATGAAGAACGTAGCGAAATGCGATACTTGGTGTGAATTGCAGAATCCCGTGAACCATCGAGTCTTTGAACGCAAGTTGCGCCCGAAGCCCTCGTGGCCAGGGCACGTCTGTCTGGGCGTCACGCACCGCGTCGCCCCCACCCCCTCCGGGGGGCCGGGGCGGAGACTGGCCCCCCGTGCGCGCCCGCGCGCGGCCGGCCTAAACGCAGACCCCGCGGCCGCGAAACGGCGCGACGATTGGTGGAGTAGCCCTACGCATCGCGTCGCGCCCCGAGCGGTCCCCGGCGGCCAAGGACGACCC---CCAACCGTTGCGACCCCAGATCAGGCGGGACTACCCGCTGAGTTTAAGCATATCAATAAGCGGAGGNNNNNNNNNNNNNNNNNNNNNNNNNNNNNNNNNNNNNNNNNNNNNNNNNNNNNNNNNNNNNNNNNNNNNNNNNNNNNNNNNNNNNNNNNNNNNNNNNNNNNNNNNNNNNNNNNNNNNNNNNNNNNNNNNNNNNNNNNNNNNNNNNNNNNNNNNNNNNNNNNNNNNNNNNNNNNNNNNNNNNNNNNNNNNNNNNNNNNNNNNNNNNNNNNNNNNNNNNNNNNNNNNNNNNNNNNNNNNNNNNNNNNNNNNNNNNNNNNNNNNNNNNNNNNNNNNNNNNNNNNNNNNNNNNNNNNNNNNNNNNNNNNNNNNNNNNNNNNNNNNNNNNNNNNNNNNNNNNNNNNNNNNNNNNNNNNNNNNNNNNNNNNNNNNNNNNNNNNNNNNNNNNNNNNNNNNNNNNNNNNNNNNNNNNNNNNNNNNNNNNNNNNNNNNNNNNNNNNNNNNNNNNNNNNNNNNNNNNNNNNNNNNNNNNNNNNNNNNNNNNNNNNNNNNNNNNNNNNNNNNNNNNNNNNNNNNNNNNNNNNNNNNNNNNNNNNNNNNNNNNNNNNNNNNNNNNNNNNNNNNNNNNNNNNNNNNNNNNNNNNNNNNNNNNNNNNNNNNNNNNNNNNNNNNNNNNNNNNNNNNNNNNNNNNNNNNNNNNNNNNNNNNNNNNNNNNNNNNNNNNNNNNNNNNNNNNNNNNNNNNNNNNNNNNNNNNNNNNNNNNNNNNNNNNNNNNNNNNNNNNNNNNNNNNNNNNNNNNNNNNNNNNNNNNNNNNNNNNNNNNNNNNNNNNNNNNNNNNNNNNNNNNNNNNNNNNNNNNNNNNNNNNNNNNNNNNNNNNNNNNNNNNNNNNNNNNNNNNNNNNNNNNNNNNNNNNNNNNNNNNNNNNNNNNNNNNNNNNNNNNNNNNNNNNNNNNNNNNNNNNNNNNNNNNNNNNNNNNNNNNNNNNNNNNN
>Fallopia_cynanchoides
NNNNNNNNNNNNNNNNNNNNNNNNNNNNNNNNNNNNNNNNNNNNNNNNNNNNNNNNNNNNNNNNNNNNNNNNNNNNNNNNNNNNNNNNNNNTGTTGTCAAATACAAATAAAGGTTATGACACAAACTACAGTTTACTAGTTGTAAAACGTTTAGTTATTCGAATGTATCAACAGAATTTTTTGATTCTTTCTGTTAATGATTCTAACAAAAATGAATTTTTTGGGCACAAGAAACATTTTTATTCTCAACAGATCTCAGAGGGGTTTGCAGCTATTGCGGAAATTCCATTTTCTATGCGATTAATATCTTCTCTAGAAGGAAAAGAACTAAAAAAATCTCAAAATTTACGACCAATTCATTCAACATTTCCTTTTTTAGAGGACAAATTTTTACGTTTAAGTTTTGTGTTAGATATATTGATACCTCACCCTGTCCATCTGGAAATCTTGGTTCAAACTATTCGGTACTGGGTAAAAGATACCTCCTGTTTACATTTATTACGATTCTTTCTTTATGAGTATTGTAATAGTGTTATTACTCTAAAGAGATCTGTTTCCAATTTTTCAAAAAAAAAAAATCAAAGATTCTTATTGTTCCTATATAATTCCTATGTGTGTGAATGCGAATCCATCTTTGTTTTTCTCCGCAACCAATCCTCTCATTTACGATCAACGTCTTACGGAGCCTTTCTTGCACGAGTTTATTTCTACCTAAAGTTAGAACATTTTGTAAAAGTATTTACTAAGAACTTTTGGGTTATCCTTTGGTTCTTCAAGGATCCGTTTCTGCATTATGTTAGGTATCAAGGAAAATGGATTCTGGCTTCAAGGGGGACATTTCTTCTGATGACTAAATTAAAATATTACTTTGTCAATTTCTGGCAATATAAATTTTCCCTATGGGTGCAAACAAGAAGACTCTATATCAATCAATCATCAAATCAGCCCACGGATTTTCTGGGTTTTCTTTTAAGTGTGCGACTAAACCCGTCTGTGTTACGGAGTCAAATGCTAGAAAATTCATTCTTAATAGATAGTGGTATTAAGAGGTTTGAGACCCTAGTTCCAATTATGCCTCTAATTGGATCATTGGCTAAAGCGAAATTTTGTAACGTATTAGGACATCCCATTAGTAAGCCAGCCTGGGCTGATTTATCTGATTCTGATATTATACGCCGATTTGGGCGTATATGTAGAAATCTTTCTCANNNNNNNNNNNNNNNNNNNAATACAAATTGACTTATTATACGCCTGAGTATGAACCCCATGATCATGATATCTTGGCAGCATTTCGAGTAACTCCTCAACCTGGAGTTCCGCCAGAAGAAGCAGGGGCCGCGGTAGCTGCCGAATCTTCTACTGGTACATGGACAACCGTGTGGACCGATGGACTTACCAGCCTTGATCGTTACAAAGGACGATGCTACGACATCGAGCCTGTTCCTGGAGAAGAAAATCAATTTATTGCTTATGTAGCTTACCCATTAGACCTTTTTGAAGAAGGTTCTGTTACTAACATGTTTACTTCCATTGTGGGTAATGTATTTGGGTTCAAAGCCTTGCGTGCTCTTCGTTTGGAGGATTTGCGAATCCCTCCTGCTTATACGAAAACTTTCCAAGGCCCGCCTCACGGTATCCAAGTTGAGAGAGATAAATTGAACAAATATGGACGTCCCCTATTGGGATGTACTATTAAACCAAAATTGGGGTTGTCCGCTAAGAACTACGGTCGGGCAGTTTATGAATGTCTTCGTGGCGGACTTGATTTTACCAAAGATGATGAAAACGTGAACTCCCAACCATTTATGCGTTGGAGAGACCGTTTCTTATTCTGTGCCGAAGCTATTTTTAAATCACAGTCCGAAACAGGTGAAATCAAAGGACATTACTTGAATGCTACTGCGGGTACATGCGAAGAAATGATAAAAAGGGCTGTATTTGCCAGAGAATTGGGAGTTCCTATCGTAATGCATGACTACTTAACCGGGGGATTCACTGCAAATACTAGTTTAGCTCATTATTGCAGAGATAATGGCCTACTTCTTCACATTCACCGCGCAATGCATGCAGTTATTGATAGACAGAAAAATCATGGTATGCACTTCCGTGTACTAGCTAAAGCCTTACGTATGTCTGGTGGAGATCATATTCATGCCGGTACTGTAGTAGGTAAACTTGAAGGGGAAAGGGAGATTACTTTAGGGTTTGTTGATTTACTACGTGATGACTTTGTTGAAAAAGACCGAAGTCGCGGTATTTATTTCACTCAACCTTGGGTTTCCATGCCTGGTGTTATTCCTGTGGCTTCCGGGGGTATTCACGTTTGGCATATGCCCGCTCTAACCGAGATCTTTGGGGACGATTCTGTACTACAGTTCGGTGGCGGAACTTTAGGCCACCCATGGGGAAATGCACCGGGTGCTGTAGCGAATCGAGTAGCTCTAGAAGCCTGTGTACAAGCTCGTAATGAGGGGCGTGATCTTGCTCGCGAGGGTAACGATATTATTCGTAAAGCTGCCAAATGGAGTCCTGAGCTAGCTGCCGCTNNNCCGCTATTCTATATTTTCTTGAAAGGGGCGCTCAACCTACTGGAACTGTTTATGATATTTTAAAGAAGGCAGAGGTTTTTAAAGAACTTCGCCCTAATGAAACGACAGTCACTTAAAAAAAAAAATACAACAAGAAAGGGACTTGAGCGATTCGTATATAGTTTGATAGAATCCTTTCTTTATTATTCCCACCCTTTTTGCTTTATTCAGACCTATTTTGTATTGTTCTCGTAGGAGGTTGTGTCTCTTTTACTGATTGATCAAAATAAACATTTTTGATATAAGATGCCTAGAAAAAAGGATCAAGTGACTAAACAAGCAAGTTTTATATTGACCAAATAACTAACGGTAGGAATTGGAGCTAGCAATAAACAATTCTGACATTCATTTCAATTGGATGGTTTTCTTTGGAACTAGACGCAAAAAGAATTAATTATTTGATGTATAATTTTTGAAATTTTTTCTACTTCTTTTGTATTTCGCTCTACATTCCTTTCTAATCATCTACCTTATTTAGCTAATTTAGATAGTGCCAATCCAACACAAGTTCTTTTTTTTTATTGATTATTTTCTTATCTTAAATTTTCAATGAAATTTTTATAATTTAGATTTTTCGTTCTATATAACATACATATTGACAAGAGTGTAGTGAACAAATATAATTCAAGTGTAAATGGATCCCTTTTTCTCTATTTTTTTGTCCTACATACAAAACACAGGTTTTGTTTTTTACTTTATTCAAAGATTTGTTGAATTTGTTGTGATACAAAACAAAACTGCTTATAAGGAAATAGATAGATAATAAAAAAAAGAATATCTGAAAATATAGAGATAGAAAGATAGAGAAAAAA-TAGAATATATATCTATCTATAATGTAGTGGATGAAAATATCTAAGAAACAGTCTAGTTTTCTATTTGAAAATTTCTTGTATTGTCAGTTGATCTTTT--TTTCTTTTTTGCTAATTCACCTTTTTTGTTGGCTTGTCTAATTTCGTTATTTTGATCTCGATTGTATCTATATACTATACTAAGTGAGAACTTTCAAATTCAGAGAAACCCTGGAATTAAAAAAATGGGCAATCCTGAGCCAACTCCTTCTTTCCAAAAGGAAGAAAAAAGGATAGGTGCAGAGACTCAATGGAAGCTGTTCTAACAAATGGAGTTGACGGTCTTGCGTTGTTATAAGAATTCTTCCATCGAAACTCCAAAAAGGATGAAGAATAAACCTAGACGCATACGTACTTAAATATAAATAATACTCTATTTATTC-ATAATATATATAGAATAGATAGAATATTCAATTAAATGAAAAAATATTGATGACGACCCGAATCTTTATTTTATGACTATGCAAAAGTGGAAGAATTGTTGTGAATCGATTCCAAGTTTAAGAAAGAATCGAATATTCGTTTTTTAGTAAATTAAAGCATTTATTCCCCAGTCCGATAGATCTTTTGAAACCCCGACCCATCGGATGAGAATGAAGATAGAGTCCCGTTCTACGTGTCAATCCTGACAACAATGAAATTTATAGTAAGAGGAAAATCCGTCGACTTTAAAAATCGTGAGGGTTCAAGTCCCTCTATCCCCAAAAAAGATCCTTTGATTCTCTAACTAATTATCCTCTTTTTTTGTTAACGATTCAAATAAAAGTTGGGTCTCTTCCTCATTTACTCTTCTTTCACAAGGGTATCCGAACAGAAAAGTTTTTCTCTTATCACAAGTCTTGTGATGTATGATGTAAATGAGACATGAGCAGCTTTGAGCAAGGAGTACTCTTACTCATTTGAATGATTCCCAATACATATCATTACTCGTACTGAGACTTACAAAAAAA-GTCTTCTTTTGAAGATACAGGAAATTCCGGGACATAGATAAGACTTTGTAATACCCTTTCGCCTTTTAATTGACATAGAACCCAGTTTTCTAGTAAAATGAGTAGATGATGCATAGGGANNNNNNNNNNNNNNNNNNNNNNNNNNNNNNNNNGGCGGTCCGCTGCCGGCGACGTCGCGAGAAGTCCACTGAACCTTATCATTTAGAGGAAGGAGAAGTCGTAACAAGGTTTCCGTAGGTGAACCTGCGGAAGGATCATTGTCGAAACCTGCGAGAGCAGAAAGACCCGCGAACACGTTCACAGCC--------------------------------------------AAGCCCGGGCTCGTCCCGGCACCAACACAACCCCGGCGCGGATTGCGCCAAGGACCACGAACAGCAGCGCGTCCCGTGCCGTCGGTCCTCCGGCGCGC-GCGGCGACGTCGYGTCGTTTCTATCTAACAGAACGACTCTCGGCAACGGATATCTCGGCTCTCGCATCGATGAAGAACGTAGCGAAATGCGATACTTGGTGTGAATTGCAGAATCCCGTGAACCATCGAGTCTTTGAACGCAAGTTGCGCCCGAAGCCCTCGTGGCCAGGGCACGCCTGTCTGGGCGTCACGCACCGCGTCGCCCCCACCCCCTCCGGGGGATCGGGGCGGAGACTGGCCCCCCGTGCGCGCCCGCGCGCGGCCGGCCTAAACGCAGACCCCGCGGCCCCGAAGRGGCACGGCGATTGGTGGAGTAGACCTACGCATCGCGCCGCGCAACGAGGGGCCCGAGGCGGTCAGGGAAGAYSCATAMTAACCGTTGCGACCCCAGATCAGGCGGGACYACCCGCTGAGTTTAAGCATATCAATAAGCGGAGGNNCACCCACGACCGTTYATGGTGACGGAGCCGGGGGAGGTTGCAAGGGGTAAAAAGAATGGACTTGATTACTTGTTTCATCTCTATGAGCTTTGCCATGATTTCCTTATTCAAGTTCAGAATCTTGCTAAAGATTGCGGAGACAAGTGCCCAACTAAGGTAACTACTAATTTGCTAA-----------------------------TACGTAATTTGTAAGTAGTTTGATCATATAGTAACTATAGCTAGTTAGCTAG------------ACGTATATTGACAACTTTAGATTCATAAAATCTAGCTAGCAAAAAGAACATTCATTTGCTTGAATATATCCCTCTCTATATGTAGCTACTAGCTAGAAATATAAAGAGTAAAGACAAATATAGTGGGAAAATGAGGTAAAAGATTGATGGATATATCAT-----GATTGACTAATGCTTGTTGGATAACAATTCAAAAGTTATTTTTTA-GGAATCGTTAATTAGAATGGA----------------------------------TTATGAAG-------TATCTTGTTAGTGGAAATATGGTTTGTTTGAAAACTGATGTTAGTG-----GCAGCTACTGCCGTTGATTTAGGGGTATTTATAGTTA-----ATTGTTTATATGGAGTTAGTAAAATCC-TTTCAATGACTAGTCAAT-ACTAATTATTTTTGCCCACAAAAACACTTGTTATCCCAACAT-------------------------------TGTTGTGTATTCTCTATTAATTGATTACATCTATAATAGTGTATAGTACTTAATAATNNNNNNNNNNNNNNNNNNNNNNNNNNNNNNNNNNNNNNNNNNNNNNNNNNNNNNNNNNNNNNNNNNNNNNNNNNNNNNNNNNNNNNNNNNNNNNNNNNNNNNNNNNNNNN
>Reynoutria_multiflora
NNNNNNNNNNNNNNNNNNNNNNNNNNNNNNNNNNNNNNNNNNNNNNNNNNNNNNNNNNNNNNNNNNNNNNNNNNNNNNNNNNNNNNCATTTTGTTGTCAAATACAAATAAAGGTTATGACACAAACTACAGTTTACTAGTTGTAAAACGTTTCGTTATTCGAATGTATCAACAGAATTATTTGATTCTTTCTGTTAATGATTCTAACAAAAATGAATTTCTTGGGCACAAGAAAAATTTTTATTCTCAACAGATCTCAGAGGGGTTTGCAGCTATTGCGGAAATTCCATTTTCTATGCGATTAATATCTTCCCTAGAAGGAAAAGAACTAAAAAAATCTCAAAATTTACGACCAATTCATTCAACATTTCCTTTTTTAGAGGACAAATTTTTACATTTAAGTTTTGTGTTAGATATATTGATACCTCACCCTGTCCATCTGGAAATCTTGGTTCAAACTATTCGGTACTGGGTAAAAGATACCTCCTGTTTGCATTTATTACGATTCTTTCTTTATGAGTATTGTAATAGTGTTATTACTCTAAAGAGATCTGTTTCCAATTTTTCAAAAAAAAAGAATCAAAGATTCTTATTGTTCCTATATAATTCCTATGTGTGTGAATGTGAATCCATCTTCGTTTTTCTCCGCAACCAATCCTCTCATTTACGACCAACGTCTTACGAAGCCTTTCTTGCACGAGTTTATTTCTACCTAAAGTTAGAACATTTTTTAAAAGGTTTTACTAAGCACTTTTGGGTTATCCTTTGGTTCTTCAAGGATCCTTTTCTGCATTATGTTAGGTATCAAGGAAAATGGATTTTGGCTTCAAGGGGGACATTTCTTCTGATGACTAAATTTAAATATTACTTTGTCAATTTCTGGCAATATAATTTTTCCCTATGGGTGCAAACAAGAAGACTCTATATCAATCAATCATCAAATCAGCCCACGGATTTTATGGGTTTTCTTTTAAGTGTGCGACTAAACCCGTCCGTGTTACGGAGTCAAATGCTAGAAAATTCATTCTTAATAGATAGTGGTATTAAGAAGTTTGAGACCCTAGTTCCAATTATGCCTCTAATTGGATCATTGGCTAAAGCGAAATTTTGTAACGTATTAGGACATCCCATTAGTAAGCCAGCCTGGACTGATTTATCTGATTCTGAGATTATACGCCGATTTGGGCGTATATGTAGAAATCTTTCTCATTATTACAGCGGATCTNNNNNNNNNNNNNNNNNNNNNNNNNNNNNNNNNNNNNNNNNNNNNNNNNNNNNNNNNNNNNNNNNTTTCGAGTAACTCCTCAACCTGGAGTTCCGCCAGAAGAAGCAGGGGCCGCGGTAGCTGCCGAATCTTCTACTGGTACATGGACAACCGTGTGGACCGATGGACTTACCAGCCTTGATCGTTACAAAGGACGATGCTACGGCATCGAGCCTGTTCCTGGAGAAGAAAATCAATTTATTGCTTATGTAGCTTACCCATTAGACATTTTTGAAGAAGGTTCTGTTACTAACATGTTTACTTCCATTGTGGGTAATGTATTTGGGTTCAAAGCCCTGCGTGCTCTTCGTTTGGAGGATTTGCGAATCCCTCCTGCTTATACGAAAACTTTCCAAGGCCCGCCTCATGGTATCCAAGTTGAGAGAGATAAATTGAACAAATATGGACGTCCCCTATTGGGATGTACTATTAAACCGAAATTGGGGTTGTCCGCTAAGAACTACGGTCGGGCAGTTTATGAATGTCTTCGTGGCGGACTTGATTTTACCAAAGATGATGAAAACGTGAACTCCCAACCATTTATGCGTTGGAGAGACCGTTTCTTATTCTGTGCCGAAGCTATTTTTAAATCACAGTGCGAAACAGGTGAAATCAAAGGACATTACTTGAATGCTACTGCAGGTACATGCGAAGAAATGATAAAAAGGGCTGTATTTGCCAGAGAATTGGGAGTTCCTATCGTAATGCATGACTACTTAACAGGGGGATTCACTGCAAATACTAGTTTAGCTCATTATTGCAGAGATAATGGCCTACTTCTTCACATTCACCGCGCAATGCATGCAGTTATTGATAGACAGAAAAATCACGGTATGCACTTCCGTGTACTAGCTAAAGCCTTACGTATGTCTGGTGGAGATCATATTCATGCCGGTACTGTAGTAGGTAAACTTGAAGGGGAAAGGGACATTACTTTAGGGTTTGTTGATTTACTACGTGATGACTTTGTTGAAAAAGACCGAAGTCGCGGTATTTATTTCACTCAACCTTGGGTTTCCATGCCTGGTGTTATTCCTGTGGCTTCCGGGGGTATTCACGTTTGGCATATGCCCGCTCTAACCGAGATCTTTGGGGATGATTCTGTACTACAGTTCGGTGGCGGAACTTTAGGCCACCCATGGGGAAATGCGCCGGGTGCTGTAGCGAATCGAGTAGCTCTAGAAGCCTGTGTACAAGCTCGTAATNNNNNNNNNNNNNNNNNNNNNNNNNNNNNNNNNNNNNNNNNNNNNNNNNNNNNNNNNNNNNNNNNNNNNNNNNNNNNNNNNNNGCTATTCTATATTTTCTTGAA-GGGGCGCTCAACCTACTGGAACTGTTTATGATATTTTAAAGAAGGCAGAGGTTTTGAAAGAACTTCGCCCTAATGAAACGACATTCACTTAAAAAAAAAAATACAACAAGAAAGGGACTTGAGCGATTCGTATATAGTTTGATAGAATCCTTTCTTTATTATTCCCACCCTTTTTGCTCTATTCAGACCTATTTTGTATTGTTCTCCTAGGAGGCTGTGTCTCCTTTAATGATTGATAAAAATAAAAATTTTGGATATAAGATGTCTAGAAAAAAGGATCAAGTGAATAAACAAGCAAGTTTTAGATTGACCAAATAACTAACGGTAGGAATTGGAGCTAGCAAGAAACAATTCTGACATTCATTTCAATTGTATGGTTTTCTTTGGAACTATACGCAAAAAGAATTAATTATTTGACGTATAATTTTTGATATTTTTTCTACTTCTTTTGTATTTCGCTCTACATTCCTTTCTAATCATCTACCTTATTTAGCTAAATTAGATAGTGCCAATCCAACACAAGTTCTTTTTTTTTATTGATTATTTTCTTATCTTAAATTTTCAATGAAATTT-TAAGA-----ATTT----------CGAACATACATATTGACAAGAGTGTAGTGAACAAATATAATTCAAGTGTAAATGGATCCGTTTTTCTCTATTTTTTTGTCCTACATACAAAACACAGGTTTTGTTTTTTACGTTATTCAAAGATTTGTTGAATTTGTTGTGATACAAAACAAACCTGCTTATAAGGAAATGGATAGATAATAAAAA----------TGAA-----A---ATGTAGAGATAGAGAAAAAAATAGAATATATA------TGTAGTG-----------AATATCTAAGAAACAGTCTAGTTTTTTATTTGAAAATTTCTTGTATTGTCAGTTGATCT---TTTTTCTTTTTTGCTAATTCAACG-----GTTGGCTTGTCTAATTTCGTTATTTTGATCTCGATTGTATCTATATACTNNNNTAAGTGAGAACTTTCAAATTCAGAGAAACCCTGGAATTAAAAAAATGGGCAATCCTGAGCCAACTCCTTCTTTCCAAAAGGAAGAAAAAAGGATAGGTGCAGAGACTCAATGGAAGCTGTTCTAACAAATGGAGTTGACGGTCTTGCGTTGTTATAAGAATTCTTCCATCGAAACTCCAAAAAGGATGAAGAATAAATCTAGACGCATACGTACTTAAATATAAATAATACTCTATTTATT------TATATATAAAA----TAGAATATTCAATTAAATGAAAAAATATTGATGACGACCCGAATCTTTATTTTATGACTATGAAAAAGTGGAAGAATTGTTGTGAATCGATTCCAAGTTTAAGAAAGAATCGAATATTCGTTTTTTAGTAAATTAAAGCATTTATTCCCCAGTCCGATAGATCTTTTGAAAACCCGACCCATCGGATGAGAATGAAGATAGAGTCCCGTTCTACGTGTCAATCCTGACAACAATGAAATTTATAGTAAGAGGAAAATCCGTCGACTTTAAAAATCGTGAGGGTTCAAGTCCCTCTATCCCCAAAAAAGATCCTTTGATTCTCTAACTTATTATCCTCTTTTTTTGTTAACGATTCAAATAAAAGTTGGGTCTCTTCCTCATTTACTCTTCTTTCACAAAGGTATCCGAGCAGAAAAGTTTTTCTCTTATCACAAGTCTTGTGATGTATGATGTAAATGAGACGTGAGCAGCTTTGAGCAAGGAGTACTCTTACTCATTTGAATGATTCCCAATACATATCATTACTCGTACTAAGACTTACAAAAAAAAGTCTTCTTTTGAAGATACAGGAAATTCCGGGACCTAGATAAGACTTTGTAATATCCTTTCGCCTTTTAATTGACATAGACCCCAGTTTTCTAGTAAAATGAGTAGACGATGCATANNNNNNTCCGGTGAAGTGTTCGGATCGCGGCGACGTGGGCGGTCCGCTGCCGGCGACGTCGCGAGAAGTCCACTGAACCTTATCATTTAGAGGAAGGAGAAGTCGTAACAAGGTTTCCGTAGGTGAACCTGCGGAAGGATCATTGTCGAAACCTGCGAGAGCAGAAAGACCCGCGAACCCGTCCACAAAACACCGGGG----GGC------CCCGCGCC-----------CCCCAAGCCCGGGCTCGTCCCGGCACCAACAAAACCCCGGCGCGGATTGCGCCAAGGACCATGGACAATAGCGCGCCCCGCCCCGCCGGGCCCCCGGCGCGG-GCGGCGGCGTCGTGTCGTTTCTCCTTAACAGAACGACTCTCGGCAACGGATATCTCGGCTCTCGCATCGATGAAGAACGTAGCGAAATGCGATACTTGGTGTGAATTGCAGAATCCCGTGAACCATCGAGTCTTTGAACGCAAGTTGCGCCCGAAGCCCTCGCGGCCAGGGCACGCCTGTCTGGGCGTCACGCACCGCGTCGCCCCCACCCCCTCCGGGGGATCGGGGCGGAGACTGGCCCCCCGTGCGCCCCCGCGCGCGGCCGGCCTAAACGCAGACCCCGCGGCCGCAAAACGGCGCGACGATTGGTGGTGTGGCCCTGCGCATCGCGTCGCGCCCCGAGCGGCCCCCGGCGGCCACGGCCGACCCC--CCAACCGTTGCGACCCCAGATCAGGCGGGACTACCCGCTGAGTTTAAGCATATCAATAAGCGGAGGNNNNNNNNNNNNNNNNNNNNNNNNNNNNNNNNNNNNNNNNNNNNNNNNNNNNNNNNNNNNNNNNNNNNNNNNNNNNNNNNNNNNNNNNNNNNNNNNNNNNNNNNNNNNNNNNNNNNNNNNNNNNNNNNNNNNNTTGTGGAGACAAGTGCCCCCCTAAGGTAACTACTTATTTGCTTATTAATGTTTTATGCATAACTAATTGATTGTACGTAAATTGTAAGTAGTTTGATCATATAGTAACTATAGCTAGTTAGCTAGGTAAAGTGAGGGACATGTAATGACAACTTTGGATTCATAAAATCTAGCTAGCAGAAAGAACATTCATTTGCTTGAATATATCCCTCTCTGTATGTAGCTACTAGCTAGAAATATATATA----------ATATAGTGGGAAAATGAGGTAAGAGATTGATGGATATATAAT-----GATGGACTAATGTTTGTTGAATAACAATTCAAAACTTATTTTTAT-GGAATTGTTAATTAGAATTGAACAATATGGTTGTTAGTATTAGTGGGTCATATATTTATGG---------TATCTTGTTAGTGGAGACATGGTTTGTATCAGTACTGGTGCTAGTG-----GCAGATACTGCCGTTGATTTAGGGGTATTTATAGTTA--------GTTTATATGGATTTAGTGTAATCTGTTTTAATTATTAGTCATT-AATAATTACTTTTGCCCAAAAAAACACTTTTCATCCCAACATTGTTGTAAGTGT-----------------------------TCTCTATTAATTGATAACATCTATAATGGTGTACACTATTTAATAATGTTAAAACATGAAACGAAATCCAGGTAACGAACCAAGTGTTCAGATACGCAANNNNNNNNNNNNNNNNNNNNNNNNNNNNNNNNNNNNNNNNNNNNNNNNNNNNNNNNNN
>Reynoutria_japonica_var._uzenensis
NNNNNNNNNNNNNNNNNNNNNNNNNNNNNNNNNNNNNNNNNNNNNNNNNNNNNNNNNNNNNNNNNNNNNNNNNNNNNNNNNNNNNNTATTTTGTTGTCAAATACAAATAAAGGTTATGACACAAACTACAGTTTACTAGTTGTAAAACGTTTAGTTATTCGAATGTATCAACAGAATTATTTGATTCTTTCTGTTAATGATTCTAACAAAAATGAATTTCTTGGGCACAAGAAAAATTTTTATTCTCAACAGATCTCAGAGGGGTTTGCAGCTATTGCGCAAATTCCGTTTTCTATGCGATTAATATCTTCCCTAGAAGGAAAAGAACTAAAAAAATCTCAAAATTTACGACCAATTCATTCAACATTTCCTTTTTTAGAGGACAAATTTTTACGTTTAAGTTTTGTGTTAGATATATTGATACCTCACCCTGTCCATCTGGAAATCTTGGTTCAAACTATTCGGTACTGGGTAAAAGATACCTCCTGTTTGCATTTATTACGATTCTTTCTTTATGAGTATTGTAATAGCGTTATTACTCTAAAGAGATCTGTTTCCAATTTTTCAAAAAAAAAGAATCAAAGATTTTTATTGTTCCTATATAATTCCTATGTGTGTGAATGCGAATCCATCTTCGTTTTTCTCCGCAACCAATCTTCTCATTTACGATCAACGTCTTACGGAGCCTTTCTTGCACGAGTTTATTTCTACCTAAAGTTAGAACATTTTTTAAAAG------CTAAGCACTTCGGGGTTATCCTTTGGTTCTTCAAGGATCCTTTTCTGCATTCTGTTAGGTATCAAGGAAAATGGATTCTGGCTTCAAGAGGGACATTTCTTCTGATGACTAAATTTAAATATTACTTTGTCAATTTCTGGCAATATAATTTTTCCCTATGGGTGCAAACAAGAAGACTCTATATCAATCAACCCTCAAACCAGCCCACGAATTTTATGGGTTTTCTTTTAAGTGTGCGACTAAACCCATCTGTGTTACGGAGTCAAATGTTAGAAAATTCATTCTTAATAGATAGTGGTATTAAGAAGTTTGAGACCCTAGTTCCAATTATGCCTCTAATTGGATCATTGGCTAAAGCGAAATTTTGTAACGTATTAGGACATCCCATTAGTAAGCCAGCCTGGACTGATTTATCTGATTCTGATATTATACGCCGATTTGGGCGTATATGTAGAAATCTTTCTCATTATTACAGCGGATCTNNNAATACAAATTGACTTATTATACTCCTGAGTATGAACCCCATGCTCATGATATCTTGGCAGCATTTCGAGTAACTCCTCAACCTGGAGTTCCGCCAGAAGAAGCAGGGGCCGCGGTAGCTGCCGAATCTTCTACTGGTACATGGACAACCGTGTGGACCGATGGACTTACCAGCCTTGATCGTTACAAAGGACGATGCTACGGCATCGAGCCTGTTCCTGGAGAAGAAAATCAATTTATTGCTTATGTAGCTTACCCATTAGACCTTTTTGAAGAGGGTTCTGTTACTAACATGTTTACTTCCATTGTGGGTAATGTATTTGGGTTCAAAGCCCTGCGTGCTCTTCGTTTGGAGGATTTGCGAATCCCTCCTGCTTATACGAAAACTTTCCAAGGCCCGCCTCACGGTATCCAAGTTGAAAGAGATAAATTGAACAAATATGGACGTCCCCTATTGGGATGTACTATTAAACCGAAATTGGGGTTGTCCGCTAAGAACTACGGTCGGGCAGTTTATGAATGTCTTCGTGGCGGACTTGATTTTACCAAAGATGATGAAAACGTGAACTCCCAACCATTTATGCGTTGGAGAGACCGTTTCTTATTCTGTGCCGAAGCTATTTTTAAATCACAGTGCGAAACAGGTGAAATCAAAGGACATTACTTGAATGCTACTGCAGGTACATGCGAAGAAATGATAAAAAGGGCTGTATTTGCCAGAGAATTGGGAGTTCCCATCGTAATGCATGACTACTTAACAGGGGGATTCACTGCAAATACTAGTTTAGCTCATTATTGCAGAGATAATGGCCTACTTCTTCACATTCACCGCGCAATGCATGCAGTTATTGATAGACAGAAAAATCACGGTATGCACTTCCGTGTACTAGCTAAAGCCTTACGTATGTCTGGTGGAGATCATATTCATGCCGGTACTGTAGTAGGTAAACTTGAAGGGGAAAGGGACATTACTTTAGGGTTTGTTGATTTACTACGTGATGACTTTGTTGAAAAAGACCGAAGTCGCGGTATTTATTTCACTCAACCATGGGTTTCCATGCCTGGTGTTATTCCTGTGGCTTCCGGGGGTATTCACGTTTGGCATATGCCCGCTCTAACCGAGATCTTTGGGGATGATTCTGTACTACAGTTCGGTGGCGGAACTTTAGGCCACCCATGGGGAAATGCGCCGGGTGCTGTAGCGAATCGAGTAGCTCTAGAAGCCTGTGTACAAGCTCGTAATGAGGGGCGTGATCTTGCTCGCGAGGGTAACGATATTATTCGTAAAGCTGCCAAATGGAGTCCTGAGCTAGCTGCCGCNNNNNNGCTATTCTATATTTTCTTGAAAGGGGCGCTCAACCTACTGGAACTGTTTATGATATTTTAAAGAAGGCAGAGGTTTTTAAAGAACTTCGCCCTAATGAAACGACATTCACTTAATAAAAAAAATACAACAAGAAAGGGACTTGAGCGATTCGTATATAGTTTGATAGAATCCTTTCTTTATTATTCCCACCCTTTTTGCTCTATTCAGATCTATTTTGTATTGTTTTCGTAGGAGGCTGTGTCTCCTTTAATTATTGATCAAAATAAAAATTTTTGATATAAGATGTCTAGAAAAAAGGATCAAGTAAATAAACAAGCAAGTTTTATATTGACCAAATAACTAACGGTAGGAATTGGAGCTAGCAATAAACAATTCTGACATTTATTTCAATTGGATGGTTTTCTTTGGAACTATACGCAAAAAGAATTCATTATTTGACGTATAATTTTTGATATTTTTTCTACTTCTTTTGTATTTCGCTCTACATTCCTTTCTGATCATCTACCTTATTTAGCTAATTTAGATAGTGCCAATCCAACACAAGTTCTTTTTTTTTATTGATTATTTTCGTATCTTAAATTTTCAATGAAATTTTTATAATTTCGATTTTTCGTTCTATATAACATACATATTGACAAGAGTGTAGTGAACAAATATAATTCAAGTGTAAATGGATCCGTTTTTCTCTATTTTTTTGTCCTACATACAAAACACAGGTTTTGTTTTTTACTTTATTCAAAGATTTGTTGAATTTGTTATGATACAAAACAAAACTGCTTATAAGGAAATGGATAGATAATAAAAAAAA-AATATCTGAAAATATAGAGATAGAAAGATAGAGAAAAAAATAGAATATATATCTATCTATAATGTAGTGGATGAAAATATCTAAGAAACAGTCTAGTTTTTTATTTGAAAATTTCTTGTATTGTCAGTTGATCTTTTTTTTTCTTTTTTGCTAATTCAACGTTTTGGTTGGCTTGTCTAATTTCGTTATTTTGATCTCGATTGTATCTATATACTNNNNTAAGTGAGAACTTTCAAATTCAGAGAAACCCTGGAATTAAAAAAATGGGCAATCCTGAGCCAACTCCTTCTTTCCAAAAGGAAGAAAAAGGGATAGGTGCAGAGACTCAATGGAAGCTGTTCTAACAAATGGAGTTGATGGTCTTGCGTTGTTATAAGAATTCTTCCATCGAAACTCCAAAAAGGATGAAGAATAAACCTAGACGCATACGTACTTAAATATAAATAATACTTTATTTATATGAAAAATTTTATAAAAT----AGAATATTCAATTAAATGAAAAAATATTGATGACGACCCGAATCTTTATTTTATGACTATGAAAAAGTGGAAGAATTGTTGTGAATCGATTTCAAGTTTAAGAAAGAATCGAATATTCGTTTTT-AGTAAATTAAAGCATTTATTTACCAGTCCGATAGATCTTTTGAAAACCCGACCCATCGGATGAGAATGAAGATAGAGTCCCGTTCTACGTGTCAATCCTGACAACAATGAAATTTATAGTAAGAGGAAAATCCGTCGACTTTAAAAATCGTGAGGGTTCAAGTCCCTCTATCCCCAAAAAAGATCCTTTGATTCTCTAACAAATTATCCTCTTTTTTTGTTAACGATTCAAATAAAAGTTAGGTCTCTTCCTCATTGACTCTTCTTTCACAAAGGTATCCGAGCAGAAAAGTTTTTCTCTTATCACAAGTCT-------TATGATGTAAATGAGACATGAGCAGCTTTGAGCAAGGAGTACTCTTACTCATTTGAATGATTCCCAATACATATCATTACTCGTACTAAGACTTACAAAAAAAAGTCTTCTTTTGAAGATACAAGAAATTCCGGGACCTAGATAAGACTTTGTAATACCCTTTCGCCTTTTAATTGACATAGACCCCAGTTTTCTAGTAAAATGAGTAGACGATGCATAGGGANNNNNNNNNNNNNNNNNNNNNNNNNNNNNNNNNGGCGGTTCGCTGCCGGCGACGTCGCGAGAAGTCCACTGAACCTTATCATTTAGAGGAAGGAGAAGTCGTAACAAGGTTTCCGTAGGTGAACCTGCGGAAGGATCATTGTCGAAACCTGCGAGAGCAGAAAGACCCGCGAACCCGTTCACAACACACCGGGGGCGCGGCGCCGGCCTCGCGCCTGCTCCGCGGCCCCCACGCCCGGGCCCGTCCCGGCACCAACACAACCCCGGCGCGGATTGCGCCAAGGACCATGAACAATAGCGCGCCCCGTCCCGCCGG-CCTCCGGCGCGG-GCGGCAGCGTCGTGTCGTTTCTACTTAACAAAACGACTCTCGGCAACGGATATCTCGGCTCTCGCATCGATGAAGAACGTAGCGAAATGCGATACTTGGTGTGAATTGCAGAATCCCGTGAACCATCGAGTCTTTGAACGCAAGTTGCGCCCGAAGCCCTCGTGGCCAGGGCACGTCTGTCTGGGCGTCACGCACCGCGTCGCCCCCTCCCCCTCCGGGGGGTCGGGGCGGAGACTGGCCCCCCGTGCGCTCCCGCGCGCGGCCGGCCTAAACAAAGACCCCGTGACCGCGAAGCGGCGCGACGATTGGTGGTGTGGCCCTGCGCATCGCGTCGCGTCCCGAGCGGCCCACGGCGGCCACGGACGGCCCCGATCAACCGTTGCGACCCCAGATCAGGCGGGACTACCCGCTGAGTTTAAGCATATCAATAAGCGGAGGNNNNNNNNNNNNNNNNNNNNNNNNNNNNNNNNNNNNNNNNNNNNNNNNNNNNNNNNNNNNNNNNNNNNNNNNNNNNNNNNNNNNNNNNNNNNNNNNNNNNNNNNNNNNNNNNNNNNNNNNNNNNNNNNNNNNNNNNNNNNNNNNNNNNNNNNNNNNNNNNNNNNNNNNNNNNNNNNNNNNNNNNNNNNNNNNNNNNNNNNNNNNNNNNNNNNNNNNNNNNNNNNNNNNNNNNNNNNNNNNNNNNNNNNNNNNNNNNNNNNNNNNNNNNNNNNNNNNNNNNNNNNNNNNNNNNNNNNNNNNNNNNNNNNNNNNNNNNNNNNNNNNNNNNNNNNNNNNNNNNNNNNNNNNNNNNNNNNNNNNNNNNNNNNNNNNNNNNNNNNNNNNNNNNNNNNNNNNNNNNNNNNNNNNNNNNNNNNNNNNNNNNNNNNNNNNNNNNNNNNNNNNNNNNNNNNNNNNNNNNNNNNNNNNNNNNNNNNNNNNNNNNNNNNNNNNNNNNNNNNNNNNNNNNNNNNNNNNNNNNNNNNNNNNNNNNNNNNNNNNNNNNNNNNNNNNNNNNNNNNNNNNNNNNNNNNNNNNNNNNNNNNNNNNNNNNNNNNNNNNNNNNNNNNNNNNNNNNNNNNNNNNNNNNNNNNNNNNNNNNNNNNNNNNNNNNNNNNNNNNNNNNNNNNNNNNNNNNNNNNNNNNNNNNNNNNNNNNNNNNNNNNNNNNNNNNNNNNNNNNNNNNNNNNNNNNNNNNNNNNNNNNNNNNNNNNNNNNNNNNNNNNNNNNNNNNNNNNNNNNNNNNNNNNNNNNNNNNNNNNNNNNNNNNNNNNNNNNNNNNNNNNNNNNNNNNNNNNNNNNNNNNNNNNNNNNNNNNNNNNNNNNNNNNNNNNNNNNNNNNNNNNNNNNNNNNNNNNNNNNNNNNNNNNNNNNNNNNNNNNNNNNNNNNNN
>Reynoutria_japonica_var._japonica
NNNNNNNNNNNNNNNNNNNNNNNNNNNNNNNNNNNNNNNNNNNNNNNNNNNNNNNNNNNNNNNNNGGGTTTTGGTTTAA-CGGGCCTATTTTGTTGTCAAATACAAATAAAGGTTATGACACAAACTACAGTTTACTAGTTGTAAAACGTTTAGTTATTCGAATGTATCAACAGAATTATTTGATTCTTTCTGTTAATGATTCTAACAAAAATGAATTTCTTGGGCACAAGAAAAATTTTTATTCTCAACAGATCTCAGAGGGGTTTGCAGCTATTGCGCAAATTCCGTTTTCTATGCGATTAATATCTTCCCTAGAAGGAAAAGAACTAAAAAAATCTCAAAATTTACGACCAATTCATTCAACATTTCCTTTTTTAGAGGACAAATTTTTACGTTTAAGTTTTGTGTTAGATATATTGATACCTCACCCTGTCCATCTGGAAATCTTGGTTCAAACTATTCGGTACTGGGTAAAAGATACCTCCTGTTTGCATTTATTACGATTCTTTCTTTATGAGTATTGTAATAGCGTTATTACTCTAAAGAGATCTGTTTCCAATTTTTCAAAAAAAAAGAATCAAAGATTTTTATTGTTCCTATATAATTCCTATGTGTGTGAATGCGAATCCATCTTCGTTTTTCTCCGCAACCAACCTTCTCATTTACGATCAACGTCTTACGGAGCCTTTCTTGCACGAGTTTATTTCTACCTAAAGTTAGAACATTTTTTAAAAG------CTAAGCACTTCGGGGTTATCCTTTGGTTCTTCAAGGATCCTTTTCTGCATTCTGTTAGGTATCAAGGAAAATGGATTCTGGCTTCAAGAGGGACATTTCTTCTGATGACTAAATTTAAATATTACTTTGTCAATTTCTGGCAATATAATTTTTCCCTATGGGTGCAAACAAGAAGACTCTATATCAATCAACCCTCAAACCAGCCCACGAATTTTATGGGTTTTCTTTTAAGTGTGCGACTAAACCCATCTGTGTTACGGAGTCAAATGTTAGAAAATTCATTCTTAATAGATAGTGGTATTAAGAAGTTTGAGACCCTAGTTCCAATTATGCCTCTAATTGGATCATTGGCTAAAGCGAAATTTTGTAACGTATTAGGACATCCCATTAGTAAGCCAGCCTGGACTGATTTATCTGATTCTGATATTATACGCCGATTTGGGCGTATATGTAGAAATCTTTCTCATTATTACAGCGGATCTNNNNNNNNNNNNNNNNNNNNNNNNNNNNNNNNNNNNNNNNNNNNNNNNNNNNNNNNNNNNNNNNNTTTCGAGTAACTCCTCAACCTGGAGTTCCGCCAGAAGAAGCAGGGGCCGCGGTAGCTGCCGAATCTTCTACTGGTACATGGACAACCGTGTGGACCGATGGACTTACCAGCCTTGATCGTTACAAAGGACGATGCTACGGCATCGAGCCTGTTCCTGGAGAAGAAAATCAATTTATTGCTTATGTAGCTTACCCATTAGACCTTTTTGAAGAGGGTTCTGTTACTAACATGTTTACTTCCATTGTGGGTAATGTATTTGGGTTCAAAGCCCTGCGTGCTCTTCGTTTGGAGGATTTGCGAATCCCTCCTGCTTATACGAAAACTTTCCAAGGCCCGCCTCACGGTATCCAAGTTGAAAGAGATAAATTGAACAAATATGGACGTCCCCTATTGGGATGTACTATTAAACCGAAATTGGGGTTGTCCGCTAAGAACTACGGTCGGGCAGTTTATGAATGTCTTCGTGGCGGACTTGATTTTACCAAAGATGATGAAAACGTGAACTCCCCACCATTTATGCGTTGGAGAGACCGTTTCTTATTCTGTGCCGAAGCTATTTTTAAATCACAGTGCGAAACAGGTGAAATCAAAGGACATTACTTGAATGCTACTGCAGGTACATGCGAAGAAATGATAAAAAGGGCTGTATTTGCCAGAGAATTGGGAGTTCCCATCGTAATGCATGACTACTTAACAGGGGGATTCACTGCAAATACTAGTTTAGCTCATTATTGCAGAGATAATGGCCTACTTCTTCACATTCACCGCGCAATGCATGCAGTTATTGATAGACAGAAAAATCACGGTATGCACTTCCGTGTACTAGCTAAAGCCTTACGTATGTCTGGTGGAGATCATATTCATGCCGGTACTGTAGTAGGTAAACTTGAAGGGGAAAGGGACATTACTTTAGGGTTTGTTGATTTACTACGTGATGACTTTGTTGAAAAAGACCGAAGTCGCGGTATTTATTTCACTCAACCATGGGTTTCCATGCCTGGTGTTATTCCTGTGGCTTCCGGGGGTATTCACGTTTGGCATATGCCCGCTCTAACCGAGATCTTTGGGGATGATTCTGTACTACAGTTCGGTGGCGGAACTTTAGGCCACCCATGGGGAAATGCGCCGGGTGCTGTAGCGAATCGAGTAGCTCTAGAAGCCTGTGTACAAGCTCGTAATNNNNNNNNNNNNNNNNNNNNNNNNNNNNNNNNNNNNNNNNNNNNNNNNNNNNNNNNNNNNNNNNNNNNNNNNNNNNNNGTTCCGCTATTCTATATTTTCTTGAAAGGGGCGCTCAACCTACTGGAACTGTTTATGATATTTTAAAGAAGGCAGAGGTTTTTAAAGAACTTCGCCCTAATGAAACGACATTCACTTAATAAAAAAAATACAACAAGAAAGGGACTTGAGCGATTCGTATATAGTTTGATAGAATCCTTTCTTTATTATTCCCACCCTTTTTGCTCTATTCAGATCTATTTTGTATTGTTTTCGTAGGAGGCTGTGTCTCCTTTAATTATTGATCAAAATAAAAATTTTTGATATAAGATGTCTAGAAAAAAGGATCAAGTAAATAAACAAGCAAGTTTTATATTGACCAAATAACTAACGGTAGGAATTGGAGCTAGCAATAAACAATTCTGACATTTATTTCAATTGGATGGTTTTCTTTGGAACTATACGCAAAAAGAATTCATTATTTGACGTATAATTTTTGATATTTTTTCTACTTCTTTTGTATTTCGCTCTACATTCCTTTCTGATCATCTACCTTATTTAGCTAATTTAGATAGTGCCAATCCAACACAAGTTCTTTTTTTTTATTGATTATTTTCGTATCTTAAATTTTCAATGAAATTTTTATAATTTCGATTTTTCGTTCTATATAACATACATATTGACAAGAGTGTAGTGAACAAATATAATTCAAGTGTAAATGGATCCGTTTTTCTCTATTTTTTTGTCCTACATACAAAACACAGGTTTTGTTTTTTACTTTATTCAAAGATTTGTTGAATTTGTTATGATACAAAACAAAACTGCTTATAAGGAAATGGATAGATAATAAAAAAAA-AATATCTGAAAATATAGAGATAGAAAGATAGAGAAAAAAATAGAATATATATCTATCTATAATGTAGTGGATGAAAATATCTAAGAAACAGTCTAGTTTTTTATTTGAAAATTTCTTGTATTGTCAGTTGATCTTTTTTTTTCTTTTTTGCTAATTCAACGTTTTGGTTGGCTTGTCTAATTTCGTTATTTTGATCTCGATTGTATCTATATACTATGCTAAGTGAGAACTTTCAAATTCAGAGAAACCCTGGAATTAAAAAAATGGGCAATCCTGAGCCAACTCCTTCTTTCCAAAAGGAAGAAAAAGGGATAGGTGCAGAGACTCAATGGAAGCTGTTCTAACAAATGGAGTTGATGGTCTTGCGTTGTTATAAGAATTCTTCCATCGAAACTCCAAAAAGGATGAAGAATAAACCTAGACGCATACGTACTTAAATATAAATAATACTTTATTTATATGAAAAATTTTATAAAAT----AGAATATTCAATTAAATGAAAAAATATTGATGACGACCCGAATCTTTATTTTATGACTATGAAAAAGTGGAAGAATTGTTGTGAATCGATTTCAAGTTTAAGAAAGAATCGAATATTCGTTTTT-AGTAAATTAAAGCATTTATTTACCAGTCCGATAGATCTTTTGAAAACCCGACCCATCGGATGAGAATGAAGATAGAGTCCCGTTCTACGTGTCAATCCTGACAACAATGAAATTTATAGTAAGAGGAAAATCCGTCGACTTTAAAAATCGTGAGGGTTCAAGTCCCTCTATCCCCAAAAAAGATCCTTTGATTCTCTAACAAATTATCCTCTTTTTTTGTTAACGATTCAAATAAAAGTTAGGTCTCTTCCTCATTGACTCTTCTTTCACAAAGGTATCCGAGCAGAAAAGTTTTTCTCTTATCACAAGTCT-------TATGATGTAAATGAGACATGAGCAGCTTTGAGCAAGGAGTACTCTTACTCATTTGAATGATTCCCAATACATATCATTACTCGTACTAAGACTTACAAAAAAAAGTCTTCTTTTGAAGATACAAGAAATTCCGGGACCTAGATAAGACTTTGTAATACCCTTTCGCCTTTTAATTGACATAGACCCCAGTTTTCTAGTAAAATGAGTAGACGATGCATAGGGAGGTCCGGTGAAGTGTTCGGATCGCGGCGACGTGGGCGGTTCGCTGCCGGCGACGTCGCGAGAAGTCCACTGAACCTTATCATTTAGAGGAAGGAGAAGTCGTAACAAGGTTTCCGTAGGTGAACCTGCGGAAGGATCATTGTCGAAACCTGCGAGAGCAGAAAGACCCGCGAACCCGTTCACAACACACCGGGGGCGCGGCGCCGGCCTCGCGCCTGCTCCGCGGCCCCCACGCCCGGGCCCGTCCCGGCACCAACACAACCCCGGCGCGGATTGCGCCAAGGACCATGAACAATAGCGCGCCCCGTCCCGCCGG-CCTCCGGCGCGG-GCGGCAGCGTCGTGTCGTTTCTACTTAACAAAACGACTCTCGGCAACGGATATCTCGGCTCTCGCATCGATGAAGAACGTAGCGAAATGCGATACTTGGTGTGAATTGCAGAATCCCGTGAACCATCGAGTCTTTGAACGCAAGTTGCGCCCGAAGCCCTCGTGGCCAGGGCACGTCTGTCTGGGCGTCACGCACCGCGTCGCCCCCTCCCCCTCCGGGGGGTCGGGGCGGAGACTGGCCCCCCGTGCGCTCCCGCGCGCGGCCGGCCTAAACAAAGACCCCGTGACCGCGAAGCGGCGCGACGATTGGTGGTGTGGCCCTGCGCATCGCGTCGCGYCCCGAGCGGCCCACGGCGGCCACGGACGGCCCCGATCAACCGTTGCGACCCCAGATCAGGCGGGACTACCCGCTGAGTTTAAGCATATCAATAAGCGGAGGNTCACCCACGACCGTTYATGGTGACGGAGCCGGGGGAAGTTGCACGGGGTAAAAAGAACGGACTTGATTACTTGTTCCACCTCTACGAGCTTTGCCATGATTTCCTTATTCAAGTCCAGAATCTTGCTAAAGATTGCGGAGACAAGTGCCCCACTAAGGTAACTACTAATTTACTAATTAATGTTTTATTTATAACTAATTGATTGTATGTAGTTTG-----------ATCATATAGTAATTATAGCCAGTTAGCTAGGTAAAGTGAGAGACGACGAATGACAACTTTGGATTCATACTAGCTAGCTAGCAAAAAGAACATTCATTTGCTTTA------------------------------TATATATATGAAGAGTAAAGACAAATACAGTGGGAAAATGAGGTAAGAGATTGACGTACATATAAT-----GATGGACTAATGTTTGCAGAATAACAATTCAAAACTTATTTTTTA-GGAATTGTTAATTAGAATTGAACAATATGGTTGTTAGTATCAGTGGGTCATATA--------------------TTGTTAGTGGAACCATGGTTTGTTTGACTACTGGTGCTAGTG-----GTAGATATTGCCGTTGATTTAGGGGTATTTATAGTTAGTTTTATTGTTTA---------AGAGTAATCCGTTTCAATGATTAGTCATT-AATAATTACTTTTGCCCACAAAAACACTCTTTACCCCAACATTGTTGTACGTGTAGATCTCAAAAAA-AACAATGTTGTGTACTCTCTATTAATTGATTACATCTATAATAGTGTATACTAT---ATAATGTTAATACAAGAAATAAAATCCAGGTAACGAACCAAGTGTTCAGATACGCAAAGAAAGCGGGCGCGACGTACATAAACAAGCCCAAAATGCGCCAYTACGTCGGCAGGAA
>Fallopia_cilinodis
NNNNNNNNNNNNNNNNNNNNNNNNNNNNNNNNNNNNNNNNNNNNNNNNNNNNNNNNNNNNNNNNNNNNNNNNNNNNNNNNCGGGTCCGTTTTGTTGTCAAATACAAATAAAGGTTATGACACAAACTACAGTTTACTAGTTGTAAAACGTTTAGTTATTCGAATGTATCAACAGAATTTTTTGATTCTTTCTGTTAATGATTCTAACAAAAATGAATTTTTTGGGCACAAGAAACATTTTTATTCTCAACAGATCTCAGAGGGGTTTGCAGCTATTGCGGAAATTCCATTTTCTATGCGATTAATATCTTCTCTAGAAGGAAAAGAACTAAAAAAATCTCAAAATTTACGACCAATTCATTCAACATTTCCTTTTTTAGAGGACAAATTTTTACGTTTAAATTTTGTGTTAGATATATTGATACCTCACCCTGTCCATCTGGAAATCTTGGTTCAAACTATTCGGTACTGGATAAAAGATACCTCCTGTTTACATTTATTACGATTCTTTCTTTATGAGTATTGTAATAGTGTTATTACTCTAAAGAGATCTGTTTCCAATTTTTCAAAAAAAAAAAATCAAAGATTCTTATTGTTCCTATATAATTCCTATGTGTGTGAATGCGAATCCATATTTGTTTTTCTACGCAACCAATCCTCTCATTTGCGATCAACGTCTTACGGAGCCTTTCTTGCACGAGTTTATTTCTACCTAAAGTTAGAACATTTTGTAAAAGTATTTACTAAGAACTTTTGGGTTATCCTTTGGTTCTTCAAGGATCCGTTTCTGCATTATGTTAGGTATCAAGGAAAATGGATTCTGGCTTCAAGGGGGACATTTCTTCTGATGACTAAATTAAAATATTACTTTGTCAATTTCTGGCAATATAATTTTTCCCTATGGGTGCAAACAAGAAGACTCTATATCAATCAATCATCAAATCAGCCCACGGATTTTATGGGTTTTCTTTTAAGTGTGCGACTAAACCCGTCTGTGTTACGGAGTCAAATGCTAGAAAATTCATTCTTAATAGATAGTGGTATTAAGAGGTTTGAGACCCTAGTTCCAATTATGCCTCTAATTGGATCATTGGCTAAAGCGAAATTTTGTAACGTATTAGGACATCCCATTAGTAAGCCAGCCTGGGCTGATTTATCTGATTCTGATATTATACGCCGATTTGGGCGTATATGTAGAAATCTTTCTCATTATTACAGCGGATCTNNNNNNNNNNNNNNNNNNNNNNNNNNNNNNNNNNNNNNNNNNNNNNNNNNNNNNNNNNNNNNNNNTTTCGAGTAACTCCTCAACCTGGAGTTCCGCCAGAAGAAGCAGGGGCCGCGGTAGCTGCCGAATCTTCTACTGGTACATGGACAACCGTGTGGACCGATGGACTTACCAGCCTTGATCGTTACAAAGGACGATGCTACGACATCGAGCCTGTTCCTGGAGAAGAAAATCAATTTATTGCTTATGTAGCTTACCCATTAGACCTTTTTGAAGAAGGTTCTGTTACTAACATGTTTACTTCCATTGTGGGTAATGTATTTGGGTTCAAAGCCTTGCGTGCTCTTCGTTTGGAGGATTTGCGAATCCCTCCTGCTTATACGAAAACTTTCCAAGGCCCGCCTCACGGTATCCAAGTTGAGAGAGATAAATTGAACAAATATGGACGTCCCCTATTGGGATGTACTATTAAACCAAAATTGGGGTTGTCCGCTAAGAACTACGGTCGGGCAGTTTATGAATGTCTTCGTGGCGGACTTGATTTTACCAAAGATGATGAAAACGTGAACTCCCAACCATTTATGCGTTGGAGAGACCGTTTCTTATTCTGTGCCGAAGCTATTTTTAAATCACAGTCCGAAACAGGTGAAATCAAAGGACATTACTTGAATGCTACTGCGGGTACATGCGAAGAAATGATAAAAAGGGCTGTATTTGCCAGAGAATTGGGAGTTCCTATCGTAATGCATGACTACTTAACCGGGGGATTCACTGCAAATACTAGTTTAGCTCATTATTGCAGAGATAATGGCCTACTTCTTCACATTCACCGCGCAATGCATGCAGTTATTGATAGACAGAAAAATCATGGTATGCACTTCCGTGTACTAGCTAAAGCCTTACGTATGTCTGGTGGAGATCATATTCATGCCGGTACTGTAGTAGGTAAACTTGAAGGGGAAAGGGAGATTACTTTAGGGTTTGTTGATTTACTACGTGATGACTTTGTTGAAAAAGACCGAAGTCGCGGTATTTATTTCACTCAACCTTGGGTTTCCATGCCTGGTGTTATTCCTGTGGCTTCCGGGGGTATTCACGTTTGGCATATGCCCGCTCTAACCGAGATCTTTGGGGATGATTCTGTACTACAGTTCGGTGGCGGAACTTTAGGCCACCCATGGGGCAATGCGCCGGGTGCTGTAGCGAATCGAGTAGCTCTAGAAGCCTGTGTACAAGCTCGTAATNNNNNNNNNNNNNNNNNNNNNNNNNNNNNNNNNNNNNNNNNNNNNNNNNNNNNNNNNNNNNNNNNNNNNNNNNNNNNNGTTCCGCTATTCTATATTTTCTTGAAAGGGGCGCTCAACCTACTGGAACTGTTTATGATATTTTAAAGAAGGCAGAGGTTTTTAAAGAACTTCGCCCTAATGAAACGACATTCACTTAAAAAAAA---TACAACAAGAAAGGGACTTGAGCGATTCGTATATAGTTTGATAGAATCCTTTCTTTATTATTCCCACCCTTTTTGCTTTATTCAGACCTATTTTGTATTGTTCTCGTAGGAGGTTGTGTCTATTTTACTGATTGATCAAAATAAAAATTTTTGATATAAGATGCCTAGAAAAAAGGATCAAGTGACTAAACAAGCAAGTTTTATATTGACCAAATAACTAACGGTAGGAATTGGAGATAGCAATAAACAATTCTGACATTCATTTCAATTGGATGGTTTTCTTTGGAACTATACACAAAAAGAATTAATTATTTGATGTATAATTTTTGAAATTTTTTCTACTTCTTTTGTATTTCGCTCTACATTCCTTTCTAATCATCTACCTTATTTAGCTAATTTAGATAGTGCCAATCCAACACAAGTTATTTTTTTTTATTTATTATTTTCTTATCTTAAATTTTCAATGAAATTTTTATAATTTAGATTTTTCGTTCTATATAACATACATATTGACAAGAGTGTAGTGAACAAATATAATTCAAGTGTAAATGGATCCGTTTTTCTCTATTTTTTTGTCCTACATACAAAACACAGGTTTTGTTTTTTACTTTATTCAAAGATTTGTTGAATTTGTTGTGATACAAAACAAAACTGCTTATAAGGAAATAGATAGATAATAAAAAAAATAATATCTGAAAATATAGAGATAGAAAGATAGAGAAAAAA-TAGAATATATATCTATCTATAATGTAGTGGATGAAAATATCTAAGAAACAGTCTAGTTTTATATTTGAAAATTTCTTGTATTGTCAGTTGATCTTTT--TTTCTTTTTTGCTAATTCACCTTTTT-GTTGGCTTGTTTAATTTCGTTATTTTGATCTCGATTGTATCTATATACTATACTAAGTGAGAACTTTCAAATTCAGAGAAACCCTGGAATTAAAAAAATGGGCAATCCTGAGCCAACTCCTTCTTTCCAAAAGGAAGAAAAAAGGATAGGTGCAGAGACTCAATGGAAGCTGTTCTAACAAATGGAGTTGACGGTCTTGCGTTGTTATAAGAATTCTTCCATCGAAACTCCAAAAAGGATGAAGAATAAACCTAGACGCATACGTACTTAAATATAAATAATACTCTATTTATTC-ATAATATATATAGAATATATAGAATATTCAATTAAATGAAAAA-TATTGATGACGACCCGAATCTTTATTTTATGACTATGCAAAAGTGGAAGAATTGTTGTGAATCGATTCCAAGTTTAAGAAAGAATCGAATATTCGTTTTTTAGTAAATTAAAGCATTTATTCCCCAGTCCGATAGATCTTTTGAAACCCCAACCCATCGGATGAGAATGAAGATAGAGTCCCGTTCTACGTGTCAATCCTGACAACAATGAAATTTATAGTAAGAGGAAAATCCGTCGACTTTAAAAATCGTGAGGGTTCAAGTCCCTCTATCCCCAAAAAAGATCCTTTGATTCTCTAACTAATTATCCTCTTTTTTTGTTAACGATTCAAATAAAAGTTGGGTCTCTTCCTCATTTACTCTTCTTTCACAAGGGTATCCGAGCAGAAAAGTTTTTCTCTTATCACAAGTCTTGTGATGTATGATGTAAATGAGACATGAGCAGCTTTGAGCAAGGAGTACTCTTACTCATTTGAATGATTCCCAATACATATCATTACTCGTACTGAGACTTACAAAAAAA-GTCTTCTTTTGAATATACAGGAAATTCCGGGACATAGATAAGACTTTGTAATACCCTTTCGCCTTTTAATTGACATAGACCCCAGTTTTCTAGTAAAATGAGTAGATGATGCATNNNNNTGTCCGGTGAAGTGTTCGGATCGCGGCGACGTGGGCGGTCCGCTGCCGGCGACGTCGCGAGAAGTCCACTGAACCTTATCATTTAGAGGAAGGAGAAGTCGTAACAAGGTTTCCGTAGGTGAACCTGCGGAAGGATCATTGTCGAAACCTGCGACGGCAGAAAGACCCGCGAACACGTTCACAGCC--------------------------------------------AAGCCCGGGCCCGTCCCGGCACCAACACAACCCCGGCGCGGATTGCGCCAAGGACCACGAACA-CAGCGCGCCCCGCCCCGCCGGTCCCCCGGCGCGC-GGGGCGGCGTCGCGTCGTTTCTATCCAACAGAACGACTCTCGGCAACGGATATCTCGGCTCTCGCATCGATGAAGAACGTAGCGAAATGCGATACTTGGTGTGAATTGCAGAATCCCGTGAACCATCGAGTCTTTGAACGCAAGTTGCGCCCGAAGCCCTCGTGGCCAGGGCACGCCTGTCTGGGCGTCACGCACCGCGTCGCCCCCTCCCCCTCCGGGGGATCGGGGCGGAGACTGGCCCCCCGTGCGCGCCCGCGCGCGGCCGGCCTAAACGCAGACCCCGCGGCCCCGAAGAGGCACGGCGATTGGTGGAGTAGACCTACGCATCGCGCCGCGCGACGAGGGGCCCGGGGCCAACAGGAAGGACCCACAATAACCGTTGCGACCCCAGATCAGGCGGGACTACCCGCTGAGTTTAAGCATATCAATAAGCGGAGGNNCACCCACGACCGTTSATGGTGACGGAGCCGGGGGAGGTTGCAAGGGGTAAAAAGAATGGACTTGATTACTTGTTTCATCTCTATGAGCTTTGCCATGATTTCCTTATTCAAGTTCAGAATCTTGCTAAAGATTGCGGAGACAAGTGCCCMACTAAGGTAACTACTAATTTGCTAA-----------------------------TACGTAATTTGTAAGTAGTTTGATCATATAGTAACTATAGCTAGTTWGCTAG------------ACATATATTGACAAGTTTAGATTCATAAAATCTAGCTAGCAAAAAGAACATTCATTTGCTTGAATATATCCCTCTCTATATGTAGCTACTAGCTAGAAATATAAAGAGTAAAGACAAATATAGTGGGAAAATGAGGTAAAAGATTGATGGATATATCAT-----GATTGACTAATGCTTGTTGGATAACAATTCAAAAGTTATTTTTTA-GGAATTGTTAATTAGAATGGA----------------------------------TTATGAAG-------TATCTTGTTAGTGGAAATATGGTTTGTTTGAGTACTGATGTTAGTG-----GCAGCTACTGCCGTTGATTTAGGGGTATTTATAGTTA-----ATTGTTTATATGGAGTTGGTAAAATCC-TTTCAATGACTAGTCAAT-ACTAATTATTTTTGCCCACAAAAACACTTGTTATCCCAACAT-------------------------------TGTTGTGCATTCTCTATTAATTGATTACATCTATAATAGTGTATACTACTTAATAATGTTAATG----ATATATAATTTAGGTAACGAACCAAGTGTTCAGATACGCAAAGAAAGCGGGCGCGACGTACATAAACAANNNNNNNNNNNNNNNNNNNNNNNNNNNNNN
>Muehlenbeckia_tamnifolia
NNNNNNNNNNNNNNNNNNNNNNCACNTATCTTTCAGGAATATATTTATGCACTTGTACATGATCCGGGTTTTG---------GGCCCGTTTTGTTGTCAAATCAAAATAAAGGTTATGACACAAACTACAGTTTACTAGTTGTAAAACGTTTAGTTATTCGAATGTATCAACAGAATTATTTGATTATTTCTGTTAATGATTCTAACAAAAATTCATTTTTGGGGCACAAGAAAAATTTTTATTCTCAACGGATCTCAGAGGGGTTTGCAGCTATTGCGGAAATTCCATTTTCTATGCGATTAATATCTTCCCTAGAAGGAAAAGAACTAAAAGAATCTCCAAATTTACGACCAATTCATTCAACATTTCCTTTTTTAGAGGACAAATTTTTACGTTTAAGTTTTGTGTTAGATATATTGATACCTCACCCTGTCCATCTGGAAATCTTGGTTCAAACTATTCGGTACTGGGTAAAAGATACCTCCTGTTTGCATTTATTACGATTCTTTCTTTATGAATATTGTAATAGTGTTATTACTCTAAAGAGATCTGTTTCCAATTTTTCAAAAAAAAAGAATCAAAGATTCTTATTGTTCCTATATAATTCCTATGTGTGTGAATGCGAATCCATCTTCGTTTTTCTCCGCAACCAATCCTCTCATTTACGATCAACGTTTTACGGAGCCTTTCTTGCACGAGTTTATTTCTACCTAAAGTTAGAACATTTTGTAAAAGTATTTACTAAGCACTTTTCGGNTATCCNTTNNNNNNNNNNNNNNNNNNNNNNNNNNNNNNNNNNNNNNNNNNNNNNNNNNNNNNNNNNNNNNNNNNNNNNNNNNNNNNNNNNNNNNNNNNNNNNNNNNNNNNNNNNNNNNNNNNNNNNNNNNNNNNNNNNNNNNNNNNNNNNNNNNNNNNNNNNNNNNNNNNNNNNNNNNNNNNNNNNNNNNNNNNNNNNNNNNNNNNNNNNNNNNNNNNNNNNNNNNNNNNNNNNNNNNNNNNNNNNNNNNNNNNNNNNNNNNNNNNNNNNNNNNNNNNNNNNNNNNNNNNNNNNNNNNNNNNNNNNNNNNNNNNNNNNNNNNNNNNNNNNNNNNNNNNNNNNNNNNNNNNNNNNNNNNNNNNNNNNNNNNNNNNNNNNNNNNNNNNNNNNNNNNNNNNNNNNNNNNNNNNNNNNNNNNNNNNNNNNNNNNNNNNNNNNNNNNNNNNNNNNNNNNNNNNNNNNNNNNAAGAATACAAATTGACTTATTATACTCCTGAGTATGAACCCCATGATCATGATATCTTGGCAGCATTTCGAGTAACTCCTCAACCTGGAGTTCCGCCAGAAGAAGCAGGGGCCGCGGTAGCTGCCGAATCTTCTACTGGTACATGGACAACCGTGTGGACCGATGGACTTACCAGCCTTGATCGTTACAAAGGACGATGCTACGACATCGAGCCTGTTCCTGGAGAAGAAAATCAATTTATTGCTTATGTAGCTTACCCATTAGACCTTTTTGAAGAAGGTTCTGTTACTAACATGTTTACTTCCATTGTGGGTAATGTATTTGGGTTCAAAGCCCTGCGTGCTCTTCGTTTGGAGGATTTGCGAATCCCTCCTGCTTATACGAAAACTTTCCNAGGCCCGCCTCATGGTATCCAAGTTGAGAGAGATAAATTGAACAAATATGGACGTCCCCTATTGGGATGTACTATTAAACCGAAATTGGGGTTGTCCGCTAAGAACTACGGTCGGGCAGTTTATGAATGTCTTCGTGGCGGACTTGATTTTACCAAAGATGATGAAAACGTGAACTCCCAACCATTTATGCGTTGGAGAGACCGTTTCTTATTCTGTGCCGAAGNNATTTTTAAATCACAGNGCGAAACAGGNAAATCNAAGNNNNNNNNNNNNNNNNNNNNNNNNNNNNNNNNNNNNNNNNNNNNNNNNNNNNNNNNNNNNNNNNNNNNNNNNNNNNNNNNNNNNNNNNNNNNNNNNNNNNNNNNNNNNNNNNNNNNNNNNNNNNNNNNNNNNNNNNNNNNNNNNNNNNNNNNNNNNNNNNNNNNNNNNNNNNNNNNNNNNNNNNNNNNNNNNNNNNNNNNNNNNNNNNNNNNNNNNNNNNNNNNNNNNNNNNNNNNNNNNNNNNNNNNNNNNNNNNNNNNNNNNNNNNNNNNNNNNNNNNNNNNNNNNNNNNNNNNNNNNNNNNNNNNNNNNNNNNNNNNNNNNNNNNNNNNNNNNNNNNNNNNNNNNNNNNNNNNNNNNNNNNNNNNNNNNNNNNNNNNNNNNNNNNNNNNNNNNNNNNNNNNNNNNNNNNNNNNNNNNNNNNNNNNNNNNNNNNNNNNNNNNNNNNNNNNNNNNNNNNNNNNNNNNNNNNNNNNNNNNNNNNNNNNNNNNNNNNNNNNNNNNNNNNNNNNNNNNNNNNNNNNNNNNNNNNNNNNNNNNNNNNNNNNNNNNNNNNNNNNNNNNNNNNNNNNNNNNNNNNNNNNNNNNNNNNNNNNNNNNNNNNNNNNNNNNNNNNNNNNNNNNNNNNNNNNNNNNNNNNNNNNNNNNNNNNNNNNNNNNNNNNNNTTCCCGCTATTCTATATTTTATTGAAAGGGGCGCTCAACCTACTGGAACTGTTTATGATATTTTAAAGAAGGCAGAGGTTTTTAAAGAACTTCGCCCTAATGAAACGACATTCACTTAAAAAAAAAAATACAACAATAAAGGGACTTGAGTGATTCGTATATAGTTTGATAGAATCCTTTCTTTATTATTCCCACCCTTTTTGCTCTATTCAGACCTATTTTGTATTGTTCTCGTAGGAGGCTGTGTCTCCTTTACTGATTGATCCAAATAAAAATTTTTGATATAAGATGTCTAGAAAAAAGGATCAAGTGAATAAACAAGCAAGTTTTATATTGACCAAATAACTAACGGTAGGAATTGGAGCTAGCAATAAAAAATTATGACATTCATTTCAATTGGATGGTTTTYTTTGGAACTATACACAAAAAGAATGAATTATTTGACGTATAATTTTTGAAATTTTTTCTACTTCTTTTGTATTTCGCTCTACATTYCTTTYTAATTATCTACCTTATTTAGCTAATTTWGATAGTGCCAATCCAACACAAGTTTTTTTTTTTT-----------------------------------------------------------------AACATACATATTGACAAGAGTGTAGGGAACAAATATAATTYAAGTGTAAAWGGATCCGTTTTTCYCGATTTTTTTGTCCTACATACAAAAAACAGGTTTTGTTTTTTACTTTATTCAAAGATTTGTTGAATTTGTTGTGATACAAAACAAAACTGCTTATAAGGAAATGGATAGATAATAAAAAAAAGAATATCTGAAAATATAGAGATAGAAAGATAGAGAAAAAAATAGAATATATATCTATCTATAATGTAGTGGATGAAAATATCTAAGAAACAGTCTAGTTTTTTATTTGAAAATTTATTGTATTGTCAGTTGATCTTTTTTTTTCTTTTTTGCTAATTCACCGTTTTGGTTGGCTTGTCTAATTTCGTTATTTTGATCTCGATTGTATCTATATACTTTCTTAAGTGAGAACTTTCAAATTCAGAGAAACCCTGGAATTAAAAAAATGGGCAATCCTGAGCCAACTCCTTCTTTCCAAAAGGAAGACAAAAGGATAGGTGCAGAGACTCAATGGAAGTTGTTCTAACAAATGGAGTTGACGGTCTTGCGTTGTTATAAGAATTCTTCCATCGAAACTCCAAAAAGGATGAAGAATAAACCTAGACGCATACGTACTTAAATATAAATAATACTCTATTTAT-----------TATAAAATATTTAGAATATTCAATTAAATGAAAAAATCTTGATGACGACCCGAATCTTTATTTTATGACTATGAAAAAGTGGAAGAATTGTTGTGAATCGATTCCAAGTTTAAGAAAGAATCGAATATTCGTTTTTTAGTAAATTAAAGCATTTATTCCCCAGTCCGATAGATCTTTTGAAAACCCGACCCATCGGATGAGAATGAAGATAGAGTCCCGTTCTACGTGTCAATCCTGACAACAATGAAATTTATAGTAAGAGGAAAATCCGTCGACTTTAAAAATCGTGAGGGTTCAAGTCCCTCTATCCCCAAAAAAGATCCTTTGATTCTCTAACTAATTATCCTCTTTTTTTGTTAACGATTCAAATAAAAATTGGGTCTCTTCCTCATTTACTCTT-----ACAAAGGTATCCGAGCAGAAACGTTTTTCTCTTATCACAAGTCTTGTGATGTATGATGTAAATGAGACATGAGCAGCTTTGAGCAAGGAGTACTCTTACTCATTTGAATGATTCCCAATACATATCATTACTCATACTAAGACTTACAAAA-AAAGTCTTCTTTTTAAGATACAGGAAATTACGGGACCTAGATAAGACTTTGTAATACCCTTTCGCCTTTTAATTGACATAGAACCCAGTTTTCTAGTAAAATGAGTAGACGATGCATAGGGANNNNNNNNNNNNNNNNNNNNNNNNNNNNNNNNNNNNNNNNNNNNNNNNNNNNNNNNNNNNNNNNNNNNNNNNNNNNNNNNNNNNNNNNNNNNNNNNNNNNNNNNNNNNNNNNNNNNNNNNNNNNNNNNNNNNNNNNNNNNNTCGAAACCTGCGAGAGCAGAAAGACCCGCGCACCCGTTCACAACACGCCGGGGGCGCGGCGCCGGCCCCGTGCCGTCGCCGCGCGCCCCGGGGCCGGGCCCGTCCCGGCACCAACACAACCCCGGCGCGGATTGCGCCAAGGACCACGAACATCAGCGCGCCCCGCCCC-CCGGCCCTCCGGCTCGG-GCGGCGGCGTCGCGTCGTTTCTACCTAACAGAACGACTCTCGGCAACGGATATCTCGGCTCTCGCATCGATGAAGAACGTAGCGAAATGCGATACTTGGTGTGAATTGCAGAATCCCGTGAACCATCGAGTTTTTGAACGCAAGTTGCGCCCGAAGCCCTCGTGGCCAGGGCACGTCTGTCTGGGCGTCACGCACCGCGTCGCCCCCACCCCCTCCGGGGGATCGGGGCGGAGACTGGCCCCCCGTGCGCCNCCGCGCGCGGCCGGCCTAAACGCAGACCCCGCGGCCGCGAGACGGCGCGACGATTGGTGGTGTAGCCATACGCATCGCGTCGCGCCCCT-GCGGCCAACGGCGGCCACGGACGGCCCC--CCAACCGTTGCGACCCCAGATCAGGCGGGACTACCCGCTGANTTTANNNNNNNNNNNNNNNNNNNNNNNNNNNNNNNNNNNNNNNNNNNNNNNNNNNNNNNNNNNNNNNNNNNNNNNNNNNNNNNNNNNNNNNNNNNNNNNNNNNNNNNNNNNNNNNNNNNNNNNNNNNNNNNNNNNNNNNNNNNNNNNNNNNNNNNNNNTGCGGAGACAAGTGCCCCMCTAAGGTAACTACTAATTTGGTAATTAATGTTTTATGCATAACTAATTGATTGTACGTAATTTGTAAGTAGTTTGATCATATAGTAACTATAGCTCGTTAGCTAGGTAAAGTGAGAGACATATAATGACAAAGTTAGATTCATATCATCTAGCTAGT-AAAAGAATATTCATTTGCTTGAATATATCCCTCTCTATATGTAGCTACTAGCTAGATATATGAAGAGTAAGGACAC--ATAGTGGGAAGTTTAGGTACAAGATTGATGGATGTGTAATGATATGAATGAGTAATGTTTGTTGAATAACAATTCAAAACTTTTTTTTTTTGGAATTGTTAATTAGAATTGAACAATATGGTTGTTAGTATTAATGGGTCATATATTTACGGATTATAAATTATCTTGTTGGTGGAAATATAGTTTGTTTGAGTACCGATGCTAGTGGGTACGTAGATACTGCCGTTGATTTAGGGGTATTTGTAGTTAGCTTTATTGTTTATATGGAGTTAGTGTAATCAATTTCAATGATTAGTCGTTCAATAATTACTTTTGCCCTA------ACTTTNTATCACAACATTGTTGTACGTGTTGATCTCAAACATAAACAATGTTGTGTATTCTCTATCAATTGAT-ACATCTTTAA-----------------TAATGTTAATACATGAAATGAAATCCAGGTAACGAACCAAGTGTTCAGGTACGCANNNNNNNNNNNNNNNNNNNNNNNNNNNNNNNNNNNNNNNNNNNNNNNNNNNNNNNNNNN
>Coccoloba_swartzii
NNNNNNNNNNNNNNNNNNNNNNNNNNNNNNNNNCAGGAATATATTTATGCACTTGTACATGATCAGGATTTAGGTTTAAATAGGTCCATTTTTTTTTCGAATACAAAAAGGGGTTATGACACAAAATACAGTTTACTAGTTGTAAAACGTTTAGTTATTCGAATGTATCAACAGAATCATTTGATTCTTTCTGTTAATGATTCTAACAAAAATGAATTTCTTGGGCACAAGAAAAATTTGTATTCTCAACGGATCTCAGAGGGATTTGCAGCTATTGCGGAAATTCCATTTTCTCTGCGATTAATATCTTCCCTAGAAGGAAAAGAACTAAAAAAATCTCAAAATTTACGGTCAATTCATTCAATATTTCCTTTTTTAGAGGACAAATTTTCACGTTTAAATTATGTGTTAGATATATTGATACCTCACCCTGTCCATCTGGAAATCTTGGTTCAAACTATTCGTTACTGGGTAAAAGATACCTCCTGTTTGCATTTATTACGATTCTTTCTTTATGAGTATTGTAATAATGTTATTACTCTAAAGAAATCCGTTTCAAATTTTTCAAAAAAAAAGAATCAAAGATTATTATTGTTCCTATATAATTCCCATGTGTGTGAATGCGAATCCATCTTTGTTTTTCTCCGCAACCAATCCTCTCATTTACGATCAACATCCTCCGGAGCCTTTCTTGCACGAGTCTATTTCTACGTAAAGCTAGAACATCTTGTAAAAGTATTTACTAAGCATTTTCAGGT-ATCCTATNNNNNNNNNNNNNNNNNNNNNNNNNNNNNNNNNNNNNNNNNNNNNNNNNNNNNNNNNNNNNNNNNNNNNNNNNNNNNNNNNNNNNNNNNNNNNNNNNNNNNNNNNNNNNNNNNNNNNNNNNNNNNNNNNNNNNNNNNNNNNNNNNNNNNNNNNNNNNNNNNNNNNNNNNNNNNNNNNNNNNNNNNNNNNNNNNNNNNNNNNNNNNNNNNNNNNNNNNNNNNNNNNNNNNNNNNNNNNNNNNNNNNNNNNNNNNNNNNNNNNNNNNNNNNNNNNNNNNNNNNNNNNNNNNNNNNNNNNNNNNNNNNNNNNNNNNNNNNNNNNNNNNNNNNNNNNNNNNNNNNNNNNNNNNNNNNNNNNNNNNNNNNNNNNNNNNNNNNNNNNNNNNNNNNNNNNNNNNNNNNNNNNNNNNNNNNNNNNNNNNNNNNNNNNNNNNNNNNNNNNNNNNNNNNNNNNNNNNNAAGAATACAAATTGACTTATTATACTCCTGAATATGAACCCCATCCGCATGATATCTTGGCAGCATTTCGAGTAACTCCTCAACCTGGAGTTCCACCAGAAGAAGCAGGGGCCGCGGTAGCTGCCGAATCTTCTACTGGTACATGGACAACTGTGTGGACCGATGGACTTACCAGCCTTGATCGTTACAAAGGACGATGCTACGGCATCGAGCCTGTTCCTGGAGAAGAAAATCAATATATTGCTTATGTAGCTTACCCATTAGACCTTTTTGAAGAAGGTTCTGTTACTAACATATTTACTTCCATTGTGGGTAATGTATTTGGGTTCAAAGCCCTGCGTGCTCTACGTTTGGAGGATTTGCGAATCCCTTCTGCTTATTCGAAAACTTTCCAAGGCCCGCCTCACGGTATCCAAGTTGAGAGAGATAAATTGAACAAATATGGACGTCCCCTATTGGGATGTACTATTAAACCGAAATTGGGGTTGTCCGCTAAGAACTACGGTCGAGCAGTTTATGAATGTCTTCGCGGCGGACTTGATTTTACCAAAGATGATGAAAACGTGAACTCCCAACCATTTATGCGTTGGAGAGACCGTTTCTTATTCTGTGCCGAAGCTCTTTTTAAAGCACAGTCTGAAACAGGTGAAATCAAAGGACATTACTTGAATGCTACTGCAGGTACATCCGAAGAAATGATGAAAAGGGCTGTATTTGCCAGAGAATTGGGAACTCCTATCGTAATGCATGACTACTTAACAGGGGGATTTACTGCAAATACTACTTTAGCTCATTATTGCAGAGATAATGGCCTACTTCTTCACATCCACCGTGCAATGCATGCAGTTATTGATAGACAGAAAAATCACGGTATGCACTTCCGTGTACTAGCTAAAGCTTTACGTCTGTCTGGTGGAGATCATATTCATGCTGGTACTGTAGTAGGTAAACTTGAAGGGGAAAGGGACATCACTTTAGGTTTTGTTGATTTACTACGTGATGACTTTGTTGAAAAAGACCGAAGTCGCGGTATTTATTTCACTCAAGATTGGGTTTCCCTACCGGGTGTTATTCCTGTGGCTTCCGGGGGTATTCACGTTTGGCATATGCCCGCTCTAACCGAGATCTTTGGGGATGATTCTGTTCTACAGTTCGGTGGAGGA-CTTTAGGCCACCCGTGGGGAAATGCGCCGGGTGCTGTAGCGAATCGAGTAGCTCTAGAAGCCTGTGTACAAGCTCGTAATGAGGGGCGTTATCGTGCTCGCGAAGGTAACAAGATTATTCGTAAAGCTCCCAAATGCAGTCCTGAACTGGCTGCCGCTTTCCTGCTATTCTATATTTTCTTGAAAGGGGCGCTCAACCTACTGGAACTGTTTATGATATTTTAAAGAAGGCAGAGGTTTTTAAAGAACTTCGCCCTAATGAAACGAAATTCACTTAATTAAA----TACAACAAGAAAGAGACTTGAGTGATTCGTATATAGTTTGATAGAATCCTTTCTTTATTATTCCCACCTCTTTTGCTCTATTCAGACCTATTTTGTATTGTTTCCATAGGAGACTGTGTC--CTCTAATGAATGATCAAAATTTATTTTATTGATATAAGATGTCTAGAAGAAAG-ATCAAGTGAACAAACAAGAAAGTTATA--TTGATCAAGTCACTAACGGTAGTAATTGGATCTAGCAATAGACAATTCTGACATTCCTTTCAATTGGATGGTTTTCCTTGGAATTATACAGAAAAAGAATGGATTATTTGACGTATAGTTATTGATATTTTTTCTACTTCTTTTTT-TTTCTATCTACATTCCTTTCTAATCATGTACCTTATTTAG---------ATAGTGCCAATCCAACACAAGTTCCTTTTTTTTATTGATTATTTTATTATCTTCAATTTTCAATGAAATTGATATCATTTCTATTTTTCCTTTTTTCTAACATACATATTGACAAGAGTGTAGTGAGCAAATATAATTCAAGTGTAAATGGATCCATTTTTCTCTATTTTTTTGTCCTACATACAAAACATAGGTTTTGTTTTTTACTTTATTCAAAGATTCGTTGAATTTGCTGTGATACAAAACCAATTT-TTTATAAGGAAATGGATAAATAATAAAAAAAAAAATATATAAAAATATATAAATATAAAAATATATATAAAAATAAAATATATATATAATTATAATGTAAGGGATAAGAATATCTAAGAAGTGGTCTAGTTTTTTATTTGAAAATTTCTTGTATTGTCATTTGATCTTTTTTTTTTTTTTTTGCTAATTCAATGCTTTGATTGTCTTGTCTAATTTCTTTATTTTGATCTCGATTGTATCTACATACNNNNNNNNNNNNNNNNNNNNNNNNNNNNNNNNNNNNNNNNNNNNNNNNNNNNNNNNNNNNNNNNNNNNNNNNNNNNNNNNNNNNNNNNNNNNNNNNNNNNNNNNNNNNNNNNNNNNNNNNNNNNNNNNNNNNNNNNNNNNNNNNNNNNNNNNNNNNNNNNNNNNNNNNNNNNNNNNNNNNNNNNNNNNNNNNNNNNNNNNNNNNNNNNNNNNNNNNNNNNNNNNNNNNNNNNNNNNNNNNNNNNNNNNNNNNNNNNNNNNNNNNNNNNNNNNNNNNNNNNNNNNNNNNNNNNNNNNNNNNNNNNNNNNNNNNNNNNNNNNNNNNNNNNNNNNNNNNNNNNNNNNNNNNNNNNNNNNNNNNNNNNNNNNNNNNNNNNNNNNNNNNNNNNNNNNNNNNNNNNNNNNNNNNNNNNNNNNNNNNNNNNNNNNNNNNNNNNNNNNNNNNNNNNNNNNNNNNNNNNNNNNNNNNNNNNNNNNNNNNNNNNNNNNNNNNNNNNNNNNNNNNNNNNNNNNNNNNNNNNNNNNNNNNNNNNNNNNNNNNNNNNNNNNNNNNNNNNNNNNNNNNNNNNNNNNNNNNNNNNNNNNNNNNNNNNNNNNNNNNNNNNNNNNNNNNNNNNNNNNNNNNNNNNNNNNNNNNNNNNNNNNNNNNNNNNNNNNNNNNNNNNNNNNNNNNNNNNNNNNNNNNNNNNNNNNNNNNNNNNNNNNNNNNNNNNNNNNNNNNNNNNNNNNNNNNNNNNNNNNNNNNNNNNNNNNNNNNNNNNNNNNNNNNNNNNNNNNNNNNNNNNNNNNNNNNNNNNNNNNNNNNNNNNNNNNNNNNNNNNNNNNNNNNNNNNNNNNNNNNNNNNNNNNNNNNNNNNNNNNNNNNNNNNNNNNNNNNNNNNNNNNNNNNNNNNNNNNNNNNNNNNNNNNNNNNNNNNNNNNNNNNNNNNNNNNNNNNNNNNNNNNNNNNNNNNNNNNNNNNNNNNNNNNNNNNNNNNNNNNNNNNNNNNNNNNNNNNNNNNNNNNNNNNNNNNNNNNNNNNNNNNNNNNNNNNNNNNNNNNNNNNNNNNNNNNNNNNNNNNNNNNNNNNNNNNNNNNNCNAAACCTG-NAGAGCAGAACGACCCNCGAACTCGTT-----AACCCCGGGGGNGNGG-GCCGCCCCCGAGCCGGCTCC-CTC-CCCCTCCCCCGGGCCCG-CCCGGCGCCAACCCAACACCGGCGCGGGTTGCGCCAAGGACCACGGACTTC--CGCGCCCCGCCCC-CCGGGCGACCGGGG-GGCGCGGAGGCG-CGTGACG---CAAGATAGCATAACGACTCTCGGCAACGGATATCTCGGCTCTCGCATCGATGAAGAANGTAGCGAAATGCGATACTTGGTGTGAATTGCANAATCCCNTGAACCATCGAGTCTTTGAACGCAAGTTGCGCCCGA--CCCTCACGGCCAGGGCACGTCTGCCTGGGNGTCACGCACAGCGTCNCCCCCNCCCCCCCCGGGGGTTCGGGGCGGATTTTGGCCCCCCGTGCGCNCCCGCGCGCGGTCGGCCTAAACG-AGAGCCCGCGGCCGCG-AACGCCGCGACGGTCGGNGGTGAAGCCCGACGCATCCCGTCGCGCCCCGAGCGGCCNCCGGTAG-CTCGGAGGAC-CCG------CGGGGCGACCCCAGATCAGGCGGGACNNNNNNNNNNNNNNNNNNNNNNNNNNNNNNNNNNNNNNNNNNNNNNNNNNNNNNNNNNNNNNNNNNNNNNNNNNNNNNNNNNNNNNNNNNNNNNNNNNNNNNNNNNNNNNNNNNNNNNNNNNNNNNNNNNNNNNNNNNNNNNNNNNNNNNNNNNNNNNNNNNNNNNNNNNNNNNNNNNNNNNNNNNNNNNNNNNNNNNNNNNNNNNNNNNNNNNNNNNNNNNNNNNNNNNNNNNNNNNNNNNNNNNNNNNNNNNNNNNNNNNNNNNNNNNNNNNNNNNNNNNNNNNNNNNNNNNNNNNNNNNNNNNNNNNNNNNNNNNNNNNNNNNNNNNNNNNNNNNNNNNNNNNNNNNNNNNNNNNNNNNNNNNNNNNNNNNNNNNNNNNNNNNNNNNNNNNNNNNNNNNNNNNNNNNNNNNNNNNNNNNNNNNNNNNNNNNNNNNNNNNNNNNNNNNNNNNNNNNNNNNNNNNNNNNNNNNNNNNNNNNNNNNNNNNNNNNNNNNNNNNNNNNNNNNNNNNNNNNNNNNNNNNNNNNNNNNNNNNNNNNNNNNNNNNNNNNNNNNNNNNNNNNNNNNNNNNNNNNNNNNNNNNNNNNNNNNNNNNNNNNNNNNNNNNNNNNNNNNNNNNNNNNNNNNNNNNNNNNNNNNNNNNNNNNNNNNNNNNNNNNNNNNNNNNNNNNNNNNNNNNNNNNNNNNNNNNNNNNNNNNNNNNNNNNNNNNNNNNNNNNNNNNNNNNNNNNNNNNNNNNNNNNNNNNNNNNNNNNNNNNNNNNNNNNNNNNNNNNNNNNNNNNNNNNNNNNNNNNNNNNNNNNNNNNNNNNNNNNNNNNNNNNNNNNNNNNNNNNNNNNNNNNNNNNNNNNNNNNNNNNNNNNNNNNNNNNNNNNNNNNNNNNNNNNNNNNNNNNNNNNNNNNNNNNNNNNNNNNNNNNNNNNNNNNNNNNNNNNNNNNNNNNNNNNNNNNNNNNNNNNNNN
>Coccoloba_uvifera
NNNNNNNNNNNNNNNNNNNNNNNNNNNNNNNNNCAGGAATATATTTATGCACTTGTACATGATCAGGATTTAGGTTTAAATAGGTCCATTTTTTTTTCAAATACAAAAAGGGGTTATGACACAAAATACAGTTTACTAGTTGTAAAACGTTTAGTTATTCGAATGTATCAACAGAATCATTTGATTCTTTCTGTTAATGATTCTAACAAAAATGAATTTCTTGGGCACAAGAAAAATTTGTATTCTCAACGGATCTCAGAGGGATTTGCAGCTATTGCGGAAATTCCATTTTCTCTGCGATTAATATCTTCCCTAGAAGGAAAAGAACTAAAAAAATCTCAAAATTTACGGTCAATTCATTCAATATTTCCTTTTTTAGAGGACAAATTTTCACGTTTAAATTATGTGTTAGATATATTGATACCTCACCCTGTCCATCTGGAAATCTTGGTTCAAACTATTCGTTACTGGGTAAAAGATACCTCCTGTTTGCATTTATTACGATTCTTTCTTTATGAGTATTGTAATAATGTTATTACTCTAAAGAAATCCGTTTCAAATTTTTCAAAAAAAAAGAATCAAAGATTATTATTGTTCCTATATAATTCCCATGTGTGTGAATGCGAATCCATCTTTGTTTTTCTCCGCAACCAATCCTCTCATTTACGATCAACATCCTCCGGAGCCTTTCTTGCACGAGTCTATTTCTACGTAAAGCTAGAACATCTTGTAAAAGTATTTACTAAGCATTTTCAGGTTATCCTATNNNNNNNNNNNNNNNNNNNNNNNNNNNNNNNNNNNNNNNNNNNNNNNNNNNNNNNNNNNNNNNNNNNNNNNNNNNNNNNNNNNNNNNNNNNNNNNNNNNNNNNNNNNNNNNNNNNNNNNNNNNNNNNNNNNNNNNNNNNNNNNNNNNNNNNNNNNNNNNNNNNNNNNNNNNNNNNNNNNNNNNNNNNNNNNNNNNNNNNNNNNNNNNNNNNNNNNNNNNNNNNNNNNNNNNNNNNNNNNNNNNNNNNNNNNNNNNNNNNNNNNNNNNNNNNNNNNNNNNNNNNNNNNNNNNNNNNNNNNNNNNNNNNNNNNNNNNNNNNNNNNNNNNNNNNNNNNNNNNNNNNNNNNNNNNNNNNNNNNNNNNNNNNNNNNNNNNNNNNNNNNNNNNNNNNNNNNNNNNNNNNNNNNNNNNNNNNNNNNNNNNNNNNNNNNNNNNNNNNNNNNNNNNNNNNNNNNNNNAAGAATACAAATTGACTTATTATACTCCTGAATATGAACCCCATCCGCATGATATCTTGGCAGCATTTCGAGTAACTCCTCAACCTGGAGTTCCACCCGAAGAAGCAGGGGCCGCGGTAGCTGCCGAATCTTCTACTGGTACATGGACAACTGTGTGGACCGATGGACTTACCAGCCTTGATCGTTACAAAGGACGATGCTACGGCATCGAGCCTGTTCCTGGAGAAGAAAATCAATATATTGCTTATGTAGCTTACCCATTAGACCTTTTTGAAGAAGGTTCTGTTACTAACATGTTTTCTTCCATTGTAGGTAACGTATTTGGTTTCAAAGCCCTGCGTGCTCTACGTTTGGAGGATTTGCGAATCCCTTCTGCTTATCGAAAAACTTTCCAAGGCCCGCCTCATGGTATCCAAGTTGAGAGAGATAAATTGAACAAATATGGACGTCCCCTATTGGGATGTACTATTAAACCGAAATTGGGGTTGTCCGCTAAGAACTACGGTCGAGCAGTTTATGAATGTCTTCGCGGCGGACTTGATTTTACCAAAGATGATGAAAACGTGAACTCCCAACCATTTATGCGTTGGAGAGACCGTTTCTTATTCTGTGCCGAAGCACTTTTTAAAGCACAGTCTGAAACAGGTGAAATCAAAGGACATTACTTGAATGCTACTGCAGGTACATCCGAAGAAATGATGAAAAGGGCTGTATTTGCCAGAGAATTGGGAACTCCTATCGTAATGCATGACTACTTAACAGGGGGATTTACTGCAAATACTACTTTAGCTCATTATTGCAGAGATAATGGCCTACTTCTTCACATCCACCGTGCAATGCATGCAGTTATTGATAGACAGAAAAATCACGGTATGCACTTCCGTGTACTAGCAAAAGCTTTACGTCTGTCTGGTGGAGATCATATTCATGCTGGTACTGTAGTAGGTAAACTTGAAGGGGAAAGGGACATCACTTTAGGTTTTGTTGATTTACTACGTGATGACTTCGTTGAAAAAGACCGAAGTCGCGGTATTTATTTCACTCAAGATTGGGTTTCCCTACCGGGTGTTATTCCTGTGGCTTCCGGGGGGATTCACGTTTGGCATATGCCTGCTCTAACCGAGATCTTTGGGGATGATTCCGTACTACAGTTCGGTGGAGGAACTTTAGGNNNNNNNNNNNNNNNNNNNNNNNNNNNNNNNNNNNNNNNNNNNNNNNNNNNNNNNNNNNNNNNNNNNNNNNNNNNNNNNNNNNNNNNNNNNNNNNNNNNNNNNNNNNNNNNNNNNNNNNNNNNNNNNNNNNNNNNNNNNNNNNNNNNNNNNNNNNNNNNNNNNNNNNNNNNNNNNNNNNNNNNNNNNNNNNNNNNNNNNNNNNNNNNNNNNNNNNNNNNNNNNNNNNNNNNNNNNNNNNNNNNNNNNNNNNNNNNNNNNNNNNNNNNNNNNNNNNNNNNNNNNNNNNNNNNNNNNNNNNNNNNNNNNNNNNNNNNNNNNNNNNNNNNNNNNNNNNNNNNNNNNNNNNNNNNNNNNNNNNNNNNNNNNNNNNNNNNNNNNNNNNNNNNNNNNNNNNNNNNNNNNNNNNNNNNNNNNNNNNNNNNNNNNNNNNNNNNNNNNNNNNNNNNNNNNNNNNNNNNNNNNNNNNNNNNNNNNNNNNNNNNNNNNNNNNNNNNNNNNNNNNNNNNNNNNNNNNNNNNNNNNNNNNNNNNNNNNNNNNNNNNNNNNNNNNNNNNNNNNNNNNNNNNNNNNNNNNNNNNNNNNNNNNNNNNNNNNNNNNNNNNNNNNNNNNNNNNNNNNNNNNNNNNNNNNNNNNNNNNNNNNNNNNNNNNNNNNNNNNNNNNNNNNNNNNNNNNNNNNNNNNNNNNNNNNNNNNNNNNNNNNNNNNNNNNNNNNNNNNNNNNNNNNNNNNNNNNNNNNNNNNNNNNNNNNNNNNNNNNNNNNNNNNNNNNNNNNNNNNNNNNNNNNNNNNNNNNNNNNNNNNNNNNNNNNNNNNNNNNNNNNNNNNNNNNNNNNNNNNNNNNNNNNNNNNNNNNNNNNNNNNNNNNNNNNNNNNNNNNNNNNNNNNNNNNNNNNNNNNNNNNNNNNNNNNNNNNNNNNNNNNNNNNNNNNNNNNNNNNNNNNNNNNNNNNNNNNNNNNNNNNNNNNNNNNNNNNNNNNNNNNNNNNNNNNNNNNNNNNNNNNNNNNNNNNNNNNNNNNNNNNNNNNNNNNNNNNNNNNNNNNNNNNNNNNNNNNNNNNNNNNNNNNNNNNNNNNNNNNNNNNNNNNNNNNNNNNNNNNNNNNNNNNNNNNNNNNNNNNNNNNNNNNNNNNNNNNNNNNNNNNNNNNNNNNNNNNNNNNNNNNNNNNNNNNNNNNNNNNNNNNNNTAAGTGAG-ACTTTCAAATTCTGAGAAACCCTGGATTAATAAAAATGGGCAATCCTGAGCCAACTCCTGCTTTCCGGAAGGGAGAATAAAGGATAGGTGCAGAGACTCAATGGAAGCTGTTCTAACAAATGGAGTTGACTGTCTTACGTTGTTATAAGAATTCTTCCATCGAAACTCCAAAA-GGATGAAGAATAAACCTATATGCATACGTTCTTAAAT-TAA---ATACA-TAT-T----------------------------AAAT--AAAAATAAAAAAAAATATTAATGACGACCCGAATCTGTTTTTTATGAATATGAAAAAATGGAAGAATTGTCGTGAATCGATTCCCAGTTGAAGAAAGAATCGAATATTCGTTTATT---AAATTAAAGCATTTACTCCACAGTCTGATAGATCTTTTGAAGAACCGATCAATCGGATGAGAATGAAGATAGAGTCCCATTCTACGTGTCAATACCGACAACAATGAAATTTATAGTAAGAGGAAAATCTGTCGACTTTATAAATCGTGAGGGTTCAAGTCCCTCTATCCCCAAAAAAGCTTGTTTGATTCCCTAACTAGTTATCCTCTTTTTTTGTTAACGGTTTCAACAAAA-TTGGGTCTCTTCCTCATTTACTCTTCTTTCACAAAGGTACC-GAGCGGAAAAGTTTTTCTCTTATCACAAG--T-------T-------AAATGATACATGAACAGCTTTGACCAAGGAGTACTCT-ACTCATTTGAATGATTCCCAATACATATCATTACTCGTACTAAGACTTACA-TACAAAGTCTTCTTTTGAAGATCCACGAAATTCCGGGGCCTAGATAAGACTTTGTAATACCCTTTCGCCTTTTAATTGACATAGACCCCAGTTTTCTAGTCAAATGAGTAGATGATGCATAGGGANNNNNNNNNNNNNNNNNNNNNNNNNNNNNNNNNNNNNNNNNNNNNNNNNNNNNNNNNNNNNNNNNNNNNNNNNNNNNNNNNNNNNNNNNNNNNNNNNNNNNNNNNNNNNNNNNNNNNNNNNNNNNNNNNNNNNNNNNNNNNNC-AGACCTG--AGAGCAGAACGACCCGCGAACTCGTT-----AACCCCGGGGGCGCG-CGCC--CCCCGAGCCGGCTCC-CTC-CCCCTCCCCCGGGCCCG-CCCGGCGCCAACCCAACACCGGCGCGGGTTGCGCCAAGGACCACGGACTTC--CGCGCCCCGCCCC-CCGGG-GACCGGGG-GG-G-GGAGGCG-CGT-------CAAGATAGCATAACGACTCTCGGCAACGGATATCTCGGCTCTCGCATCGATGAA-AACGTAGCGAAATGCGATACTTGGTG-GAATTG-A-AATCCCGTGAACCATCGAGTCTTTGAACGCAAGTTGCGCCCGAAGC-CTCCCGGC-AGG--ACGTCTGCCTGGGCGTCACGCACCGCGTCGCCCCCTCCCCCTCCGGGGG---GGGG-GGAT-TTGGCCCCC---GCGC-CCC-CGCGCGG-CGGCC-AAA-G-AGA-CCCGCGGC-GCGGA-TGCCGCGACGA-CGGTGGTGAA-CCC-ACGCGTCCCGTCGCGCCACGAGCGGCC-CCGGCAG-CTCG-AAGAC--CG------CGTTGCGACCCCAG--CAG--GGGACTACCCGCTGA-TTTAANNNNNNNNNNNNNNNNNNNNNNNNNNNNNNNNNNNNNNNNNNNNNNNNNNNNNNNNNNNNNNNNNNNNNNNNNNNNNNNNNNNNNNNNNNNNNNNNNNNNNNNNNNNNNNNNNNNNNNNNNNNNNNNNNNNNNNNNNNNNNNNNNNNNNNNNNNNNNNNNNNNNNNNNNNNNNNNNNNNNNNNNNNNNNNNNNNNNNNNNNNNNNNNNNNNNNNNNNNNNNNNNNNNNNNNNNNNNNNNNNNNNNNNNNNNNNNNNNNNNNNNNNNNNNNNNNNNNNNNNNNNNNNNNNNNNNNNNNNNNNNNNNNNNNNNNNNNNNNNNNNNNNNNNNNNNNNNNNNNNNNNNNNNNNNNNNNNNNNNNNNNNNNNNNNNNNNNNNNNNNNNNNNNNNNNNNNNNNNNNNNNNNNNNNNNNNNNNNNNNNNNNNNNNNNNNNNNNNNNNNNNNNNNNNNNNNNNNNNNNNNNNNNNNNNNNNNNNNNNNNNNNNNNNNNNNNNNNNNNNNNNNNNNNNNNNNNNNNNNNNNNNNNNNNNNNNNNNNNNNNNNNNNNNNNNNNNNNNNNNNNNNNNNNNNNNNNNNNNNNNNNNNNNNNNNNNNNNNNNNNNNNNNNNNNNNNNNNNNNNNNNNNNNNNNNNNNNNNNNNNNNNNNNNNNNNNNNNNNNNNNNNNNNNNNNNNNNNNNNNNNNNNNNNNNNNNNNNNNNNNNNNNNNNNNNNNNNNNNNNNNNNNNNNNNNNNNNNNNNNNNNNNNNNNNNNNNNNNNNNNNNNNNNNNNNNNNNNNNNNNNNNNNNNNNNNNNNNNNNNNNNNNNNNNNNNNNNNNNNNNNNNNNNNNNNNNNNNNNNNNNNNNNNNNNNNNNNNNNNNNNNNNNNNNNNNNNNNNNNNNNNNNNNNNNNNNNNNNNNNNNNNNNNNNNNNNNNNNNNNNNNNNNNNNNNNNNNNNNNNNNNNNNNNN
>Eriogonum_clavellatum
NNNNNNNNNNNNNNNNNNNNNNNNNNNNNNNNNCNGGAATATATTTATGCACTTGTCCATGATCAGGATTTAGGTTTCAATAGGCCCATTTCTTTTTCAAATACAAAAAAGGGTTATGACAAAAGATACAGTTTACTAGTTGGAAAACGTTTAGTTATTCGAATGTATCAACAGAATCATTTGATTCTTTCTGTTAATGATTCTAACAAAAATGAATTTCTTGGGCACAAGAAAAATTTGTATTCTCAATGGATCTCAGAGGGATTTGTAGCTATTGCGGAAATTCCATTTTCTCTGCGATTAATATCTTCCCTAGAGGAAAAAGAACTAAAAAAATATCAAAATTTACGATCAATTCATTCACTATTTCCGTTTTTAGAGGACAAATTTTCCCGCTTAAATTATGTGTTAGATATATTGATACCTCACCCTGTCCATCTGGAAATCGTGGTTCAAACTATTCGTTATTGGGTAAAAGATACTTCCTGTTTGCATTTATTACGATTCTTTCTTTATGAGTATTGTAATAATGTTATTACTCTAAAGAAATCTGTTTCAAATTTCTCAAAAAAAAAGAATCAAAGATTAGTAGTGTTCCTATATAATTCCTATGTGTCTAAATGTGAATCCATCTTTGTTTTTCTCCGCAACCAATCCTCTCATTTACGATCAACATCCTCCGGAACCTTTCTTGCACGAGTCTATTTCTACGTAAAGCTAGAACATCTTGTAAAAGTATTGACTAAGCATTTTCAGGTTATCCNNNNNNNNNNNNNNNNNNNNNNNNNNNNNNNNNNNNNNNNNNNNNNNNNNNNNNNNNNNNNNNNNNNNNNNNNNNNNNNNNNNNNNNNNNNNNNNNNNNNNNNNNNNNNNNNNNNNNNNNNNNNNNNNNNNNNNNNNNNNNNNNNNNNNNNNNNNNNNNNNNNNNNNNNNNNNNNNNNNNNNNNNNNNNNNNNNNNNNNNNNNNNNNNNNNNNNNNNNNNNNNNNNNNNNNNNNNNNNNNNNNNNNNNNNNNNNNNNNNNNNNNNNNNNNNNNNNNNNNNNNNNNNNNNNNNNNNNNNNNNNNNNNNNNNNNNNNNNNNNNNNNNNNNNNNNNNNNNNNNNNNNNNNNNNNNNNNNNNNNNNNNNNNNNNNNNNNNNNNNNNNNNNNNNNNNNNNNNNNNNNNNNNNNNNNNNNNNNNNNNNNNNNNNNNNNNNNNNNNNNNNNNNNNNNNNNNNNNNNNNAAGAATACAAATTGAATTATTATACTCCTGAATATGAACCCCATCCGCATGATATCTTGGCAGCATTTCGAGTAACTCCTCAACCTGGAGTTCCACCCGAAGAAGCAGGGGCCGCGGTAGCTGCCGAATCTTCTACTGGTACATGGACAACTGTCTGGACCGATGGACTTACCAGCCTTGATCGTTACAAAGGCCGATGCTACCACATCGAGCCTGTTCCTGGAGAAGAAAGTCAATTTATTGCTTATGTAGCTTACCCATTAGACCTTTTTGAAGAAGGTTCCGTTACTAACATGTTTACTTCCATTGTCGGTAATGTATTTGGGTTCAAAGCCCTGCGTGCTCTACGTTTGGAGGATTTGCGAATCCCTCCTGCTTATGTGAAAACTTTCCAAGGCCCGCCTCATGGTATCCAAGTTGAGAGAGATAAATTGAACAAATATGGACGTCCCCTATTGGGATGTACTATTAAACCGAAATTGGGGTTGTCCGCTAAGAACTACGGTCGAGCAGTTTATGAATGTCTTCGCGGCGGACTTGATTTTACCAAAGATGATGAAAACGTGAACTCCCAACCATTTATGCGNTGGANAGACCGTTTCTTATTCTGTGCCGAAGCCATTTTTAAATCACANNNNNNNNNNNNNNNNNNNNNNNNNNNTTACTTGAATGCTACTGCGGGTACATCNGAAGAAATGATCAAAAGGGCTGTATTTGCCAGAGAATTGGGAGTTCCTATCATAATGCATGACTACTTAACAGGGGGATTCACTTCAAATACTAGTTTAGCTCATTATTGCAGAGATAATGGCCTACTTCTTCACATCCACCGCGCAATGCATGCAGTTATTGATAGACAGAAAAATCACGGTATGCACTTCCGTGTACTAGCTAAAGCTTTACGTCTGTCTGGTGGGGATCATGTTCATGCCGGTACTGTAGTAGGTAAACTTGAAGGGGAAAGGGACATCACTTTAGGTTTTGTTGATTTACTACGTGATGACTTTGTTGAAAAAGACCGAAGTCGCGGTATTTATTTCACTCAACCTTGGGTTTCCCTACCGGGTGTTATTCCTGTGGCTTCCGGAGGTATTCACGTTTGGCATATGCCCGCTCTAACCGAGATCTTTGGGGATGATTCTGTACTACAGTTCGNNGGCGGAACCTTAGGCCACCCGTGGGGAAATGCGCCAGGTGCTGTAGCAAATCGAGTAGCTCTAGAAGCCTGTGTACAAGCTCGTAATGAGGGGCGTGATCTTGCTCGCGAAGGTAACGAGATTATTNNNNNNNNNNNNNNNNNNNNNNNNNNNNNNNNNNNNNNNNNNNNNNNNNNNNNNNNNNNNNNNNNNNNNNNNNNNNNNNNNNNNNNNNNNNNNNNNNNNNNNNNNNNNNNNNNNNNNNNNNNNNNNNNNNNNNNNNNNNNNNNNNNNNNNNNNNNNNNNNNNNNNNNNNNNNNNNNNNNNNNNNNNNNNNNNNNNNNNNNNNNNNNNNNNNNNNNNNNNNNNNNNNNNNNNNNNNNNNNNNNNNNNNNNNNNNNNNNNNNNNNNNNNNNNNNNNNNNNNNNNNNNNNNNNNNNNNNNNNNNNNNNNNNNNNNNNNNNNNNNNNNNNNNNNNNNNNNNNNNNNNNNNNNNNNNNNNNNNNNNNNNNNNNNNNNNNNNNNNNNNNNNNNNNNNNNNNNNNNNNNNNNNNNNNNNNNNNNNNNNNNNNNNNNNNNNNNNNNNNNNNNNNNNNNNNNNNNNNNNNNNNNNNNNNNNNNNNNNNNNNNNNNNNNNNNNNNNNNNNNNNNNNNNNNNNNNNNNNNNNNNNNNNNNNNNNNNNNNNNNNNNNNNNNNNNNNNNNNNNNNNNNNNNNNNNNNNNNNNNNNNNNNNNNNNNNNNNNNNNNNNNNNNNNNNNNNNNNNNNNNNNNNNNNNNNNNNNNNNNNNNNNNNNNNNNNNNNNNNNNNNNNNNNNNNNNNNNNNNNNNNNNNNNNNNNNNNNNNNNNNNNNNNNNNNNNNNNNNNNNNNNNNNNNNNNNNNNNNNNNNNNNNNNNNNNNNNNNNNNNNNNNNNNNNNNNNNNNNNNNNNNNNNNNNNNNNNNNNNNNNNNNNNNNNNNNNNNNNNNNNNNNNNNNNNNNNNNNNNNNNNNNNNNNNNNNNNNNNNNNNNNNNNNNNNNNNNNNNNNNNNNNNNNNNNNNNNNNNNNNNNNNNNNNNNNNNNNNNNNNNNNNNNNNNNNNNNNNNNNNNNNNNNNNNNNNNNNNNNNNNNNNNNNNNNNNNNNNNNNNNNNNNNNNNNNNNNNNNNNNNNNNNNNNNNNNNNNNNNNNNNNNNNNNNNNNNNNNNNNNNNNNNNNNNNNNNNNNNNNNNNNNNNNNNNNNNNNNNNNNNNNNNNNNNNNNNNNNNNNNNNNNNNNNNNNNNNNNNNNNNNNNNNNNNNNNNNNNNNNNNNNNNNNNNNNNNNNNNNNNNNNNNNNNNNNNNNNNNNNNNNNNNNNNNNNNNNNNNNNNNNNNNNNNNNNNNNNNNNNNNNNNNNNNNNNNNNNNNNNNNNNNNNNNNNNNNNNNNNNNNNNNNNNNNNNNNNNNNNNNNNNNNNNNNNNNNNNNNNNNNNNNNNNNNNNNNNNNNNNNNNNNNNNNNNNNNNNNNNNNNNNNNNNNNNNNNNNNNNNNNNNNNNNNNNNNNNNNNNNNNNNNNNNNNNNNNNNNNNNNNNNNNNNNNNNNNNNNNNNNNNNNNNNNNNNNNNNNNNNNNNNNNNNNNNNNNNNNNNNNNNNNNNNNNNNNNNNNNNNNNNNNNNNNNNNNNNNNNNNNNNNNNNNNNNNNNNNNNNNNNNNNNNNNNNNNNNNNNNNNNNNNNNNNNNNNNNNNNNNNNNNNNNNNNNNNNNNNNNNNNNNNNNNNNNNNNNNNNNNNNNNNNNNNNNNNNNNNNNNNNNNNNNNNNNNNNNNNNNNNNNNNNNNNNNNNNNNNNNNNNNNNNNNNNNNNNNNNNNNNNNNNNNNNNNNNNNNNNNNNNNNNNNNNNNNNNNNNNNNNNNNNNNNNNNNNNNNNNNNNNNNNNNNNNNNNNNNNNNNNNNNNNNNNNNNNNNNNNNNNNNNNNNNNNNNNNNNNNNNNNNNNNNNNNNNNNNNNNNNNNNNNNNNNNNNNNNNNNNNNNNNNNNNNNNNNNNNNNNNNNNNNNNNNNNNNNNNNNNNNNNNNNNNNNNNNNNNNNNNNNNNNNNNNNNNNNNNNNNNNNNNNNNNNNNNNNNNNNNNNNNNNNNNNNNNNNNNNNNNNNNNNNNNNNNNNNNNNNNNNNNNNNNNNNNNNNNNNNNNNNNNNNNNNNNNNNNNNNNNNNNNNNNNNNNNNNNNNNNNNNNNNNNNNNNNNNNNNNNNNNNNNNNNNNNNNNNNNNNNNNNNNNNNNNNNNNNNNNNNNNNNNNNNNNNNNNNNNNNNNNNNNNNNNNNNNNNNNNNNNNNNNNNNNNNNNNNNNNNNNNNNNNNNNNNNNNNNNNNNNNNNNNNNNNNNNNNNNNNNNNNNNNNNNNNNNNNNNNNNNNNNNNNNNNNNNNNNNNNNNNNNNNNNNNNNNNNNNNNNNNNNNNNNNNNNNNNNNNNNNNNNNNNNNNNNNNNNNNNNNNNNNNNNNNNNNNNNNNNNNNNNNNNNNNNNNNNNNNNNNNNNNNNNNNNNNNNNNNNNNNNNNNNNNNNNNNNNNNNNNNNNNNNNNNNNNNNNNNNNNNNNNNNNNNNNNNNNNNNNNNNNNNNNNNNNNNNNNNNNNNNNNNNNNNNNNNNNNNNNNNNNNNNNNNNNNNNNNNNNNNNNNNNNNNNNNNNNNNNNNNNNNNNNNNNNNNNNNNNNNNNNNNNNNNNNNNNNNNNNNNNNNNNNNNNNNNNNNNNNNNNNNNNNNNNNNNNNNNNNNNNNNNNNNNNNNNNNNNNNNNNNNNNNNNNNNNNNNNNNNNNNNNNNNNNNNNNNNNNNNNNNNNNNNNNNNNNNNNNNNNNNNNNNNNNNNNNNNNNNNNNNNNNNNNNNNNNNNNNNNNNNNNNNNNNNNNNNNNNNNNNNNNNNNNNNNNNNNNNNNNNNNNNNNNNNNNNNNNNNNNNNNNNNNNNNNNNNNNNNNNNNNNNNNNNNNNNNNNNNNNNNNNNNNNNNNNNNNNNNNNNNNNNNNNNNNNNNNNNNNNNNNNNNNNNNNNNNNNNNNNNNNNNNNNNNNNNNNNNNNNNNNNNNNNNNNNNNNNNNNNNNNNNNNNNNNNNNNNNNNNNNNNNNNNNNNNNNNNNNNNNNNNNNNNNNNNNNNNNNNNNNNNNNNNNNNNNNNNNNNNNNNNNNNNNNNNNNNNNNNNNNNNNNNNNNNNNNNNNNNNNNNNNNNNNNNNNNNNNNNNNNNNNNNNNNNNNNNNNNNNNNNNNNNNNNNNNNNNNNNNNNNNNNNNNNNNNNNNNNNNNNNNNNNNNNNNNNNNNNNNNNNNNNNNNNNNNNNNNNNNNNNNNNNNNNNNNNNNNNNNNNNNNNNNNNNNNNNNNNNNNNNNNNNNNNNNNNNNNNNNNNNNNNNNNNNNNNNNNNNNNNNNNNNNNNNNNNNNNNNNNNNNNNNNNNNNNNNNNNNNNNNNNNNNNNNNNNNNNNNNNNNNNNNNNNNNNNNNNNNNNNNNNNNNNNNNNNNNNNNNNNNNNNNNNNNNNNNNNNNNNNNNNNNNNNNNNNNNNNNNNNNNNNNNNNNNNNNNNNNNNNNNNNNNNNNNNNNNNNNNNNNNNNNNNNNNNNNNNNNNNNNNNNNNNNNNNNNNNNNNNNNNNNNNNNNNNNNNNNNNNNNNNNNNNNNNNNNNNNNNNNNNNNNNNNNNNNNNNNNNNNNNNNNNNNNNNNNNNNNNNNNNNNNNNNNNNNNNNNNNNNNNNNNNNNNNNNNNNNNNNNNNNNNNNNNNNNNNNNNNNNNNNNNNNNNNNNNNNNNNNNNNNNNNNNNNNNNNNNNNNNNNNNNNNNNNNNNNNNNNNNNNNNNNNNNNNNNNNNNNNNNNNNNNNNNNNNNNNNNNNNNNNNNNNNNNNNNNNN
>Polygonella_americana
NNNNNNNNNNNNNNNNNNNNNNNNNNNNNNNNNCNGGAATATATTTATGCACTTGTCCATGATTCGGGTTTTGTTTTAAACGGGCCCATTTTGTTGGCAAATCTCAATAAAGGTTATGACACAAACTACAGTTTACTAGTTGTAAAACATTTAGTTATTCGAATGTATCAACAGAGTTTTT---TTTTTTCTGTTAATGATTCGAACAAAAACGACTTTCTTGTGCCCAAGAAAAATTTTGATTCTCAACGGATCTCAGAGGGGTTTGCAGCTATTGCAGAAATTCCATTTTCTATGCGATTAATATCTTCCCTAGAAGGAAAAGAACTCAAAAAATCGCAAAATTTACGACCAATTCATTCAACGTTTCCCTTTTTAGAGGACAAATTTTTACGTTTAAGTTTTGTGTTAGATATAGTGATACCTTACCCTCTCCATCTGGAAATCTTGGTTCAAACTATTCGATACTGGGTAAAAGATACCTCCTGTTTGCATTTATTACGATTCTTTCTTTATGAGTATTGGAATAGTGTTATTACTCTAAAGAGATCTGTTTCCAATTTTTCAAAAAATAAAAATAAAAGATTTTTATTATTCCTATCTAATTCCTATGAGTGTGAATGCGAATCCATCTTCGTTTTTCTCCGCAACCAATCTTCTCATTTACGATCAACATCTTACAGAGCCTTTCTTGCGCGAGTTTATTTCTACTTAAAGTTAGAACATTTTGTAAAAGTATTTACTAAGCACCC-TGGGNTATNNNNNNNNNNNNNNNNNNNNNNNNNNNNNNNNNNNNNNNNNNNNNNNNNNNNNNNNNNNNNNNNNNNNNNNNNNNNNNNNNNNNNNNNNNNNNNNNNNNNNNNNNNNNNNNNNNNNNNNNNNNNNNNNNNNNNNNNNNNNNNNNNNNNNNNNNNNNNNNNNNNNNNNNNNNNNNNNNNNNNNNNNNNNNNNNNNNNNNNNNNNNNNNNNNNNNNNNNNNNNNNNNNNNNNNNNNNNNNNNNNNNNNNNNNNNNNNNNNNNNNNNNNNNNNNNNNNNNNNNNNNNNNNNNNNNNNNNNNNNNNNNNNNNNNNNNNNNNNNNNNNNNNNNNNNNNNNNNNNNNNNNNNNNNNNNNNNNNNNNNNNNNNNNNNNNNNNNNNNNNNNNNNNNNNNNNNNNNNNNNNNNNNNNNNNNNNNNNNNNNNNNNNNNNNNNNNNNNNNNNNNNNNNNNNNNNNNNNNNNNNNAAGAATACAAATTGACTTATTATACTCCTGACTATGAACCCCATGATCATGATATCTTGGCAGCATTTCGAGTAACTCCTCAACCTGGAGTTCCGCCAGAAGAAGCAGGGGCCGCGGTAGCTGCCGAATCTTCTACTGGTACATGGACAGCCGTGTGGACCGATGGACTTACCAGCCTTGATCGTTACAAAGGACGATGCTACGACATCGAGCCTGTTCCTGGAGAAGAAAGTCAATTTATTGCTTATGTAGCTTACCCATTAGACCTTTTTGAAGAAGGTTCTGTTACTAACATGTTTACTTCCATTGTGGGTAATGTATTTGGGTTCAAAGCCTTGCGTGNTNTTCGCTTGGAGGATTTGCGAATCCCTCCTGCTTATACGAAAACTTTCCAAGGCCCGCCTCATGGTATCCAAGTTGAAAGAGATAAATTGAACAAATATGGACGTCCCCTATTGGGCTGTACTATTAAACCAAAATTGGGATTGTCCGCTAAGAACTACGGTCGGGCAGTTTATGAATGTNTTCGTGGTGGACTTGATTTTACCAAAGATGATGAAAACGTGAACTCCCAACCATTTATGCGTTGGAGAGACCGTTTCTTGTTCTGTGCCGAAGCTATTTTNAAATCACAGTCCGANANGNNNNNNNNNNNNNNNNNNNNNNNNNNNNNNNNNNNNNNNNNNNNNNNNNNNNNNNNNNNNNNNNNNNNNNNNNNNNNNNNNNNNNNNNNNNNNNNNNNNNNNNNNNNNNNNNNNNNNNNNNNNNNNNNNNNNNNNNNNNNNNNNNNNNNNNNNNNNNNNNNNNNNNNNNNNNNNNNNNNNNNNNNNNNNNNNNNNNNNNNNNNNNNNNNNNNNNNNNNNNNNNNNNNNNNNNNNNNNNNNNNNNNNNNNNNNNNNNNNNNNNNNNNNNNNNNNNNNNNNNNNNNNNNNNNNNNNNNNNNNNNNNNNNNNNNNNNNNNNNNNNNNNNNNNNNNNNNNNNNNNNNNNNNNNNNNNNNNNNNNNNNNNNNNNNNNNNNNNNNNNNNNNNNNNNNNNNNNNNNNNNNNNNNNNNNNNNNNNNNNNNNNNNNNNNNNNNNNNNNNNNNNNNNNNNNNNNNNNNNNNNNNNNNNNNNNNNNNNNNNNNNNNNNNNNNNNNNNNNNNNNNNNNNNNNNNNNNNNNNNNNNNNNNNNNNNNNNNNNNNNNNNNNNNNNNNNNNNNNNNNNNNNNNNNNNNNNNNNNNNNNNNNNNNNNNNNNNNNNNNNNNNNNNNNNNNNNNNNNNNNNNNNNNNNNNNNNNNNNNNNNNNNNNNNNNNNNNNNNNNNNNNNNNNNNNNNNNNNNNNNNNNNNNNNNNNNNNNNNNNNNNNNNNNNNNNNNNNNNNNNNNNNNNNNNNNNNNNNNNNNNNNNNNNNNNNNNNNNNNNNNNNNNNNNNNNNNNNNNNNNNNNNNNNNNNNNNNNNNNNNNNNNNNNNNNNNNNNNNNNNNNNNNNNNNNNNNNNNNNNNNNNNNNNNNNNNNNNNNNNNNNNNNNNNNNNNNNNNNNNNNNNNNNNNNNNNNNNNNNNNNNNNNNNNNNNNNNNNNNNNNNNNNNNNNNNNNNNNNNNNNNNNNNNNNNNNNNNNNNNNNNNNNNNNNNNNNNNNNNNNNNNNNNNNNNNNNNNNNNNNNNNNNNNNNNNNNNNNNNNNNNNNNNNNNNNNNNNNNNNNNNNNNNNNNNNNNNNNNNNNNNNNNNNNNNNNNNNNNNNNNNNNNNNNNNNNNNNNNNNNNNNNNNNNNNNNNNNNNNNNNNNNNNNNNNNNNNNNNNNNNNNNNNNNNNNNNNNNNNNNNNNNNNNNNNNNNNNNNNNNNNNNNNNNNNNNNNNNNNNNNNNNNNNNNNNNNNNNNNNNNNNNNNNNNNNNNNNNNNNNNNNNNNNNNNNNNNNNNNNNNNNNNNNNNNNNNNNNNNNNNNNNNNNNNNNNNNNNNNNNNNNNNNNNNNNNNNNNNNNNNNNNNNNNNNNNNNNNNNNNNNNNNNNNNNNNNNNNNNNNNNNNNNNNNNNNNNNNNNNNNNNNNNNNNNNNNNNNNNNNNNNNNNNNNNNNNNNNNNNNNNNNNNNNNNNNNNNNNNNNNNNNNNNNNNNNNNNNNNNNNNNNNNNNNNNNNNNNNNNNNNNNNNNNNNNNNNNNNNNNNNNNNNNNNNNNNNNNNNNNNNNNNNNNNNNNNNNNNNNNNNNNNNNNNNNNNNNNNNNNNNNNNNNNNNNNNNNNNNNNNNNNNNNNNNNNNNNNNNNNNNNNNNNNNNNNNNNNNNNNNNNNNNNNNNNNNNNNNNNNNNNNNNNNNNNNNNNNNNNNNNNNNNNNNNNNNNNNNNNNNNNNNNNNNNNNNNNNNNNNNNNNNNNNNNNNNNNNNNNNNNNNNNNNNNNNNNNNNNNNNNNNNNNNNNNNNNNNNNNNNNNNNNNNNNNNNNNNNNNNNNNNNNNNNNNNNNNNNNNNNNNNNNNNNNNNNNNNNNNNNNNNNNNNNNNNNNNNNNNNNNNNNNNNNNNNNNNNNNNNNNNNNNNNNNNNNNNNNNNNNNNNNNNNNNNNNNNNNNNNNNNNNNNNNNNNNNNNNNNNNNNNNNNNNNNNNNNNNNNNNNNNNNNNNNNNNNNNNNNNNNNNNNNNNNNNNNNNNNNNNNNNNNNNNNNNNNNNNNNNNNNNNNNNNNNNNNNNNNNNNNNNNNNNNNNNNNNNNNNNNNNNNNNNNNNNNNNNNNNNNNNNNNNNNNNNNNNNNNNNNNNNNNNNNNNNNNNNNNNNNNNNNNNNNNNNNNNNNNNNNNNNNNNNNNNNNNNNNNNNNNNNNNNNNNNNNNNNNNNNNNNNNNNNNNNNNNNNNNNNNNNNNNNNNNNNNNNNNNNNNNNNNNNNNNNNNNNNNNNNNNNNNNNNNNNNNNNNNNNNNNNNNNNNNNNNNNNNNNNNNNNNNNNNNNNNNNNNNNNNNNNNNNNNNNNNNNNNNNNNNNNNNNNNNNNNNNNNNNNNNNNNNNNNNNNNNNNNNNNNNNNNNNNNNNNNNNNNNNNNNNNNNNNNNNNNNNNNNNNNNNNNNNNNNNNNNNNNNNNNNNNNNNNNNNNNNNNNNNNNNNNNNNNNNNNNNNNNNNNNNNNNNNNNNNNNNNNNNNNNNNNNNNNNNNNNNNNNNNNNNNNNNNNNNNNNNNNNNNNNNNNNNNNNNNNNNNNNNNNNNNNNNNNNNNNNNNNNNNNNNNNNNNNNNNNNNNNNNNNNNNNNNNNNNNNNNNNNNNNNNNNNNNNNNNNNNNNNNNNNNNNNNNNNNNNNNNNNNNNNNNNNNNNNNNNNNNNNNNNNNNNNNNNNNNNNNNNNNNNNNNNNNNNNNNNNNNNNNNNNNNNNNNNNNNNNNNNNNNNNNNNNNNNNNNNNNNNNNNNNNNNNNNNNNNNNNNNNNNNNNNNNNNNNNNNNNNNNNNNNNNNNNNNNNNNNNNNNNNNNNNNNGAAACNTGCGTTAGCAGATAGACCTGTGGACATGTATGAAACA----------------------------------------------GCCCGGGCTCGTCCCGGCACCAACTAAACCN-GGCGCGGATTGCGCCAAGGACTATGAACACAATCGTGCCCCGCGCGGCCGCTACTTCGGCCCGC-GCGGCGGCGGCGTGTCGTTTCTATCGAATTGAACGACTCTCGGCAACGGATATCTCGGCTCTCGCATCGATGAAGAACGTAGCGAAATGCGATACTTGGTGTGAATTGCAGAATCCCGTGAACCATCGAGTCTTTGAACGCAAGTTGCGCCCGAAGCCCTCGTGGCCAGGGCACGTCTGTCTGGGCGTCACGCACCGCGTTGCCCC-ACCCCCCCTGGGGGGTCGGGGCGGAGATTGGCCTCCCGTGCGCCCTTGCGCGCGGTTGGCCCAAACTGAGACCCCGCGGCCGCGAGACGGCGCGACGACCGGTGGAGTAGCCCTACGCATCGCTTCGCGTCCTGAGCGGCCC-CAGTGGCCAGGA--GACCCT---------TTGCGACCCCAGATCAGGCGGGATTACCCGCTGAGTTTAAGCATATCAATAAGCGGAGGNNNNNNNNNNNNNNNNNNNNNNNNNNNNNNNNNNNNNNNNNNNNNNNNNNNNNNNNNNNNNNNNNNNNNNNNNNNNNNNNNNNNNNNNNNNNNNNNNNNNNNNNNNNNNNNNNNNNNNNNNNNNNNNNNNNNNNNNNNNNNNNNNNNNNNNNNNNNNNNNNNNNNNNNNNNNNNNNNNNNNNNNNNNNNNNNNNNNNNNNNNNNNNNNNNNNNNNNNNNNNNNNNNNNNNNNNNNNNNNNNNNNNNNNNNNNNNNNNNNNNNNNNNNNNNNNNNNNNNNNNNNNNNNNNNNNNNNNNNNNNNNNNNNNNNNNNNNNNNNNNNNNNNNNNNNNNNNNNNNNNNNNNNNNNNNNNNNNNNNNNNNNNNNNNNNNNNNNNNNNNNNNNNNNNNNNNNNNNNNNNNNNNNNNNNNNNNNNNNNNNNNNNNNNNNNNNNNNNNNNNNNNNNNNNNNNNNNNNNNNNNNNNNNNNNNNNNNNNNNNNNNNNNNNNNNNNNNNNNNNNNNNNNNNNNNNNNNNNNNNNNNNNNNNNNNNNNNNNNNNNNNNNNNNNNNNNNNNNNNNNNNNNNNNNNNNNNNNNNNNNNNNNNNNNNNNNNNNNNNNNNNNNNNNNNNNNNNNNNNNNNNNNNNNNNNNNNNNNNNNNNNNNNNNNNNNNNNNNNNNNNNNNNNNNNNNNNNNNNNNNNNNNNNNNNNNNNNNNNNNNNNNNNNNNNNNNNNNNNNNNNNNNNNNNNNNNNNNNNNNNNNNNNNNNNNNNNNNNNNNNNNNNNNNNNNNNNNNNNNNNNNNNNNNNNNNNNNNNNNNNNNNNNNNNNNNNNNNNNNNNNNNNNNNNNNNNNNNNNNNNNNNNNNNNNNNNNNNNNNNNNNNNNNNNNNNNNNNNNNNNNNNNNNNNNNNNNNNNNNNNNNNNNNNNNNNNNNNNNNNNNNNNNNNNN
>Calligonum_eriopodum
TGNCAAGACGATTTTTTATATCCACTTNTCTTTCAGGAATATATTTATGCACTTGTACATGATCAGGATTTAGGTTTAAACAGGTCCATTTTGTTGTCAAATAAAAAAAAAGGTTATGACACAAAATATAGTTTACTAGTTGTGAAACGTTTAGTTATTCGAATGTATCAACAGAATTATTTGATTCTTTCTGTTAATGATTCTAACAAAAATGAATTTCTTGTGCCCAAGAAAAATTTGTATTCTCAACAAATCTCAGAGGGATTTGCAGCTATTGCGGAAATTCCATTTTCTATGCGATTACGATCTTCCCTAGAAGCAAAAGAACTAAAAAAATCTCAAAATTTACGATCAATTCATTCAATATTTCCTTTTTTAGAGGACAAATTTTTACGTTTAAATTATGTGTTAGATATATTGATACCTCACCCTGTCCATCTGGAAATCTTGGTTCAAACTATTCGTTACTGGGTAAAAGATACCTCCTGCTTGCATTTATTGCGATTCTTTCTTTATGAGTATTTTAATAGTGTTATTACTCTAAAGAGGTCTGTTTCCAATTTTTCAAAAAAAACGAATCAAAGATTCTTATTGTTCTTATATAATTCCCATGTGTGTGAATGCGAATCCATCTTCGTTTTTCTCCGCAACCAATCCTCTCATTTACGATCAACATCTTACAGAGCCTTTCTTGCACGAGTTTATTTCTACCTAAAGTTAGAACATTTTGTAAAAGTTTTTACTAAGCATTTTGGGGTTATCCNNNNNNNNNNNNNNNNNNNNNNNNNNNNNNNNNNNNNNNNNNNNNNNNNNNNNNNNNNNNNNNNNNNNNNNNNNNNNNNNNNNNNNNNNNNNNNNNNNNNNNNNNNNNNNNNNNNNNNNNNNNNNNNNNNNNNNNNNNNNNNNNNNNNNNNNNNNNNNNNNNNNNNNNNNNNNNNNNNNNNNNNNNNNNNNNNNNNNNNNNNNNNNNNNNNNNNNNNNNNNNNNNNNNNNNNNNNNNNNNNNNNNNNNNNNNNNNNNNNNNNNNNNNNNNNNNNNNNNNNNNNNNNNNNNNNNNNNNNNNNNNNNNNNNNNNNNNNNNNNNNNNNNNNNNNNNNNNNNNNNNNNNNNNNNNNNNNNNNNNNNNNNNNNNNNNNNNNNNNNNNNNNNNNNNNNNNNNNNNNNNNNNNNNNNNNNNNNNNNNNNNNNNNNNNNNNNNNNNNNNNNNNNNNNNNNNNNNNNNNNAAGAATACAAATTGACTTATTATACTCCTGACTATGAACCCCATGATCATGATATCTTGGCAGCATTTCGAGTAACTCCTCAACCTGGAGTTCCACCAGAAGAAGCAGGGGCCGCGGTAGCTGCCGAATCTTCTACTGGTACATGGACAACGGTGTGGACCGATGGACTTACCAGCCTTGATCGTTACAAAGGACGATGCTACCACATCGAGCCTGTWGCTGGAGAAGAAAATCAATTTATCGCTTATGTAGCTTACCCATTAGACCTTTTTGAAGAAGGTTCTGTTACTAACATGTTTACTTCCATTGTGGGTAATGTATTTGGGTTCAAAGCTCTGCGTGCTTTACGTTTGGAGGATTTGCGAATCCCTCCTGCGTATACGAAAACGTTCCAAGGCCCGCCTCATGGTATCCAAGTTGAGAGAGATAAATTGAACAAATACGGACGTCCCCTATTGGGATGTACTATTAAACCGAAATTGGGGTTGTCCGCTAAGAACTACGGTCGAGCAGTTTATGAATGTCTTCGTGGCGGACTTGATTTTACCAAAGATGATGAAAACGTGAACTCCCAACCATTTATGCGTTGGAGAGACCGTTTCTTATTCTGTGCCGAAGCTATTTTTAAATCACAGTCNGAAACAGGNAAANNNNNNNNNNNNNNNNNNNNNNNNNNNNNNNNNNNNNNNNNNNNNNNNNNNNNNNNNNNNNNNNNNNNNNNNNNNNNNNNNNNNNNNNNNNNNNNNNNNNNNNNNNNNNNNNNNNNNNNNNNNNNNNNNNNNNNNNNNNNNNNNNNNNNNNNNNNNNNNNNNNNNNNNNNNNNNNNNNNNNNNNNNNNNNNNNNNNNNNNNNNNNNNNNNNNNNNNNNNNNNNNNNNNNNNNNNNNNNNNNNNNNNNNNNNNNNNNNNNNNNNNNNNNNNNNNNNNNNNNNNNNNNNNNNNNNNNNNNNNNNNNNNNNNNNNNNNNNNNNNNNNNNNNNNNNNNNNNNNNNNNNNNNNNNNNNNNNNNNNNNNNNNNNNNNNNNNNNNNNNNNNNNNNNNNNNNNNNNNNNNNNNNNNNNNNNNNNNNNNNNNNNNNNNNNNNNNNNNNNNNNNNNNNNNNNNNNNNNNNNNNNNNNNNNNNNNNNNNNNNNNNNNNNNNNNNNNNNNNNNNNNNNNNNNNNNNNNNNNNNNNNNNNNNNNNNNNNNNNNNNNNNNNNNNNNNNNNNNNNNNNNNNNNNNNNNNNNNNNNNNNNNNNNNNNNNNNNNNNNNNNNNNNNNNNNNNNNNNNNNNNNNNNNNNNNNNNNNNNNNNNNNNNNNNNNNNNNNNNNNNNNNNNNNNNNNNNNNNNNNNNNNNNNNNNNNNNNNNNNNNNNNNNNNNNNNNNNNNNNNNNNNNNNNNNNNNNNNNNNNNNNNNNNNNNNNNNNNNNNNNNNNNNNNNNNNNNNNNNNNNNNNNNNNNNNNNNNNNNNNNNNNNNNNNNNNNNNNNNNNNNNNNNNNNNNNNNNNNNNNNNNNNNNNNNNNNNNNNNNNNNNNNNNNNNNNNNNNNNNNNNNNNNNNNNNNNNNNNNNNNNNNNNNNNNNNNNNNNNNNNNNNNNNNNNNNNNNNNNNNNNNNNNNNNNNNNNNNNNNNNNNNNNNNNNNNNNNNNNNNNNNNNNNNNNNNNNNNNNNNNNNNNNNNNNNNNNNNNNNNNNNNNNNNNNNNNNNNNNNNNNNNNNNNNNNNNNNNNNNNNNNNNNNNNNNNNNNNNNNNNNNNNNNNNNNNNNNNNNNNNNNNNNNNNNNNNNNNNNNNNNNNNNNNNNNNNNNNNNNNNNNNNNNNNNNNNNNNNNNNNNNNNNNNNNNNNNNNNNNNNNNNNNNNNNNNNNNNNNNNNNNNNNNNNNNNNNNNNNNNNNNNNNNNNNNNNNNNNNNNNNNNNNNNNNNNNNNNNNNNNNNNNNNNNNNNNNNNNNNNNNNNNNNNNNNNNNNNNNNNNNNNNNNNNNNNNNNNNNNNNNNNNNNNNNNNNNNNNNNNNNNNNNNNNNNNNNNNNNNNNNNNNNNNNNNNNNNNNNNNNNNNNNNNNNNNNNNNNNNNNNNNNNNNNNNNNNNNNNNNNNNNNNNNNNNNNNNNNNNNNNNNNNNNNNNNNNNNNNNNNNNNNNNNNNNNNNNNNNNNNNNNNNNNNNNNNNNNNNNNNNNNNNNNNNNNNNNNNNNNNNNNNNNNNNNNNNNNNNNNNNNNNNNNNNNNNNNNNNNNNNNNNNNNNNNNNNNNNNNNNNNNNNNNNNNNNNNNNNNNNNNNNNNNNNNNNNNNNNNNNNNNNNNNNNNNNNNNNNNNNNNNNNNNNNNNNNNNNNNNNNNNNNNNNNNNNNNNNNNNNNNNNNNNNNNNNNNNNNNNNNNNNNNNNNNNNNNNNNNNNNNNNNNNNNNNNNNNNNNNNNNNNNNNNNNNNNNNNNNNNNNNNNNNNNNNNNNNNNNNNNNNNNNNNNNNNNNNNNNNNNNNNNNNNNNNNNNNNNNNNNNNNNNNNNNNNNNNNNNNNNNNNNNNNNNNNNNNNNNNNNNNNNNNNNNNNNNNNNNNNNNNNNNNNNNNNNNNNNNNNNNNNNNNNNNNNNNNNNNNNNNNNNNNNNNNNNNNNNNNNNNNNNNNNNNNNNNNNNNNNNNNNNNNNNNNNNNNNNNNNNNNNNNNNNNNNNNNNNNNNNNNNNNNNNNNNNNNNNNNNNNNNNNNNNNNNNNNNNNNNNNNNNNNNNNNNNNNNNNNNNNNNNNNNNNNNNNNNNNNNNNNNNNNNNNNNNNNNNNNNNNNNNNNNNNNNNNNNNNNNNNNNNNNNNNNNNNNNNNNNNNNNNNNNNNNNNNNNNNNNNNNNNNNNNNNNNNNNNNNNNNNNNNNNNNNNNNNNNNNNNNNNNNNNNNNNNNNNNNNNNNNNNNNNNNNNNNNNNNNNNNNNNNNNNNNNNNNNNNNNNNNNNNNNNNNNNNNNNNNNNNNNNNNNNNNNNNNNNNNNNNNNNNNNNNNNNNNNNNNNNNNNNNNNNNNNNNNNNNNNNNNNNNNNNNNNNNNNNNNNNNNNNNNNNNNNNNNNNNNNNNNNNNNNNNNNNNNNNNNNNNNNNNNNNNNNNNNNNNNNNNNNNNNNNNNNNNNNNNNNNNNNNNNNNNNNNNNNNNNNNNNNNNNNNNNNNNNNNNNNNNNNNNNNNNNNNNNNNNNNNNNNNNNNNNNNNNNNNNNNNNNNNNNNNNNNNNNNNNNNNNNNNNNNNNNNNNNNNNNNNNNNNNNNNNNNNNNNNNNNNNNNNNNNNNNNNNNNNNNNNNNNNNNNNNNNNNNNNNNNNNNNNNNNNNNNNNNNNNNNNNNNNNNNNNNNNNNNNNNNNNNNNNNNNNNNNNNNNNNNNNNNNNNNNNNNNNNNNNNNNNNNNNNNNNNNNNNNNNNNNNNNNNNNNNNNNNNNNNNNNNNNNNNNNNNNNNNNNNNNNNNNNNNNNNNNNNNNNNNNNNNNNNNNNNNNNNNNNNNNNNNNNNNNNNNNNNNNNNNNNNNNNNNNNNNNNNNNNNNNNNNNNNNNNNNNNNNNNNNNNNNNNNNNNNNNNNNNNNNNNNNNNNNNNNNNNNNNNNNNNNNNNNNNNNNNNNNNNNNNNNNNNNNNNNNNNNNNNNNNNNNNNNNNNNNNNNNNNNNNNNNNNNNNNNNNNNNNNNNNNNNNNNNNNNNNNNNNNNNNNNNNNNNNNNNNNNNNNNNNNNNNNNNNNNNNNNNNNNNNNNNNNNNNNNNNNNNNNNNNNNNNNNNNNNNNNNNNNNNNNNNNNNNNNNNNNNNNNNNNNNNNNNNNNNNNNNNNNNNNNNNNNNNNNNNNNNNNNNNNNNNNNNNNNNNNNNNNNNNNNNNNNNNNNNNNNNNNNNNNNNNNNNNNNNNNNNNNNNNNNNNNNNNNNNNNNNNNNNNNNNNNNNNNNNNNNNNNNNNNNNNNNNNNNNNNNNNNNNNNNNNNNNNNNNNNNNNNNNNNNNNNNNNNNNNNNNNNNNNNNNNNNNNNNNNNNNNNNNNNNNNNNNNNNNNNNNNNNNNNNNNNNNNNNNNNNNNNNNNNNNNNNNNNNNNNNNNNNNNNNNNNNNNNNNNNNNNNNNNNNNNNNNNNNNNNNNNNNNNNNNNNNNNNNNNNNNNNNNNNNNNNNNNNNNNNNNNNNNNNNNNNNNNNNNNNNNNNNNNNNNNNNNNNNNNNNNNNNNNNNNNNNNNNNNNNNNNNNNNNNNNNNNNNNNNNNNNNNNNNNNNNNNNNNNNNNNNNNNNNNNNNNNNNNNNNNNNNNNNNNNNNNNNNNNNNNNNNNNNNNNNNNNNNNNNNNNNNNNNNNNNNNNNNNNNNNNNNNNNNNNNNNNNNNNNNNNNNNNNNNNNNNNNNNNNNNNNNNNNNNNNNNNNNNNNNNNNNNNNNNNNNNNNNNNNNNNNNNNNNNNNNNNNNNNNNNNNNNNNNNNNNNNNNNNNNNNNNNNNNNNNNNNNNNNNNNNNNNNNNNNNNNNNNNNNNNNNNNNNNNNNNNNNNNNNNNNNNNNNNNNNNNNNNNNNNNNNNNNNNNNNNNNNNNNNNNNNNNNNNNNNNNNNNNNNNNNNNNNNNNNNNNNNNNNNNNNNNNNNNNNNNNNNNNNNNNNNNNNNNNNNNNNNNNNNNNNNNNNNNNNNNNNNNNNNNNNNNNNNNNNNNNNNNNNNNNNNNNNNNNNNNNNNNNNNNNNNNNNNNNNNNNNNNNNNNNNNNNNNNNNNNNNNNNNNNNNNNNNNNNNNNNNNNNNNNNNNNNNNNNNNNNNNNNNNNNNNNNNNNNNNNNNNNNNNNNNNNNNNNNNNNNNNNNNNNNNNNNNNNNNNNNNNNNNNNNNNNNNNNNNNNNNNNNNNNNNNNNNNNNNNNNNNNNNNNNNNNNNNNNNNNNNNNNNNNNNNNNNNNNNNNNNNNNNNNNNNNNNNNNNNNNNNNNNNNNNNNNNNNNNNNNNNNNNNNNNNNNNNNNNNNNNNNNNNNNNNNNNNNNNNNNNNNNNNNNNNNNNNNNNNNNNNNNNNNNNNNNNNNNNNNNNNNNNN
>Calligonum_molle
NNNNNNNNNNNNTTTTTATATCCACTTATCTTTCAGGAATATATTTATGCACTTGTACATGATCAGGATTTAGGTTTAAACAGGTCCATTTTGTTGTCAAATAAAAAAAAAGGTTATGACACAAAATATAGTTTACTAGTTGTGAAACGTTTAGTTATTCGAATGTATCAACAGAATTATTTGATTCTTTCTGTTAATGATTCTAACAAAAATGAATTTCTTGTGCCCAAGAAAAATTTGTATTCTCAACAAATCTCAGAGGGATTTGCAGCTATTGCGGAAATTCCATTTTCTATGCGATTACGATCTTCCCTAGAAGCAAAAGAACTAAAAAAATCTCAAAATTTACGATCAATTCATTCAATATTTCCTTTTTTAGAGGACAAATTTTTACGTTTAAATTATGTGTTAGATATATTGATACCTCACCCTGTCCATCTGGAAATCTTGGTTCAAACTATTCGTTACTGGGTAAAAGATACCTCCTGCTTGCATTTATTGCGATTCTTTCTTTATGAGTATTTTAATAGTGTTATTACTCTAAAGAGGTCTGTTTCCAATTTTTCAAAAAAAACGAATCAAAGATTCTTATTGTTCTTATATAATTCCCATGTGTGNGAATGCGAATCCATCTTCGTTTTTCTCCGCAACCAATCCTCTCATTTACGATCAACATCTTACAGAGCCTTTCTTGCACGAGTTTATTTCTACCTAAAGTTAGAACATTTTGTAAAAGTTTTTACTAAGCATTTTGGGNNNNNNNNNNNNNNNNNNNNNNNNNNNNNNNNNNNNNNNNNNNNNNNNNNNNNNNNNNNNNNNNNNNNNNNNNNNNNNNNNNNNNNNNNNNNNNNNNNNNNNNNNNNNNNNNNNNNNNNNNNNNNNNNNNNNNNNNNNNNNNNNNNNNNNNNNNNNNNNNNNNNNNNNNNNNNNNNNNNNNNNNNNNNNNNNNNNNNNNNNNNNNNNNNNNNNNNNNNNNNNNNNNNNNNNNNNNNNNNNNNNNNNNNNNNNNNNNNNNNNNNNNNNNNNNNNNNNNNNNNNNNNNNNNNNNNNNNNNNNNNNNNNNNNNNNNNNNNNNNNNNNNNNNNNNNNNNNNNNNNNNNNNNNNNNNNNNNNNNNNNNNNNNNNNNNNNNNNNNNNNNNNNNNNNNNNNNNNNNNNNNNNNNNNNNNNNNNNNNNNNNNNNNNNNNNNNNNNNNNNNNNNNNNNNNNNNNNNNNNNNNNNNNNAAGAATACAAATTGACTTATTATACTCCTGACTATGAACCCCATGATCATGATATCTTGGCAGCATTTCGAGTAACTCCTCAACCTGGAGTTCCACCAGAAGAAGCAGGGGCCGCGGTAGCTGCCGAATCTTCTACTGGTACATGGACAACGGTGTGGACCGATGGACTTACCANCCTTGATCGTTACAAAGGACGATGCTACCACATCGAGCCTGTTGCTGGAGAAGAAAATCAATTTATCGCTTATGTAGCTTACCCATTAGACCTTTTTGAAGAAGGTTCTGTTACTAACATGTTTACTTCCATTGTGGGTAATGTATTTGGGTTCAAAGCTCTGCGTGCTTTACGTTTGGAGGATTTGCGAATCCCTCCTGCGTATACGAAAACGTTCCAAGGCCCGCCTCATGGTATCCAAGTTGAGAGAGATAAATTGAACAAATACGGACGTCCCCTATTGGGATGTACTATTAAACCGAAATTGGGGTTGTCCGCTAAGAACTACGGTCGAGCAGTTTATGAATGTCTTCGTGGCGGACTTGATTTTACCAAAGATGATGAAAACGTGAACTCCCAACCATTTATGCGTTGGAGAGACCGTTTCTTATTCTGTGCCGAAGCTATTTTTAAATCACAGNNNNNNNNNNNNNNNNNNNNNNNNNNNNNNNNNNNNNNNNNNNNNNNNNNNNNNNNNNNNNNNNNNNNNNNNNNNNNNNNNNNNNNNNNNNNNNNNNNNNNNNNNNNNNNNNNNNNNNNNNNNNNNNNNNNNNNNNNNNNNNNNNNNNNNNNNNNNNNNNNNNNNNNNNNNNNNNNNNNNNNNNNNNNNNNNNNNNNNNNNNNNNNNNNNNNNNNNNNNNNNNNNNNNNNNNNNNNNNNNNNNNNNNNNNNNNNNNNNNNNNNNNNNNNNNNNNNNNNNNNNNNNNNNNNNNNNNNNNNNNNNNNNNNNNNNNNNNNNNNNNNNNNNNNNNNNNNNNNNNNNNNNNNNNNNNNNNNNNNNNNNNNNNNNNNNNNNNNNNNNNNNNNNNNNNNNNNNNNNNNNNNNNNNNNNNNNNNNNNNNNNNNNNNNNNNNNNNNNNNNNNNNNNNNNNNNNNNNNNNNNNNNNNNNNNNNNNNNNNNNNNNNNNNNNNNNNNNNNNNNNNNNNNNNNNNNNNNNNNNNNNNNNNNNNNNNNNNNNNNNNNNNNNNNNNNNNNNNNNNNNNNNNNNNNNNNNNNNNNNNNNNNNNNNNNNNNNNNNNNNNNNNNNNNNNNNNNNNNNNNNNNNNNNNNNNNNNNNNNNNNNNNNNNNNNNNNNNNNNNNNNNNNNNNNNNNNNNNNNNNNNNNNNNNNNNNNNNNNNNNNNNNNNNNNNNNNNNNNNNNNNNNNNNNNNNNNNNNNNNNNNNNNNNNNNNNNNNNNNNNNNNNNNNNNNNNNNNNNNNNNNNNNNNNNNNNNNNNNNNNNNNNNNNNNNNNNNNNNNNNNNNNNNNNNNNNNNNNNNNNNNNNNNNNNNNNNNNNNNNNNNNNNNNNNNNNNNNNNNNNNNNNNNNNNNNNNNNNNNNNNNNNNNNNNNNNNNNNNNNNNNNNNNNNNNNNNNNNNNNNNNNNNNNNNNNNNNNNNNNNNNNNNNNNNNNNNNNNNNNNNNNNNNNNNNNNNNNNNNNNNNNNNNNNNNNNNNNNNNNNNNNNNNNNNNNNNNNNNNNNNNNNNNNNNNNNNNNNNNNNNNNNNNNNNNNNNNNNNNNNNNNNNNNNNNNNNNNNNNNNNNNNNNNNNNNNNNNNNNNNNNNNNNNNNNNNNNNNNNNNNNNNNNNNNNNNNNNNNNNNNNNNNNNNNNNNNNNNNNNNNNNNNNNNNNNNNNNNNNNNNNNNNNNNNNNNNNNNNNNNNNNNNNNNNNNNNNNNNNNNNNNNNNNNNNNNNNNNNNNNNNNNNNNNNNNNNNNNNNNNNNNNNNNNNNNNNNNNNNNNNNNNNNNNNNNNNNNNNNNNNNNNNNNNNNNNNNNNNNNNNNNNNNNNNNNNNNNNNNNNNNNNNNNNNNNNNNNNNNNNNNNNNNNNNNNNNNNNNNNNNNNNNNNNNNNNNNNNNNNNNNNNNNNNNNNNNNNNNNNNNNNNNNNNNNNNNNNNNNNNNNNNNNNNNNNNNNNNNNNNNNNNNNNNNNNNNNNNNNNNNNNNNNNNNNNNNNNNNNNNNNNNNNNNNNNNNNNNNNNNNNNNNNNNNNNNNNNNNNNNNNNNNNNNNNNNNNNNNNNNNNNNNNNNNNNNNNNNNNNNNNNNNNNNNNNNNNNNNNNNNNNNNNNNNNNNNNNNNNNNNNNNNNNNNNNNNNNNNNNNNNNNNNNNNNNNNNNNNNNNNNNNNNNNNNNNNNNNNNNNNNNNNNNNNNNNNNNNNNNNNNNNNNNNNNNNNNNNNNNNNNNNNNNNNNNNNNNNNNNNNNNNNNNNNNNNNNNNNNNNNNNNNNNNNNNNNNNNNNNNNNNNNNNNNNNNNNNNNNNNNNNNNNNNNNNNNNNNNNNNNNNNNNNNNNNNNNNNNNNNNNNNNNNNNNNNNNNNNNNNNNNNNNNNNNNNNNNNNNNNNNNNNNNNNNNNNNNNNNNNNNNNNNNNNNNNNNNNNNNNNNNNNNNNNNNNNNNNNNNNNNNNNNNNNNNNNNNNNNNNNNNNNNNNNNNNNNNNNNNNNNNNNNNNNNNNNNNNNNNNNNNNNNNNNNNNNNNNNNNNNNNNNNNNNNNNNNNNNNNNNNNNNNNNNNNNNNNNNNNNNNNNNNNNNNNNNNNNNNNNNNNNNNNNNNNNNNNNNNNNNNNNNNNNNNNNNNNNNNNNNNNNNNNNNNNNNNNNNNNNNNNNNNNNNNNNNNNNNNNNNNNNNNNNNNNNNNNNNNNNNNNNNNNNNNNNNNNNNNNNNNNNNNNNNNNNNNNNNNNNNNNNNNNNNNNNNNNNNNNNNNNNNNNNNNNNNNNNNNNNNNNNNNNNNNNNNNNNNNNNNNNNNNNNNNNNNNNNNNNNNNNNNNNNNNNNNNNNNNNNNNNNNNNNNNNNNNNNNNNNNNNNNNNNNNNNNNNNNNNNNNNNNNNNNNNNNNNNNNNNNNNNNNNNNNNNNNNNNNNNNNNNNNNNNNNNNNNNNNNNNNNNNNNNNNNNNNNNNNNNNNNNNNNNNNNNNNNNNNNNNNNNNNNNNNNNNNNNNNNNNNNNNNNNNNNNNNNNNNNNNNNNNNNNNNNNNNNNNNNNNNNNNNNNNNNNNNNNNNNNNNNNNNNNNNNNNNNNNNNNNNNNNNNNNNNNNNNNNNNNNNNNNNNNNNNNNNNNNNNNNNNNNNNNNNNNNNNNNNNNNNNNNNNNNNNNNNNNNNNNNNNNNNNNNNNNNNNNNNNNNNNNNNNNNNNNNNNNNNNNNNNNNNNNNNNNNNNNNNNNNNNNNNNNNNNNNNNNNNNNNNNNNNNNNNNNNNNNNNNNNNNNNNNNNNNNNNNNNNNNNNNNNNNNNNNNNNNNNNNNNNNNNNNNNNNNNNNNNNNNNNNNNNNNNNNNNNNNNNNNNNNNNNNNNNNNNNNNNNNNNNNNNNNNNNNNNNNNNNNNNNNNNNNNNNNNNNNNNNNNNNNNNNNNNNNNNNNNNNNNNNNNNNNNNNNNNNNNNNNNNNNNNNNNNNNNNNNNNNNNNNNNNNNNNNNNNNNNNNNNNNNNNNNNNNNNNNNNNNNNNNNNNNNNNNNNNNNNNNNNNNNNNNNNNNNNNNNNNNNNNNNNNNNNNNNNNNNNNNNNNNNNNNNNNNNNNNNNNNNNNNNNNNNNNNNNNNNNNNNNNNNNNNNNNNNNNNNNNNNNNNNNNNNNNNNNNNNNNNNNNNNNNNNNNNNNNNNNNNNNNNNNNNNNNNNNNNNNNNNNNNNNNNNNNNNNNNNNNNNNNNNNNNNNNNNNNNNNNNNNNNNNNNNNNNNNNNNNNNNNNNNNNNNNNNNNNNNNNNNNNNNNNNNNNNNNNNNNNNNNNNNNNNNNNNNNNNNNNNNNNNNNNNNNNNNNNNNNNNNNNNNNNNNNNNNNNNNNNNNNNNNNNNNNNNNNNNNNNNNNNNNNNNNNNNNNNNNNNNNNNNNNNNNNNNNNNNNNNNNNNNNNNNNNNNNNNNNNNNNNNNNNNNNNNNNNNNNNNNNNNNNNNNNNNNNNNNNNNNNNNNNNNNNNNNNNNNNNNNNNNNNNNNNNNNNNNNNNNNNNNNNNNNNNNNNNNNNNNNNNNNNNNNNNNNNNNNNNNNNNNNNNNNNNNNNNNNNNNNNNNNNNNNNNNNNNNNNNNNNNNNNNNNNNNNNNNNNNNNNNNNNNNNNNNNNNNNNNNNNNNNNNNNNNNNNNNNNNNNNNNNNNNNNNNNNNNNNNNNNNNNNNNNNNNNNNNNNNNNNNNNNNNNNNNNNNNNNNNNNNNNNNNNNNNNNNNNNNNNNNNNNNNNNNNNNNNNNNNNNNNNNNNNNNNNNNNNNNNNNNNNNNNNNNNNNNNNNNNNNNNNNNNNNNNNNNNNNNNNNNNNNNNNNNNNNNNNNNNNNNNNNNNNNNNNNNNNNNNNNNNNNNNNNNNNNNNNNNNNNNNNNNNNNNNNNNNNNNNNNNNNNNNNNNNNNNNNNNNNNNNNNNNNNNNNNNNNNNNNNNNNNNNNNNNNNNNNNNNNNNNNNNNNNNNNNNNNNNNNNNNNNNNNNNNNNNNNNNNNNNNNNNNNNNNNNNNNNNNNNNNNNNNNNNNNNNNNNNNNNNNNNNNNNNNNNNNNNNNNNNNNNNNNNNNNNNNNNNNNNNNNNNNNNNNNNNNNNNNNNNNNNNNNNNNNNNNNNNNNNNNNNNNNNNNNNNNNNNNNNNNNNNNNNNNNNNNNNNNNNNNNNNNNNNNNNNNNNNNNNNNNNNNNNNNNNNNNNNNNNNNNNNNNNNNNNNNNNNNNNNNNNNNNNNNNNNNNNNNNNNNNNNNNNNNNNNNNNNNNNNNNNNNNNNNNNNNNNNNNNNNNNNNNNNNNNNNNNNNNNNNNNNNNNNNNNNNNNNNNNNNNNNNNNNNNNNNNNNNNNNNNNNNNNNNNNNNNNNNNNNNNNNNNN
>Polygonum_erectum
TGGCAAGACGAATTTTTATATCCCCTTATCTTTCAGGAATATATTTATGCACTTGTACACGATTCGGGTTTTGTTTTAAACGGGCCCATTTTGTTGTCCAATCGAAATAAAGGTTATGACACAAACTACAGTTTCCTAGTTGTAAAACGTTTAGTTATTCGAATGTATCAACAGAATTTTTTGATTCCTTCTGTTAATGATTCTAACAAAAACGACTTTCTTGGGCACAAGAAAAATTTTTATTCTCAACAGATCTCAGAGGGGTTTGCAGCTATTGCGGAAATTCCATTTTCTATGCGATTAATATCTTCCCTAGAAGGAAAAGAACTCAAAAAATCGCAAAATTTACGACCAATTCATTCAACGTTTCCTTTTTTAGAGGACAAATTTTTACGTTTAAGTTTTGTGTTANNNNNNNNNNNNNNNNNNNNNNNNNNNNNNNNNNNNNNNNNNNNNNNNNNNNNNNNNNNNNNNNNNNNNNNNNNNNNNNNNNNNNNNNNNNNNNNNNNNNNNNNNNNNNNNNNNNNNNNNNNNNNNNNNNNNNNNNNNNNNNNNNNNNNNNNNNNNNNNNNNNNNNNNNNNNNNNNNNNNNNNNNNNNNNNNNNNNNNNNNNNNNNNNNNNNNNNNNNNNNNNNNNNNNNNNNNNNNNNNNNNNNNNNNNNNNNNNNNNNNNNNNNNNNNNNNNNNNNNNNNNNNNNNNNNNNNNNNNNNNNNNNNNNNNNNNNNNNNNNNNNNNNNNNNNNNNNNNNNNNNNNNNNNNNNNNNNNNNNNNNNNNNNNNNNNNNNNNNNNNNNNNNNNNNNNNNNNNNNNNNNNNNNNNNNNNNNNNNNNNNNNNNNNNNNNNNNNNNNNNNNNNNNNNNNNNNNNNNNNNNNNNNNNNNNNNNNNNNNNNNNNNNNNNNNNNNNNNNNNNNNNNNNNNNNNNNNNNNNNNNNNNNNNNNNNNNNNNNNNNNNNNNNNNNNNNNNNNNNNNNNNNNNNNNNNNNNNNNNNNNNNNNNNNNNNNNNNNNNNNNNNNNNNNNNNNNNNNNNNNNNNNNNNNNNNNNNNNNNNNNNNNNNNNNNNNNNNNNNNNNNNNNNNNNNNNNNNNNNNNNNNNNNNNNNNNNNNNNNNNNNNNNNNNNNNNNNNNNNNNNNNNNNNNNNNNNNNNNNNNNNNNNNNNNNNNNNNNNNNNNNNNNNNNNNNNNNNNNNNNNNNNNNNNNNNNNNNNNNNNNNNNNNNNNNNNAAGAATACAAATTGACTTATTATACTCCTGACTATGAACCGCATGATCATGATATCTTGGCAGCATTTCGAGTAACTCCTCAACCTGGAGTTCCNCCAGAAGAAGCAGGGGCCGCGGTAGCTGCCGAATCTTCTACTGGTACATGGACAACNGTGTGGACCGATGGACTTACCAGCCTTGATCGTTACAAAGGACGATGCTACGACATCGAGCCTGTTCCTGGCGAAGAAAGTCAATTTATTGCTTATGTAGCTTACCCATTAGACCTTTTTGAAGAAGGTTCTGTTACTAACATGTTTACTTCCATTGTGGGTAATGTATTTGGGTTCAAAGCCTTGCGTGCTCTNCGTTTGGAGGATTTGCGAATCCCTCCTGCTTATACGAAAACTTTCCAAGGCCCGCCTCATGGTATCCAAGTTGAAAGAGATAAATTGAACAAATATGGACGTCCCCTATTGGGATGTACTATTAAACCGAAATTGGGATTGTCCGCTAAGAACTACGGTCGNGCAGNTTATGAATGTCTTCGTGGCGGACTTGATTTTACCAAAGATGATGAAAACNTGAACTTCCAACCATTTATGCGTTGGAGAGACCGTTTCTTATTCTGGGCCNAAGCTATTTTTAAATCNCAGTCCGAAACAGGTGAAATCAAAGGNCATTACTTGAATGCTACTGCAGGTACATCCGAAGAAATGATAAAAAGGGCTGTATTTGCCAGAGAATTGGGAGTTCCTATCGTAATGCACGACTACTTAACAGGGGGATTCACAGCAAATACTAGTTTAGCTCATTATTGCAGAGATAATGGCCTACTTCTTCACATTCACCGCGCAATGCATGCAGTTATTGACAGACAGAAAAATCACGGTATGCACTTCCGTGTACTAGCTAAAGCCTTACGTATGTCTGGTGGAGATCATATCCATTCCGGTACTGTAGTAGGTAAACTTGAAGGGGAAAGGGAAATTACTTTAGGGTTTGTTGATTTACTACGTGATGACTTTGTTGAAAAAGACCGAAGTCGCGGTATTTATTTCACTCAACCTTGGGTTTCCATGCCTGGTGTTATTCCTGTGGCTTCCGGGGGTATTCACGTTTGGCATATGCCCGCTTTAACCGAGATCTTTGGGGATGACTCTGTATTACAGTTTGGTGGCGGAACTTTAGGCCACCCATGGGGAAATGCACCGGGTGCTGTAGCGAATCGAGTAGCTCTAGAAGCTTGTGTACAAGCTCGTAATGAGGGGCGTGATCTTGCTCGCGAGGGTAACGATATTATTCGCAAAGCTGCTAAATGGAGTCCTGAACTAGCTGCCGCTNNNNNNNNNNNNNNNNNNNNNNNNNNNNNNNNNNNNNNNNNNNNNNNNNNNNNNNNNNNNNNNNNNNNNNNNNNNNNNNNNNNNNNNNNNNNNNNNNNNNNNNNNNNNNNNNNNNNNNNNNNNNNNNNNNNNNNNNNNNNNNNNNNNNNNNNNNNNNNNNNNNNNNNNNNNNNNNNNNNNNNNNNNNNNNNNNNNNNNNNNNNNNNNNNNNNNNNNNNNNNNNNNNNNNNNNNNNNNNNNNNNNNNNNNNNNNNNNNNNNNNNNNNNNNNNNNNNNNNNNNNNNNNNNNNNNNNNNNNNNNNNNNNNNNNNNNNNNNNNNNNNNNNNNNNNNNNNNNNNNNNNNNNNNNNNNNNNNNNNNNNNNNNNNNNNNNNNNNNNNNNNNNNNNNNNNNNNNNNNNNNNNNNNNNNNNNNNNNNNNNNNNNNNNNNNNNNNNNNNNNNNNNNNNNNNNNNNNNNNNNNNNNNNNNNNNNNNNNNNNNNNNNNNNNNNNNNNNNNNNNNNNNNNNNNNNNNNNNNNNNNNNNNNNNNNNNNNNNNNNNNNNNNNNNNNNNNNNNNNNNNNNNNNNNNNNNNNNNNNNNNNNNNNNNNNNNNNNNNNNNNNNNNNNNNNNNNNNNNNNNNNNNNNNNNNNNNNNNNNNNNNNNNNNNNNNNNNNNNNNNNNNNNNNNNNNNNNNNNNNNNNNNNNNNNNNNNNNNNNNNNNNNNNNNNNNNNNNNNNNNNNNNNNNNNNNNNNNNNNNNNNNNNNNNNNNNNNNNNNNNNNNNNNNNNNNNNNNNNNNNNNNNNNNNNNNNNNNNNNNNNNNNNNNNNNNNNNNNNNNNNNNNNNNNNNNNNNNNNNNNNNNNNNNNNNNNNNNNNNNNNNNNNNNNNNNNNNNNNNNNNNNNNNNNNNNNNNNNNNNNNNNNNNNNNNNNNNNNNNNNNNNNNNNNNNNNNNNNNNNNNNNNNNNNNNNNNNNNNNNNNNNNNNNNNNNNNNNNNNNNNNNNNNNNNNNNNNNNNNNNNNNNNNNNNNNNNNNNNNNNNNNNNNNNNNNNNNNNNNNNNNNNNNNNNNNNNNNNNNNNNNNNNNNNNNNNNNNNNNNNNNNNNNNNNNNNNNNNNNNNNNNNNNNNNNNNNNNNNNNNNNNNNNNNNNNNNNNNNNNNNNNNNNNNNNNNNNNNNNNNNNNNNNNNNNNNNNNNNNNNNNNNNNNNNNNNNNNNNNNNNNNNNNNNNNNNNNNNNNNNNNNNNNNNNNNNNNNNNNNNNNNNNNNNNNNNNNNNNNNNNNNNNNNNNNNNNNNNNNNNNNNNNNNNNNNNNNNNNNNNNNNNNNNNNNNNNNNNNNNNNNNNNNNNNNNNNNNNNNNNNNNNNNNNNNNNNNNNNNNNNNNNNNNNNNNNNNNNNNNNNNNNNNNNNNNNNNNNNNNNNNNNNNNNNNNNNNNNNNNNNNNNNNNNNNNNNNNNNNNNNNNNNNNNNNNNNNNNNNNNNNNNNNNNNNNNNNNNNNNNNNNNNNNNNNNNNNNNNNNNNNNNNNNNNNNNNNNNNNNNNNNNNNNNNNNNNNNNNNNNNNNNNNNNNNNNNNNNNNNNNNNNNNNNNNNNNNNNNNNNNNNNNNNNNNNNNNNNNNNNNNNNNNNNNNNNNNNNNNNNNNNNNNNNNNNNNNNNNNNNNNNNNNNNNNNNNNNNNNNNNNNNNNNNNNNNNNNNNNNNNNNNNNNNNNNNNNNNNNNNNNNNNNNNNNNNNNNNNNNNNNNNNNNNNNNNNNNNNNNNNNNNNNNNNNNNNNNNNNNNNNNNNNNNNNNNNNNNNNNNNNNNNNNNNNNNNNNNNNNNNNNNNNNNNNNNNNNNNNNNNNNNNNNNNNNNNNNNNNNNNNNNNNNNNNNNNNNNNNNNNNNNNNNNNNNNNNNNNNNNNNNNNNNNNNNNNNNNNNNNNNNNNNNNNNNNNNNNNNNNNNNNNNNNNNNNNNNNNNNNNNNNNNNNNNNNNNNNNNNNNNNNNNNNNNNNNNNNNNNNNNNNNNNNNNNNNNNNNNNNNNNNNNNNNNNNNNNNNNNNNNNNNNNNNNNNNNNNNNNNNNNNNNNNNNNNNNNNNNNNNNNNNNNNNNNNNNNNNNNNNNNNNNNNNNNNNNNNNNNNNNNNNNGAAACCTGCGAAAGCAGAAAGACCCGCGAACATGT-TGTTAAA----------------------------------------------GCCCGGGCTC--CTCGGCACCAACAAAACCCCGGCGCGGATTGCGCCAAGGACCATGAACATGAGCGCGCCCCGCCCCGCCGGGCCTCCGGCGGAC-GCGGCGGCGTCGTGTCGTTTCTACCAAACAGAACGACTCTCGGCAACGGATATCTCGGCTCTCGCATCGATGAAGAACGTAGCGAAATGCGATACTTGGTGTGAATTGCAGAATCCCGTGAACCATCGAGTCTTTGAACGCAAGTTGCGCCCGAAGCCCTNGTGGCCAGGGCACGTCTGTCTGGGCGTCACGCACCGCGTCGCCCCCNCCCCCTCCGGGGGGTCGGGGCGGAGATTGGCCCCCCGTGTGCCTCGGCGCGCGGCCGGCCCAAACATAGACCCCGCGACCGCTGGACGGCGCGACGATCGGTGGAGTAGCCCTACGCATCCCGTCGCGCCCCGAGCGGCCCTCGGAGGCCATGA-CGACCCT---------T-GCGACCCCAGATCAGGCGGGACTACCCGCTGAGTTTAAGCATATCAATAAGCGGAGGNNNNNNNNNNNNNNNNNNNNNNNNNNNNNNNNNNNNNNNNNNNNNNNNNNNNNNNNNNNNNNNNNNNNNNNNNNNNNNNNNNNNNNNNNNNNNNNNNNNNNNNNNNNNNNNNNNNNNNNNNNNNNNNNNNNNNNNNNNNNNNNNNNNNNNNNNNNNNNNNNNNNNNNNNNNNNNNNNNNNNNNNNNNNNNNNNNNNNNNNNNNNNNNNNNNNNNNNNNNNNNNNNNNNNNNNNNNNNNNNNNNNNNNNNNNNNNNNNNNNNNNNNNNNNNNNNNNNNNNNNNNNNNNNNNNNNNNNNNNNNNNNNNNNNNNNNNNNNNNNNNNNNNNNNNNNNNNNNNNNNNNNNNNNNNNNNNNNNNNNNNNNNNNNNNNNNNNNNNNNNNNNNNNNNNNNNNNNNNNNNNNNNNNNNNNNNNNNNNNNNNNNNNNNNNNNNNNNNNNNNNNNNNNNNNNNNNNNNNNNNNNNNNNNNNNNNNNNNNNNNNNNNNNNNNNNNNNNNNNNNNNNNNNNNNNNNNNNNNNNNNNNNNNNNNNNNNNNNNNNNNNNNNNNNNNNNNNNNNNNNNNNNNNNNNNNNNNNNNNNNNNNNNNNNNNNNNNNNNNNNNNNNNNNNNNNNNNNNNNNNNNNNNNNNNNNNNNNNNNNNNNNNNNNNNNNNNNNNNNNNNNNNNNNNNNNNNNNNNNNNNNNNNNNNNNNNNNNNNNNNNNNNNNNNNNNNNNNNNNNNNNNNNNNNNNNNNNNNNNNNNNNNNNNNNNNNNNNNNNNNNNNNNNNNNNNNNNNNNNNNNNNNNNNNNNNNNNNNNNNNNNNNNNNNNNNNNNNNNNNNNNNNNNNNNNNNNNNNNNNNNNNNNNNNNNNNNNNNNNNNNNNNNNNNNNNNNNNNNNNNNNNNNNNNNNNNNNNNNNNNNNNNNNNNNNNNNNNNNNNNNNNNNNNNN
>Muehlenbeckia_volcanica
NNNNNNNNNNNNNNNNNNNNNNNNNNNNNNNNNNNNNNNNNNNNNNNNNNNNNNNNNNNNNNNNNNNNNNNNNNNNNNNNNNNNNNCGTTTTGTTGTCAAATCAAAATACAGGTTATGACACAAACTACAGTTTACTAGTTGTAAAACGTTTAGTTATTCGAATGTATCAACAGAATTATTTGATTCTTTCTGTTAATGATTCTAACAAAAATTCATTTTTGGGGCACAAGAAAAATTTTTATTCTCAACGGATCTCAGAGGGGTTTGCAGCTATTGCGGAAATTCCATTTTCTATGCGATTAATATCTTCCCTAGAAGGAAAAGAACTAAAAGAATCTCCAAATTTACGACCAATTCATTCAACATTTCCTTTTTTAGAGGACAAATTTTTACGTTTAAGTTTTGTGTTAGATATATTGATACCTCACCCTGTCCATCTGGAAATCTTGGTTCAAACTATTCGGTACTGGGTAAAAGATACCTCCTGTTTGCATTTATTACGATTCTTTCTTTATGAATATTGTAATAGTGTTATTACTCTAAAGAGATCTGTTTCCAATTTTTCAAAAAAAAAGAATCAAAGATTCTTATTGTTCCTATATAATTCCTATGTGTGTGAATGCGAATCCATCTTCGTTTTTCTCCGCAACCAATCCTCTCATTTACGATCAACGTTTTACGGAGCCTTTCTTGCACGAGTTTATTTCTACCTAAAGTTAGAACATTTTGTAAAAGTATGTACTAAGAACTTTTCGGTTATCCTTTGGTTCTTCAAGGATCCTTTTCTGCATTATGTTAGGTATCAAGGAAAATGGATTCTGGCTTCAAGGGGGACATTTCTTCTGATGACTAAATTTAAATATTACTTTGTCAATTTCTGGCAATATAATTTTTGCCTATGGGTGCAAACAAGAAGACTCTATATCAATCAATCATCAAATCAGCCCACGGATTTTATGGGTTTTATTTTAAGTGTGCGACTAAACCCGTCCCTGTTACGGAGTCAAATGCTAGAAAATGCATTCTTAATAGATAGTGGTATTAAGAAGTTTGAAACCCTAGTTCCAATTATGCCTCTAATTGGATCATTGGCTAAAGCGAAATTTTGTAACGTATTAGGACATCCCATTAGTAAGCCAGCCTGGGCTGATTTATCTGATTCTGATATTATACGCCGATTTGGGCGTATATGTAGAAATCTTTCTCATTATTACAGCGGATCTNNNNNNNNNNNNNNNNNNNNNNNNNNNNNNNNNNNNNNNNNNNNNNNNNNNNNNNNNNNNNNNNNNNNNNNNNNNNNNNNNNNNNNNNNNNNNNNNNNNNNNNNNNNNNNNNNNNNNNNNNNNNNNNNNNNNNNNNNNNNNNNNNNNNNNNNNNNNNNNNNNNNNNNNNNNNNNNNNNNNNNNNNNNNNNNNNNNNNNNNNNNNNNNNNNNNNNNNNNNNNNNNNNNNNNNNNNNNNNNNNNNNNNNNNNNNNNNNNNNNNNNNNNNNNNNNNNNNNNNNNNNNNNNNNNNNNNNNNNNNNNNNNNNNNNNNNNNNNNNNNNNNNNNNNNNNNNNNNNNNNNNNNNNNNNNNNNNNNNNNNNNNNNNNNNNNNNNNNNNNNNNNNNNNNNNNNNNNNNNNNNNNNNNNNNNNNNNNNNNNNNNNNNNNNNNNNNNNNNNNNNNNNNNNNNNNNNNNNNNNNNNNNNNNNNNNNNNNNNNNNNNNNNNNNNNNNNNNNNNNNNNNNNNNNNNNNNNNNNNNNNNNNNNNNNNNNNNNNNNNNNNNNNNNNNNNNNNNNNNNNNNNNNNNNNNNNNNNNNNNNNNNNNNNNNNNNNNNNNNNNNNNNNNNNNNNNNNNNNNNNNNNNNNNNNNNNNNNNNNNNNNNNNNNNNNNNNNNNNNNNNNNNNNNNNNNNNNNNNNNNNNNNNNNNNNNNNNNNNNNNNNNNNNNNNNNNNNNNNNNNNNNNNNNNNNNNNNNNNNNNNNNNNNNNNNNNNNNNNNNNNNNNNNNNNNNNNNNNNNNNNNNNNNNNNNNNNNNNNNNNNNNNNNNNNNNNNNNNNNNNNNNNNNNNNNNNNNNNNNNNNNNNNNNNNNNNNNNNNNNNNNNNNNNNNNNNNNNNNNNNNNNNNNNNNNNNNNNNNNNNNNNNNNNNNNNNNNNNNNNNNNNNNNNNNNNNNNNNNNNNNNNNNNNNNNNNNNNNNNNNNNNNNNNNNNNNNNNNNNNNNNNNNNNNNNNNNNNNNNNNNNNNNNNNNNNNNNNNNNNNNNNNNNNNNNNNNNNNNNNNNNNNNNNNNNNNNNNNNNNNNNNNNNNNNNNNNNNNNNNNNNNNNNNNNNNNNNNNNNNNNNNNNNNNNNNNNNNNNNNNNNNNNNNNNNNNNNNNNNNNNNNNNNNNNNNNNNNNNNNNNNNNNNNNNNNNNNNNNNNNNNNNNNNNNNNNNNNNNNNNNNNNNNNNNNNNNNNNNNNNNNNNNNNNNNNNNNNNNNNNNNNNNNNNNNNNNNNNNNNNNNNNNNNNNNNNNNNNNNNNNNNNNNNNNNNNNNNNNNNNNNNNNNNNNNNNNNNNNNNNNNNNNNNNNNNNNNNNNNNNNNNNNNNNNNNNNNNNNNNNNNNNNNNNNNNNNNNNNNNNNNNNNNNNNNNNNNNNNNNNNNNNNNNNNNNNNNNNNNNNNNNNNNNNNNNNNNNNNNNNNNNNNNNNNNNNNNNNNNNNNNNNNNNNNNNNNNNNNNNNNNNNNNNNNNNNNNNNNNNNNNNNNNNNNNNNNNNNNNNNNNNNNNNNNNNNNNNNNNNNNNNNNNNNNNNNNNNNNNNNNNNNNNNNNNNNNNNNNNNNNNNNNNNNNNNNNNNNNNNNNNNNNNNNNNNNNNNNNNNNNNNNNNNNNNNNNNNNNNNNNNNNNNNNNNNNNNNNNNNNNNNNNNNNNNNNNNNNNNNNNNNNNNNNNNNNNNNNNNNNNNNNNNNNNNNNNNNNNNNNNNNNNNNNNNNNNNNNNNNNNNNNNNNNNNNNNNNNNNNNNNNNNNNNNNNNNNNNNNNNNNNNNNNNNNNNNNNNNNNNNNNNNNNNNNNNNNNNNNNNNNNNNNNNNNNNNNNNNNNNNNNNNNNNNNNNNNNNNNNNNNNNNNNNNNNNNNNNNNNNNNNNNNNNNNNNNNNNNNNNNNNNNNNNNNNNNNNNNNNNNNNNNNNNNNNNNNNNNNNNNNNNNNNNNNNNNNNNNNNNNNNNNNNNNNNNNNNNNNNNNNNNNNNNNNNNNNNNNNNNNNNNNNNNNNNNNNNNNNNNNNNNNNNNNNNNNNNNNNNNNNNNNNNNNNNNNNNNNNNNNNNNNNNNNNNNNNNNNNNNNNNNNNNNNNNNNNNNNNNNNNNNNNNNNNNNNNNNNNNNNNNNNNNNNNNNNNNNNNNNNNNNNNNNNNNNNNNNNNNNNNNNNNNNNNNNNNNNNNNNNNNNNNNNNNNNNNNNNNNNNNNNNNNNNNNNNNNNNNNNNNNNNNNNNNNNNNNNNNNNNNNNNNNNNNNNNNNNNNNNNNNNNNNNNNNNNNNNNNNNNNNNNNNNNNNNNNNNNNNNNNNNNNNNNNNNNNNNNNNNNNNNNNNNNNNNNNNNNNNNNNNNNNNNNNNNNNNTAAGTGAGAACTTTCAAATTCAGAGAAACCCTGGAATTAAAAAAATGGGCAATCCTGAGCCAACTCCTTCTTTCCAAAAGGAAGACAAAAGGATAGGTGCAGAGACTCAATGGAAGTTGTTCTAACAAATGGAGTTGACGGTCTTGCGTTGTTATAAGAATTCTTCCATCGAAACTCCAAAAAGGATGAAGAATAAACCTAGACGCATACGTACTTAAATAGAAATAATACTCTATTTATATTAAAAATTATATAAAATATTTAGAATATTCAATTAAATGAAAAAATCTTGATGACGACCCGAATCTTTATTTTATGACTATGAAAAAGTGGAAGAATTGTTGTGAATCGATTCCAAGTTTAAGAAAGAATCGAATATTCGTTTTTTAGTAAATTAAAGCATTTATTCCCCAGTCCGATAGATCTTTTGAAAACCCGACCCATCGGATGAGAATGAAGATAGAGTCCCGTTCTACGTGTCAATCCTGACAACAATGAAATTTATAGTAAGAGGAAAATCCGTCGACTTTAAAAATCGTGAGGGTTCAAGTCCCTCTATCCCCAAAAAAGATCCTTTGATTCTCTAACTAATTATCCTCTTTTTTTGTTAACGATTCAAATAAAAATTGGGTATCTTCCTCATTTACTCTTCTTTTACAAAGGTATCCGAGCAGAAACGTTTTTCTCTTATCACAAGTCTTGTGATGTATGATGTAAATGAGACATGAGCAGCTTTGAGCAAGGAGTACTCTTACTCATTTGAATGATTCCCAATACATATCATTACTCATACTAAGACTTACAAAA-AAAGTATTCTTTTTAAGATACAGGAAATTACGGGACCTAGATAAGACTTTGTAATACCCTTTCGCCTTTTAATTGACATAGAACCCAGTTTTCTAGTAAAATGAGTAGACGATGCATAGGGANNNNNNNNNNNNNNNNNNNNNNNNNNNNNNNNNNNNNNNNNNNNNNNNNNNNNNNNNNNNNNNNNNNNNNNNNNNNNNNNNNNNNNNNNNNNNNNNNNNNNNNNNNNNNNNNNNNNNNNNNNNNNNNNNNNNNNNNNNNNNNNNNNNNNNNNNNNNNCAGA---------------------------------------------CCCCGNGCNGTNGCCGCGNGCCCCGCGGCCGGGCCCGTCCCGGCACCAACACAACCCCGGCGCGGATTGCGCCAAGGACCACGAACATCAGCGCGCCCCGCCCC-CAGGCCCTCCGGCTCGG-GCGGCGGCGTCGCGTCGTTTCTACCTAACAGAACGACTCTCGGCAACGGATATCTCGGCTCTCGCATCGATGAAGAACGTAGCGAAATGCGACACTTGGTGTGAATTGCAGAATCCCGTGAACCATCGAGTCTTTGAACGCAAGTTGCGCCCGAAGCCCTCGTGGCCAGGGCACGTCTGTCTGGGCGTCACGCACCNCGTCGCCCCCACCCCCTCCGGGGGATCGGGGCGGAGACTGGCCCCCCGTGCGCCTCCGCGCGCGGCCGGCCTAAACGCAGACCCCGCGGCCGCGAAAAGGCGCGACGATTGGTGGTGTAGCCCTACGCATCGCGTCGCGCCCCG-G----------CGGCCACGGACGGCCCC--CCAACCGTTGCGACCCCAGATCAGGCGGGACTACCCGCTGAGTTTAAGCATATCAATAAGCGGAGGNNNNNNNNNNNNNNNNNNNNNNNNNNNNNNNNNNNNNNNNNNNNNNNNNNNNNNNNNNNNNNNNNNNNNNNNNNNNNNNNNNNNNNNNNNNNNNNNNNNNNNNNNNNNNNNNNNNNNNNNNNNNNNNNNNNNNNTGCGGAGACAAGTGCCCCACTAAGGTAACTACTAATTTGGTAATTAATGTTTTATGCATTACCAATTGATTGTACGTAATTTGTAAGTAGTTTGATCATATAGTAACTATAGCTAGTTAGCTAGGTAAAGTGAGAGACATATAATGACAAAGTTAGATTCATATCATCTAGCTAGT-AAAAGAATATTCATTTGCTTGAATATATCCCTCTCTATATGTAGCTACTAGCTAGATATATGAAGAGTAAGGACAC--ATAGTGGGAAGATTAGGTACAAGATTGATGGATATGTAATGATACGAATGACTAATGTTTGTTGAATAACAATTCAAAACTTATTTTTTTTGGAATTGTTAATTAGAATTCAACAATATGGTTGTTAGTATTAGTGGGTCATATATTTATGGATTATAAATTATCTTGTTGGTGGAAATATGGTTTGTTTGAGTACCGATGCTAGTGGGTACGTAGATACTGCCGTTGATTTAGGGGTATTTGTAGTCAGTTTTATTGTTTATATGGAGTTAGTGTAATCAATTTCAATGATTAGTCGTTCAATAATTACTTTTGCCCTA------ACTTTTTATCCCAACATTGTTGTACGTGTTGATCTCAAACATAAACAATGTTGTGTATTCTTTATCAATTGAT-ACATCTATAATGGTGTACACTATTTAATAATGTTAATACATGAAATGAAATCCAGGTAACGAACCAAGTGTTCAGGTACGCANNNNNNNNNNNNNNNNNNNNNNNNNNNNNNNNNNNNNNNNNNNNNNNNNNNNNNNNNNN
>Reynoutria_ciliinervis
NNNNNNNNNNNNNNNCTATATCCACTTATCTTTCAGGAGTCTATTTATGCACTTGTACATGATCCGGGTTTTGGTTTAAACGGGCCTATTTTGTTGTCAAATACAAATAAAGGTTATGACACAAACTACAGTTTACTAGTTGTAAAACGTTTAGTTATTCGAATGTATCAACAGAATTATTTGATTCTTTCTGTTAATGATTCTAACAAAAATGAATTTCTTGGGCACAAGAAAAATTTTTATTCTCAACAGATCTCAGAGGGGTTTGCAGCTATTGCGCAAATTCCGTTTTCTATGCGATTAATATCTTCCCTAGAAGGAAAAGAACTAAAAAAATCTCAAAATTTACGACCAATTCATTCAACATTTCCTTTTTTAGAGGACAAATTTTTACGTTTAAGTTTTGTGTTAGATATATTGATACCTCACCCTGTCCATCTGGAAATCTTGGTTCAAACTATTCGGTACTGGGTAAAAGATACCTCCTGTTTGCATTTATTACGATTCTTTCTTTATGAGTATTGTAATAGCGTTATTACTCTAAAGAGATCTGTTTCCAATTTTTCAAAAAAAAAGAATCAAAGATTTTTATTGTTCCTATATAATTCCTATGTGTGTGAATGCGAATCCATCTTCGTTTTTCTCCGCAACCAATCTTCTCATTTACGATCAACGTCTTACGGAGCCTTTCTTGCACGAGTTTATTTCTACCTAAAGTTAGAACATTTTTTAAAAG------CTAAGCACTTCGGGGTTATCCTTTGGTTCTTCAAGGATCCTTTTCTGCATTCTGTTAGGTATCAAGGAAAATGGATTCTGGCTTCAAGAGGGACATTTCTTCTGATGACTAAATTTAAATATTACTTTGTCAATTTCTGGCAATATAATTTTTCCCTATGGGTGCAAACAAGAAGACTCTATATCAATCAATCCTCAAACCAGCCCACGGATTTTATGGGTTTTCTTTTAAGTGTGCGACTAGACCCATCTGTGTTACGGAGTCAAATGTTAGAAAATTCATTCTTAATAGATAGTGGTATTAAGAAGTTTGAGACCCTAGTTCCAATTATGCCTCTAATTGGATCATTGGCTAAAGCGAAATTTTGTAACGTATTAGGACATCCCATTAGTAAGCCAGCCTGGACTGATTTATCTGATTCTGATATTATACGCCGATTTGGGCGTATATGTAGAAATCTTTCTCATTATTACAGCGGATCTNNNNNNNNNNNNNNNNNNNNNNNNNNNNNNNNNNNNNNNNNNNNNNNNNNNNNNNNNNNNNNNNNTTTCGAGTAACTCCTCAACCTGGAGTTCCGCCAGAAGAAGCAGGGGCCGCGGTAGCTGCCGAATCTTCTACTGGTACATGGACAACCGTGTGGACCGATGGACTTACCAGCCTTGATCGTTACAAAGGACGATGCTACGACATCGAGCCTGTTCCTGGAGAAGAAAATCAATTTATTGCTTATGTAGCTTACCCATTAGACCTTTTTGAAGAAGGTTCTGTTACTAACATGTTTACTTCCATTGTGGGTAATGTATTTGGGTTCAAAGCCCTGCGTGCTCTTCGCTTGGAGGATTTGCGAATCCCTCCTGCTTATACGAAAACTTTTCAAGGCCCGCCTCATGGTATCCAAGTTGAGAGAGATAAATTGAACAAATATGGACGTCCCCTATTGGGATGTACTATTAAACCGAAATTGGGGTTGTCCGCTAAGAACTACGGTCGGGCAGTTTATGAATGTCTTCGTGGCGGACTTGATTTTACCAAAGATGATGAAAACGTGAACTCCCAACCATTTATGCGTTGGAGAGACCGTTTCTTATTCTGTGCCGAAGCTATTTTTAAATCACAGTGCGAAACAGGCGAAATCAAAGGACATTACTTGAATGCTACTGCAGGTACATGCGAAGAAATGATAAAAAGGGCTGTATTTGCCAGAGAATTGGGAGTTCCTATCGTAATGCATGACTATTTAACCGGGGGCTTCACTGCAAATACTAGTTTAGCTCATTATTGCAGAGATAATGGCCTACTTCTTCACATTCACCGTGCAATGCATGCAGTTATTGATAGACAGAAAAATCACGGTATGCACTTCCGTGTACTAGCTAAAGCCTTACGTATGTCTGGTGGAGATCATATTCATGCCGGTACTGTAGTAGGTAAACTTGAAGGGGAAAGGGACATTACTTTAGGGTTTGTTGATTTACTACGTGATGACTTTGTTGAAAAAGACCGAAGTCGCGGTATTTATTTCACTCAACCTTGGGTTTCCATGCCTGGTGTTATTCCTGTGGCTTCCGGGGGTATTCACGTTTGGCATATGCCCGCTCTAACCGAGATCTTTGGGGATGATTCTGTACTACAGTTCGGTGGCGGAACTTTAGGCCACCCATGGGGAAATGCGCCGGGTGCTGTAGCGAATCGAGTAGCTCTAGAAGCCTGTGTACAAGCTCGTAACNNNNNNNNNNNNNNNNNNNNNNNNNNNNNNNNNNNNNNNNNNNNNNNNNNNNNNNNNNNNNNNNNNNNNNNNNNNNNNNNNNNNNNNNNNNNNNNNNNNNNNNNNNNNNNNNNNNNNNNNNNNNNNNNNNNNNNNNNNNNNNNNNNNNNNNNNNNNNNNNNNNNNNNNNNNNNNNNNNNNNNNNNNNNNNNNNNNNNNNNNNNNNNNNNNNNNNNNNNNNNNNNNNNNNNNNNNNNNNNNNNNNNNNNNNNNNNNNNNNNNNNNNNNNNNNNNNNNNNNNNNNNNNNNNNNNNNNNNNNNNNNNNNNNNNNNNNNNNNNNNNNNNNNNNNNNNNNNNNNNNNNNNNNNNNNNNNNNNNNNNNNNNNNNNNNNNNNNNNNNNNNNNNNNNNNNNNNNNNNNNNNNNNNNNNNNNNNNNNNNNNNNNNNNNNNNNNNNNNNNNNNNNNNNNNNNNNNNNNNNNNNNNNNNNNNNNNNNNNNNNNNNNNNNNNNNNNNNNNNNNNNNNNNNNNNNNNNNNNNNNNNNNNNNNNNNNNNNNNNNNNNNNNNNNNNNNNNNNNNNNNNNNNNNNNNNNNNNNNNNNNNNNNNNNNNNNNNNNNNNNNNNNNNNNNNNNNNNNNNNNNNNNNNNNNNNNNNNNNNNNNNNNNNNNNNNNNNNNNNNNNNNNNNNNNNNNNNNNNNNNNNNNNNNNNNNNNNNNNNNNNNNNNNNNNNNNNNNNNNNNNNNNNNNNNNNNNNNNNNNNNNNNNNNNNNNNNNNNNNNNNNNNNNNNNNNNNNNNNNNNNNNNNNNNNNNNNNNNNNNNNNNNNNNNNNNNNNNNNNNNNNNNNNNNNNNNNNNNNNNNNNNNNNNNNNNNNNNNNNNNNNNNNNNNNNNNNNNNNNNNNNNNNNNNNNNNNNNNNNNNNNNNNNNNNNNNNNNNNNNNNNNNNNNNNNNNNNNNNNNNNNNNNNNNNNNNNNNNNNNNNNNNNNNNNNNNNNNNNNNNNNNNNNNNNNNNNNNNNNNNNNNNNNNNNNNNNNNNNNNNNNNNNNNNNNNNNNNNNNNNNNNNNNNNNNNNNNNNNNNNNNNNNNNNNNNNNNNNNNNNNNNNNNNNNNNNNNNNNNNNNNNNNNNNNNNTAAGTGAGAACTTTCAAATTCAGAGAAACCCTGGAATTAAAAAAATGGGCAATCCTGAGCCAACTCCTTCTTTCCAAAAGGAAGAAAAAAGGATAGGTGCAGAGACTCAATGGAAGCTGTTCTAACAAATGGAGTTGACGGTCTTGCGTTGTTATAAGAATTCTTCCATCGAAACTCCAAAAAGGATGAAGAATAAATCTAGACGCATACGTACTTAAATATAAATAATACTCTATTT----TATATATTATATAAAAT----AGAATATTCAATTAAATGAAAAAAGATTGATGACGACCCGAATCTTTATTTTATGACTATGAAAAAGTGGAAGAATTGTTGTGAATCGATTCCAAGTTTAAGAAAGAATCGAATATTCGTTTTTTAGTAAATTAAAGCATTTATTCCCCAGTCCGATAGATCTTTTGAAAACCCGACCCATCGGATGAGAATGAAGATAGAGTCCCGTTCTACGTGTCAATCCTGACAACAATGAAATTTATAGTAAGAGGAAAATCCGTCGACTTTAAAAATCGTGAGGGTTCAAGTCCCTCTATCCCCAAAAAAGATCCTTTGATTCTCTAACTAATTATCCTCTTTTTTTGTTAACGATTCAAATAAAAGTTGGGTATCTTCCTCATTTACTCTTCTTTCACAAAGGTATCCGAGCAGAAAAGTTTTTCTCTTACCACAAGTCTTGTGATGTATGATGTAAATGAGACGTGAGCAGCTTTGAGCAATGAGTACTCTTACTCATTTGAATGATTCCCAATACATATCATTACTCGTACTAAGACTTACAAAAAAAAGTCTTCTTTTGAAGATACAGGAAATTCCGGGACCTAGATAAGACTTTGTAATACCCTTTCGCCTTTTAATTGACATAGACCCCAGTTTTCTAGTAAAATGAGTAGACGATGCATAGGGANNNNNNNNNNNNNNNNNNNNNNNNNNNNNNNNNNNNNNNNNNNNNNNNNNNNNNNNNNNNNNNNNNNNNNNNNNNNNNNNNNNNNNNNNNNNNNNNNNNNNNNNNNNNNNNNNNNNNNNNNNNNNNNNNNNNNNNNNNNNNTCGAA-CCTGCGAGAGCAGAAAGACCCGCGAACACGTTCACAAAAGAGCGGGG----GGC------CCCGCGCC-----------CCCCGAGCCCGGGCTCGCCCCGGCACCAACACAACCCCGGCGCGGATTGCGCCAAGGACCATGGACAGCAGCGCGCCCCGCCCCGCCGGCCCCCCGGCGCGG-GCGGCGGCGTCGCGTCGTTTCTACGCAACAGAACGACTCTCGGCAACGGATATCTCGGCTCTCGCATCGATGAAGAACGTAGCGAAATGCGATACTTGGTGTGAATTGCAGAATCCCGTGAACCATCGAGTCTTTGAACGCAAGTTGCGCCCGAAGCCCTCGTGGCCAGGGCACGCCTGTCTGGGCGTCACGCACCGCGTCGCCCCCGCCCCCCCCGGGGGGCCTGGGCGGAGACTGGCCCCC-GCGCGCCCCGGCGCGCGGCCGGCCTAAACGCAGACCCCGCGGCCGCGGAGCGGCGCGACGACCGGTGGTGCAGCCCCACGCATCGCGTCGCGCCCCGAGCGGCCCCCGGCGGCCACGGACGACCCC--CCAACC-TTNNNNNNNNNNNNNNNNNNNNNNNNNNNNNNNNNNNNNNNNNNNNNNNNNNNNNNNNNNNNNNNNNNNNNNNNNNNNNNNNNNNNNNNNNNNNNNNNNNNNNNNNNNNNNNNNNNNNNNNNNNNNNNNNNNNNNNNNNNNNNNNNNNNNNNNNNNNNNNNNNNNNNNNNNNNNNNNNNNNNNNNNNNNNNNNNNNNNNNNNNNNNNNNNNNNNNNNNNNNNNNNNNNNNNNNNNNNNNNNNNNNNNNNNNNNNNNNNNNNNNNNNNNNNNNNNNNNNNNNNNNNNNNNNNNNNNNNNNNNNNNNNNNNNNNNNNNNNNNNNNNNNNNNNNNNNNNNNNNNNNNNNNNNNNNNNNNNNNNNNNNNNNNNNNNNNNNNNNNNNNNNNNNNNNNNNNNNNNNNNNNNNNNNNNNNNNNNNNNNNNNNNNNNNNNNNNNNNNNNNNNNNNNNNNNNNNNNNNNNNNNNNNNNNNNNNNNNNNNNNNNNNNNNNNNNNNNNNNNNNNNNNNNNNNNNNNNNNNNNNNNNNNNNNNNNNNNNNNNNNNNNNNNNNNNNNNNNNNNNNNNNNNNNNNNNNNNNNNNNNNNNNNNNNNNNNNNNNNNNNNNNNNNNNNNNNNNNNNNNNNNNNNNNNNNNNNNNNNNNNNNNNNNNNNNNNNNNNNNNNNNNNNNNNNNNNNNNNNNNNNNNNNNNNNNNNNNNNNNNNNNNNNNNNNNNNNNNNNNNNNNNNNNNNNNNNNNNNNNNNNNNNNNNNNNNNNNNNNNNNNNNNNNNNNNNNNNNNNNNNNNNNNNNNNNNNNNNNNNNNNNNNNNNNNNNNNNNNNNNNNNNNNNNNNNNNNNNNNNNNNNNNNNNNNNNNNNNNNNNNNNNNNNNNNNNNNNNNNNNNNNNNNNNNNNNNNNNNNNNNNNNNNNNNNNNNNNNNNNNNNNNNNNNNNNNNNNNNNNNNNNNNNNNNNNNNNNNNNNNNNNNNNNNNNNNNNNNNNNNNNNNNNNN
>Rumex_acetosella
NNNNNNNNNNNNNNNNNNNNNNNNNNNNNNNNNCAGGAATATATTTATGCACTTGTACATGATCAGGATTTAGGTTTAAACAGGTCCATTTTGTTGTCAAATAAAAAAAAAAGTTCTGACACAAAATACAGTTTACTAGTTGTAAAACGTTTAGTTATTAGAATGTATCAACAGAATTATTTGATTCTTTCTGTTAATGATTCTAAAAAAAACGAATTTCTTCTGCCCAAGAAAAATATCTATTCTCAACAGATCTCAGAAGGATTTGCAACTATTGCGGAAATTCCCTTTTCGATGCGATTAATATCTTCCCTAGAGGGAAAAGAACTAAAAACATCTCAAAATTTACGATCAATTCATTCAATATTTCCTTTTTTAGAGGACAAATTTTTACGTTTAAATTATGTGTTAGATATATTGATACCTCACCCTGTCCATTTGGAAATCTTGGTTCAAACTATTCGTTACTGGGTCCAAGATACCTCTTGTTTGCATTTATTACGATTCTTTCTTTATGAGTATTGTAATAGTGTTATTACTCTAAAACGGTCTGTTTCCCATTTTTCAAAAAAAAAGAATAAAAGATTCTTATTGTTCCTATATAATTCCTACGTATGTGAATGCGAATCCATCTTCGGTTTTCTCCGCAACCAATCCTCTCATTTACGATCAACATCTTACGGAGCATTTCTTGCACGAGTTTCTTTTTACCTAAAGTTAGAACCTTTTATAAATATAAA-AGTAACTATTTTGGGGTNNNNNNNNNNNNNNNNNNNNNNNNNNNNNNNNNNNNNNNNNNNNNNNNNNNNNNNNNNNNNNNNNNNNNNNNNNNNNNNNNNNNNNNNNNNNNNNNNNNNNNNNNNNNNNNNNNNNNNNNNNNNNNNNNNNNNNNNNNNNNNNNNNNNNNNNNNNNNNNNNNNNNNNNNNNNNNNNNNNNNNNNNNNNNNNNNNNNNNNNNNNNNNNNNNNNNNNNNNNNNNNNNNNNNNNNNNNNNNNNNNNNNNNNNNNNNNNNNNNNNNNNNNNNNNNNNNNNNNNNNNNNNNNNNNNNNNNNNNNNNNNNNNNNNNNNNNNNNNNNNNNNNNNNNNNNNNNNNNNNNNNNNNNNNNNNNNNNNNNNNNNNNNNNNNNNNNNNNNNNNNNNNNNNNNNNNNNNNNNNNNNNNNNNNNNNNNNNNNNNNNNNNNNNNNNNNNNNNNNNNNNNNNNNNNNNNNNNNNNNNNNNNNAAGAATACAAATTGACTTATTATACTCCTGACTATGAACCCCATGACCATGATATCTTGGCAGCATTTCGAGTAACTCCTCAACCTGGAGTTCCAGCAGAAGAAGCAGGGGCCGCGGTAGCTGCCGAATCTTCTACTGGTACATGGACAACTGTGTGGACCGATGGGCTTACCAGCCTTGATCGTTACAAAGGACGATGCTACCACATCGAGCCTGTTCCTGGAGAAGAAAGTCAGTTTATTGCTTATGTAGCTTACCCATTAGACCTTTTTGAAGAAGGTTCTGTTACTAACATGTTTACTTCCATTGTGGGTAATGTATTTGGGTTCAAAGCCCTGCGTGCTCTACGTTTGGAGGATTTGCGAATCCCTCCTGCTTATACGAAAACTTCCCAAGGGCCGCCTCATGGTATCCAAGTTGAGAGAGATAAATTGAACAAATATGGACGTCCCCTATTGGGATGTACTATTAAACCGAAATTGGGATTGTCCGCTAAGAACTACGGCCGAGCAGTTTATGAATGTCTTCGTGGCGGACTTGATTTTACCAAAGATGATGAAAACGTGAACTCCCAACCATTTATGCGTTGGAGAGACCGTTTCTTATTCTGTGCCGAAGCTATTTTTAAATCACAGTCTGAAACAGGTGAAATTAAAGGACATTACTTGAATGCTACTGCAGGTACATGCGAAGAAATGATAAAAAGGGCTGTATTTGCCAGAGAATTGGGAGTTCCTATCGTAATGCATGACTACTTAACAGGGGGATTCACTGCAAATACTAGTTTAGCTCATTATTGCAGAGATAATGGTCTACTTCTTCACATCCACCGTGCAATGCATGCAGTTATTGATAGACAGAAAAATCACGGTATACACTTTCGCGTACTAGCTAAAGCCTTACGTATGTCTGGTGGAGATCATATTCATTCCGGTACTGTAGTAGGTAAACTTGAAGGGGAAAGGGACATCACTTTAGGTTTTGTTGATTTACTACGTGATGACTATGTTGAAAAAGACCGAAGTCGCGGTATTTATTTCACTCAACCTTGGGTTTCCCTACCGGGTGTTATTCCTGTGGCTTCCGGGGGTATTCACGTTTGGCATATGCCCGCTCTAACCGAGATCTTTGGGGATGATTCTGTACTGCAGTTCGGTGGCGGAACTTTAGGCCACCCGTGGGGAAATGCGCCGGGTGCTGTAGCGAATCGAGTAGCTCTAGAAGCCTGTGTACAAGCTCGTAATGAGGGGCGTGATCTTGCTCGCGAGGGTAACGAGATTATTCGTAAAGCTGCCAAATGGAGTCCTGAACTAGCAGCCGCNNNNNNNNNNNNNNNNNNNNNNNNNNNNNNNNNNNNNNNNNNNNNNNNNNNNNNNNNNNNNNNNNNNNNNNNNNNNNNNNNNNNNNNNNNNNNNNNNNNNNNNNNNNNNNNNNNNNNNNNNNNNNNNNNNNNNNNNNNNNNNNNNNNNNNNNNNNNNNNNNNNNNNNNNNNNNNNNNNNNNNNNNNNNNNNNNNNNNNNNNNNNNNNNNNNNNNNNNNNNNNNNNNNNNNNNNNNNNNNNNNNNNNNNNNNNNNNNNNNNNNNNNNNNNNNNNNNNNNNNNNNNNNNNNNNNNNNNNNNNNNNNNNNNNNNNNNNNNNNNNNNNNNNNNNNNNNNNNNNNNNNNNNNNNNNNNNNNNNNNNNNNNNNNNNNNNNNNNNNNNNNNNNNNNNNNNNNNNNNNNNNNNNNNNNNNNNNNNNNNNNNNNNNNNNNNNNNNNNNNNNNNNNNNNNNNNNNNNNNNNNNNNNNNNNNNNNNNNNNNNNNNNNNNNNNNNNNNNNNNNNNNNNNNNNNNNNNNNNNNNNNNNNNNNNNNNNNNNNNNNNNNNNNNNNNNNNNNNNNNNNNNNNNNNNNNNNNNNNNNNNNNNNNNNNNNNNNNNNNNNNNNNNNNNNNNNNNNNNNNNNNNNNNNNNNNNNNNNNNNNNNNNNNNNNNNNNNNNNNNNNNNNNNNNNNNNNNNNNNNNNNNNNNNNNNNNNNNNNNNNNNNNNNNNNNNNNNNNNNNNNNNNNNNNNNNNNNNNNNNNNNNNNNNNNNNNNNNNNNNNNNNNNNNNNNNNNNNNNNNNNNNNNNNNNNNNNNNNNNNNNNNNNNNNNNNNNNNNNNNNNNNNNNNNNNNNNNNNNNNNNNNNNNNNNNNNNNNNNNNNNNNNNNNNNNNNNNNNNNNNNNNNNNNNNNNNNNNNNNNNNNNNNNNNNNNNNNNNNNNNNNNNNNNNNNNNNNNNNNNNNNNNNNNNNNNNNNNNNNNNNNNNNNNNNNNNNNNNNNNNNNNNNNNNNNNNNNNNNNNNNNNNNNNNNNNNNNNNNNNNNNNNNNNNNNNNNNNNNNNNNNNNNNNNNNNNNNNNNNNNNNNNNNNNNNNNNNNNNNNNNNNNNNNNNNNNNNNNNNNNNNNNNNNNNNNNNNNNNNNNNNNNNNNNNNNNNNNNNNNNNNNNNNNNNNNNNNNNNNNNNNNNNNNNNNNNNNNNNNNNNNNNNNNNNNNNNNNNNNNNNNNNNNNNNNNNNNNNNNNNNNNNNNNNNNNNNNNNNNNNNNNNNNNNNNNNNNNNNNNNNNNNNNNNNNNNNNNNNNNNNNNNNNNNNNNNNNNNNNNNNNNNNNNNNNNNNNNNNNNNNNNNNNNNNNNNNNNNNNNNNNNNNNNNNNNNNNNNNNNNNNNNNNNNNNNNNNNNNNNNNNNNNNNNNNNNNNNNNNNNNNNNNNNNNNNNNNNNNNNNNNNNNNNNNNNNNNNNNNNNNNNNNNNNNNNNNNNNNNNNNNNNNNNNNNNNNNNNNNNNNNNNNNNNNNNNNNNNNNNNNNNNNNNNNNNNNNNNNNNNNNNNNNNNNNNNNNNNNNNNNNNNNNNNNNNNNNNNNNNNNNNNNNNNNNNNNNNNNNNNNNNNNNNNNNNNNNNNNAAAA--GATTTTTTTATTTTCTAACTAATTATCAG-TTTTTTTGTTAACGGTTCAAATAAAAATTGGGTCTCTTCTTCATTGACTCTTCTTTCACAAAGGTATCCGAGCAGGAAAGTTTTTCTCTTATCACAAGTCTTGTGATGTATGATGTAAATGATACATGAGCAGCT----GCAAGGAGTACTCTTACTCATTTGAATGATTCCCAATACATATCATTACTCTTACTAAGA---ACA-TACAAAGTCTTCTTTTCAAGCTACAGAAAATTTCGGGGCCTAGATAA--------CATACCCTTTCGCTTTTTAATTGACATAGACCCCTATTTTCGACTAAAATGAGTAGCTGGTGCGTCNNNNNNNNNNNNNNNNNNNNNNNNNNNNNNNNNNNNNNNNNNNNNNNNNNNNNNNNNNNNNNNNNNNNNNNNNNNNNNNNNNNNNNNNNNNNNNNNNNNNNNNCGTAACAAGGTTTCCGTAGGTGAACCTGCGGAAGGATCATTGTCGAAACCTGCGCGAGCAGACWGACCCGCGAACACGTTCCTAACC----------------------------------------------------------------ACGAACCCAACCCCGGCGCGGATTGCGCCAAGGACCACGAACACTAGCGCTCCTCGCGCGGCCGGTTCTCCGGAGCGC-GCGGCGGAAGCGTGTCGTTT--ACTTAACAAAACGACTCTCGGCAACGGATATCTCGGCTCTCGCATCGATGAAGAACGTAGCGAAATGCGATACTTGGTGTGAATTGCAGAATCCCGTGAACCATCGAGTCTTTGAACGCAAGTTGCGCCCGAAGCCTTC-TGGCCAGGGCACGTCTGTCTGGGCGTCACGCACCGCGTCGCCCCCCTCCCCTTCGGGGGATCGGGGCGGAGAATGGCCCCCCGTGCGCCTCGGCGCGCGGCCGGCCTAAACGCAGACCCCGCGGCCGCGAGACGGCGCGACGATTGGTGGCGTA-AA-CATGCATCGCGTCGCGCCCTCTGCGGCCTCGGGAAGTCGAGGAGGACCCTCTCC-ACCGTTGCGACCCCAGATCAGGCGGGACTACCCGCTGAATTTAAGC-TTTCAATAAGCNNNNNNNNNNNNNNNNNNNNNNNNNNNNNNNNNNNNNNNNNNNNNNNNNNNNNNNNNNNNNNNNNNNNNNNNNNNNNNNNNNNNNNNNNNNNNNNNNNNNNNNNNNNNNNNNNNNNNNNNNNNNNNNNNNNNNNNNNNNNNNNNNNNNNNNNNNNNNNNNNNNNNNNNNNNNNNNNNNNNNNNNNNNNNNNNNNNNNNNNNNNNNNNNNNNNNNNNNNNNNNNNNNNNNNNNNNNNNNNNNNNNNNNNNNNNNNNNNNNNNNNNNNNNNNNNNNNNNNNNNNNNNNNNNNNNNNNNNNNNNNNNNNNNNNNNNNNNNNNNNNNNNNNNNNNNNNNNNNNNNNNNNNNNNNNNNNNNNNNNNNNNNNNNNNNNNNNNNNNNNNNNNNNNNNNNNNNNNNNNNNNNNNNNNNNNNNNNNNNNNNNNNNNNNNNNNNNNNNNNNNNNNNNNNNNNNNNNNNNNNNNNNNNNNNNNNNNNNNNNNNNNNNNNNNNNNNNNNNNNNNNNNNNNNNNNNNNNNNNNNNNNNNNNNNNNNNNNNNNNNNNNNNNNNNNNNNNNNNNNNNNNNNNNNNNNNNNNNNNNNNNNNNNNNNNNNNNNNNNNNNNNNNNNNNNNNNNNNNNNNNNNNNNNNNNNNNNNNNNNNNNNNNNNNNNNNNNNNNNNNNNNNNNNNNNNNNNNNNNNNNNNNNNNNNNNNNNNNNNNNNNNNNNNNNNNNNNNNNNNNNNNNNNNNNNNNNNNNNNNNNNNNNNNNNNNNNNNNNNNNNNNNNNNNNNNNNNNNNNNNNNNNNNNNNNNNNNNNNNNNNNNNNNNNNNNNNNNNNNNNNNNNNNNNNNNNNNNNNNNNNNNNNNNNNNNNNNNNNNNNNNNNNNNNNNNNNNNNNNNNNNNNNNNNNNNNNNNNNNNNNNNNNNNNNNNNNNNNNNNNNNNNNNNNNNNNNN
>Knorringia_sibirica
TGGCAAGACGAATTTTTATATCCACTTATCTTTCAGGAATATATTTATGCACTTGTACATGATCAAGATTTAGGTTTAAACGGGCCAATTTTGTTGTCAAATCCGAATAGAGGTTATGACACAAAATACAGTTTACTAACTGTAAAACGTTTAGTTATTCGAATGTATCAACAAAAGTTTTTTATTCTTTCTGTTAATGATTCTAACAAAAATGACTTTCTTGGGCACAAGAAAAATTTGTATTCTCAACAGATCTCAGAGGGGTTTTCGGCTATTGCGGAAATTCCATTTTCTATGCGATTAATATCTTCCCTAGAAGGAAAAGAACTCAAAAAATCTCAAAACTTACGACCAATTCATTCAATATTTCCTTTTTTAGAGGACAAATTTTTACGTTTAAATTATGTGTTAGATATATTGATACCTCACCCCATCCACCTGGAAATCTTGGTTCAAACTATTCGTTACTGGGTAAAAGATACCTCCTGTTTGCATTTATTACGATTCTTTCTGTATGAGTATTGTAATAGTGTTATTACTCTAAAGAGATCGGTTTCCAATTTTTCAAAAAAAGAGAATCAAAGATTTTTATTGTTCCTATATAATTCCTATGTGTGTGAATGCGAATCCCTCTTCGTTTTTCTCAGCAATCAATCCTCTCAGTTACGATCAACATCTTACGGAGCCTTTCTTGCACGAGTTTCTTTCTACCTAAAGTTAGAACATTTTGTAAAAGTATTTACTAAGCGACTTGAGGTTATCCTGTGGTTCTTCAAGGATCCTTTTCTGCATTATGTTAGGTATCAAGGAAAATGGATTCTGGCTTCAAG-GGGACATTCCTTCTGATGACTAAATTTAAATATTACTTTGTTAATTTATGGCAATATAATTTTTCCCTATGGGTGCAAACAAGAAGACTTTATATCAATCAATCATCAAATCAGCCCATAGATTTTATGGGTTTTCTTTTAAGTGTGCGACTAAACCCGTTCGTGGTACGGAGTCAAATGTTAGAAAATTCCTTCTTAATAGATAATGGTATTAAGAAGTTTGAGACCCTAGTTCCAATTAGGCCTCTAATTGGATCATTGACTAAAGCGAAATTTTGTAACGTATTAGGACATCCCATTAGTAAGCCAGCCTGGGCTGATTTATCCGATTCTGATATTATACGCCGATTTGGTCGTATATGTAGAAATCTTTCTCATTATTACAGCGGATCCAAGAATACAAATTGACTTATTATACTCCTGACTATGAACCCCATGATCATGATATCTTGGCAGCATTTCGAGTAACTCCTCAACCTGGAGTTCCGCCAGAAGAAGCAGGGGCCGCGGTAGCTGCCGAATCTTCTACTGGTACATGGACAACTGTGTGGACCGATGGACTTACCAGCCTTGATCGTTACAAAGGACGATGCTACCACATCGAGCCTGTTCCTGGAGAAGAAAATCAATTTATTGCTTATGTAGCTTACCCGTTAGACCTTTTTGAAGAAGGTTCTGTTACTAACATGTTTACTTCCATTGTGGGTAATGTATTTGGGTTCAAAGCCCTGCGTGCTCTGCGTTTGGAGGATTTGCGAATCCCTCCTGCTTATACGAAAACTTTCCAAGGGCCNCCTCACGGTATCCAAGTTGAGAGAGATAAATTGAACAAATATGGACGTCCCCTATTGGGATGTACTATTAAACCGAAATTGGGATTGTCCGCTAAGAACTACGGTCGGGCAGTTTATGAATGTNTTCGTGGCGGACTTGATTTTACCAAAGATGATGAAAACGTGAACTCCCAACCATTTATGCGTTGGAGAGACCGTTTCTTATTCTGTGCNNNNNNNNNNNNNNNNNNNNNNNNNNNNNNNNNNNNNNNNNNNNNNNNNNNNNNNNNNNNNNNNNNNNNNNNNNNNNNNNNNNNNNNNNNNNNNNNNNNNNNNNNNNNNNNNNNNNNNNNNNNNNNNNNNNNNNNNNNNNNNNNNNNNNNNNNNNNNNNNNNNNNNNNNNNNNNNNNNNNNNNNNNNNNNNNNNNNNNNNNNNNNNNNNNNNNNNNNNNNNNNNNNNNNNNNNNNNNNNNNNNNNNNNNNNNNNNNNNNNNNNNNNNNNNNNNNNNNNNNNNNNNNNNNNNNNNNNNNNNNNNNNNNNNNNNNNNNNNNNNNNNNNNNNNNNNNNNNNNNNNNNNNNNNNNNNNNNNNNNNNNNNNNNNNNNNNNNNNNNNNNNNNNNNNNNNNNNNNNNNNNNNNNNNNNNNNNNNNNNNNNNNNNNNNNNNNNNNNNNNNNNNNNNNNNNNNNNNNNNNNNNNNNNNNNNNNNNNNNNNNNNNNNNNNNNNNNNNNNNNNNNNNNNNNNNNNNNNNNNNNNNNNNNNNNNNNNNNNNNNNNNNNNNNNNNNNNNNNNNNNNNNNNNNNNNNNNNNNNNNNNNNNNNNNNNNNNNNNNNNNNNNNNNNNNNNNNNNNNNNNNNNNNNNNNNNNNNNNNNNNNNNNNNNNNNNNNNNNNNNNNNNNNNNNNNNNNNNNNNNNNNNNNNNNNNNNNNNNNNNNNNNNNNNNNNNNNNNNNNNNNNNNNNNNNNNNNNNNNNNNNNNNNNNNNNNNNNNNNNNNNNNNNNNNNNNNNNNNNNNNNNNNNNNNNNNNNNNNNNNNNNNNNNNNNNNNNNNNNNNNNNNNNNNNNNNNNNNNNNNNNNNNNNNNNNNNNNNNNNNNNNNNNNNNNNNNNNNNNNNNNNNNNNNNNNNNNNNNNNNNNNNNNNNNNNNNNNNNNNNNNNNNNNNNNNNNNNNNNNNNNNNNNNNNNNNNNNNNNNNNNNNNNNNNNNNNNNNNNNNNNNNNNNNNNNNNNNNNNNNNNNNNNNNNNNNNNNNNNNNNNNNNNNNNNNNNNNNNNNNNNNNNNNNNNNNNNNNNNNNNNNNNNNNNNNNNNNNNNNNNNNNNNNNNNNNNNNNNNNNNNNNNNNNNNNNNNNNNNNNNNNNNNNNNNNNNNNNNNNNNNNNNNNNNNNNNNNNNNNNNNNNNNNNNNNNNNNNNNNNNNNNNNNNNNNNNNNNNNNNNNNNNNNNNNNNNNNNNNNNNNNNNNNNNNNNNNNNNNNNNNNNNNNNNNNNNNNNNNNNNNNNNNNNNNNNNNNNNNNNNNNNNNNNNNNNNNNNNNNNNNNNNNNNNNNNNNNNNNNNNNNNNNNNNNNNNNNNNNNNNNNNNNNNNNNNNNNNNNNNNNNNNNNNNNNNNNNNNNNNNNNNNNNNNNNNNNNNNNNNNNNNNNNNNNNNNNNNNNNNNNNNNNNNNNNNNNNNNNNNNNNNNNNNNNNNNNNNNNNNNNNNNNNNNNNNNNNNNNNNNNNNNNNNNNNNNNNNNNNNNNNNNNNNNNNNNNNNNNNNNNNNNNNNNNNNNNNNNNNNNNNNNNNNNNNNNNNNNNNNNNNNNNNNNNNNNNNNNNNNNNNNNNNNNNNNNNNNNNNNNNNNNNNNNNNNNNNNNNNNNNNNNNNNNNNNNNNNNNNNNNNNNNNNNNNNNNNNNNNNNNNNNNNNNNNNNNNNNNNNNNNNNNNNNNNNNNNNNNNNNNNNNNNNNNNNNNNNNNNNNNNNNNNNNNNNNNNNNNNNNNTAAGTGAGAACTTTCAAATTCAGAGAAACCCTGGATTAAAAAAAATGGGCAATCCTGAGCCAACTCCTTCTTTTCAAAAGGAAAAATAAAGGATAGGTGCAGAGACTCAATGGAAGCTGTTCTAACAAATGGAGTTGACGGTCTTGCGTTGTTAGAAGAATTCGCCCATCGAAACTCCAAAAAGGATGAAGAATAAACCTAGACGCATACGTACTTAAACTCTAATAATACTATATTTATTA----------ATAAAAATTATAGAAAATGAAATTAAATGAAAAA---TAGATGACGACCCGAATCTTTATTTTATGACTATGAAAAAGTGGAAGAATTGTTGTGAATCGATTCCAAGTTGAAGAAAGAATCGAATATTCGTTTAGT---AAATTAAAGCATTTATTCCCCACTTTTGAAGACCC-----------GATCCACCGGATGAGAATGAAGATAGAGTCCCATTCTACGTGTCAATCCTGACAACAATGAAATTTATAGTAAGAGGAAAATCCGTCGACTTTAAAAATCGTGAGGGTTCAAGTCCCTCTATCCCCAAAA--AAGCGTTTGATTCTCTAACTAATTATCCTCTTTTTTTGTTAACGGTTCAAATAAAAATTGGGTCTCTTCCTCATTTACTCTTCTTTCACAAAGGGATCCGAGCAGAAAAGTTTTTCTCTTATCACAAGTCTTGTGATGTATGATGTAAATGAGACATGAGCAGCTTTGAGCAAGGAGTACTCTTACTCATTTGAATGATTCCCAAAACATATCATTACTCGTACTAAGCCTTACA-AAAAAAGTCTTCTTTTGAAGATACAGGAAATTCCGGGGCCTAGATAAGACTTTGTAATACCCTTTCGCCTTTTAATTGACATAGACCCCAGTTTTTTAGTAAAATGAGTAGACGGTGCGTAGGGANNNNNNNNNNNNNNNNNNNNNNNNNNNNNNNNNNNNNNNNNNNNNNNNNNNNNNNNNNNNNNNNNNNNNNNNNNNNNNNNNNNNNNNNNNNNNNNNNNNNNNNNNNNNNNNNNNNNNNNNNNNNNNNNNNNNNNNNNNNNNNNNNNNNNNNNNNNNNNNNNNNNNNNNNNNNACCCCNTTACAAAACAACGGGGGAGNGGCG-------CACGCCG------CGT-CCCC-------GGCC---------AC-AACACAACCCCGGCGCGGATTGCGCCAAGGACCACGAACAGCAGCGCGCCCCGCGCAGCCGGTCCTCCGG-GCGC-GCGGCGGCGTCGTGTCGTTTCTACTTAACAAAACGACTCTCGGCAACGGATATCTCGGCTCTCGCATCGATGAAGAACGTAGCGAAATGCGATACTTGGTGTGAATTGCAGAATCCCGTGAACCATCGAGTCTTTGAACGCAAGTTGCGCCCGAGGCC-TCG--GCCAGGGCACGTCTGTCTGGGCGTCACGCACCGCGTCGCCCCCACCCCCTCCGGGGGATCGGGGCGGAGACTGGCCCCCCGCGCGCCCTCGCGCGCGGCCGGCCCAAACGCAGACCCCGCGGCCGCGAGACGGCGCGACGACTGGTGGTGTAGCCCTGCGCATCTCGTCGCGTCCCGATCGGCCCCGGGCGGTCAAG---G--CTT--C---CCCTTGCGACCCCAGATCAGGCGGGACTACCCGCTGAGTTTAAGCATATCAATAAGCGGAGGNNNNNNNNNNNNNNNNNNNNNNNNNNNNNNNNNNNNNNNNNNNNNNNNNNNNNNNNNNNNNNNNNNNNNNNNNNNNNNNNNNNNNNNNNNNNNNNNNNNNNNNNNNNNNNNNNNNNNNNNNNNNNNNNNNNNNNNNNNNNNNNNNNNNNNNNNNNNNNNNNNNNNNNNNNNNNNNNNNNNNNNNNNNNNNNNNNNNNNNNNNNNNNNNNNNNNNNNNNNNNNNNNNNNNNNNNNNNNNNNNNNNNNNNNNNNNNNNNNNNNNNNNNNNNNNNNNNNNNNNNNNNNNNNNNNNNNNNNNNNNNNNNNNNNNNNNNNNNNNNNNNNNNNNNNNNNNNNNNNNNNNNNNNNNNNNNNNNNNNNNNNNNNNNNNNNNNNNNNNNNNNNNNNNNNNNNNNNNNNNNNNNNNNNNNNNNNNNNNNNNNNNNNNNNNNNNNNNNNNNNNNNNNNNNNNNNNNNNNNNNNNNNNNNNNNNNNNNNNNNNNNNNNNNNNNNNNNNNNNNNNNNNNNNNNNNNNNNNNNNNNNNNNNNNNNNNNNNNNNNNNNNNNNNNNNNNNNNNNNNNNNNNNNNNNNNNNNNNNNNNNNNNNNNNNNNNNNNNNNNNNNNNNNNNNNNNNNNNNNNNNNNNNNNNNNNNNNNNNNNNNNNNNNNNNNNNNNNNNNNNNNNNNNNNNNNNNNNNNNNNNNNNNNNNNNNNNNNNNNNNNNNNNNNNNNNNNNNNNNNNNNNNNNNNNNNNNNNNNNNNNNNNNNNNNNNNNNNNNNNNNNNNNNNNNNNNNNNNNNNNNNNNNNNNNNNNNNNNNNNNNNNNNNNNNNNNNNNNNNNNNNNNNNNNNNNNNNNNNNNNNNNNNNNNNNNNNNNNNNNNNNNNNNNNNNNNNNNNNNNNNNNNNNNNNNNNNNNNNNNNNNNNNNNNNNNNNNNNNNNNNNNNNNNNN
>Muehlenbeckia_urubambensis
TGGCAAGACGAATTTTTATATCCACTTATCTTTCAGGAATATATTTATGCACTTGTACATGATCCGGGTTTTG---------GGCCCGTTTTGTTGTCAAATCAAAATACAGGTTATGACACAAACTACAGTTTACTAGTTGTAAAACGTTTAGTTATTCGAATGTATCAACAGAATTATTTGATTCTTTCTGTTAATGATTCTAACAAAAATGAATTTTTGGGGCACAAGAAAAATTTTTATTCTCAACGGATCTCAGAGGGGTTTGCAGCTATTGCGGAAATTCCATTTTCTATGCGATTAATATCTTCCCTAGAAGGAAAAGAACTAAAAGAATCTCCAAATTTACGACCAATTCATTCAACATTTCCTTTTTTAGAGGACAAATTTTTACGTTTAAGTTTTGTGTTAGATATATTGATACCTCACCCTGTCCATCTGGAAATCTTGGTTCAAACTATTCGGTACTGGGTAAAAGATACCTCCTGTTTGCATTTATTACGATTCTTTCTTTATGAATATTGTAATAGTGTTATTACTCTAAAGAGATCTGTTTCCCATTTTTCAAAAAAAAAGAATCAAAGATTCTTATTGTTCCCATATAATTCCAATGTGGGGGAATGCGAATCCATCTTCGTTTTTCTCCGCAACCAATCCTCTCATTTACGATCAACGTTTTACGGAGCCTTCTTGGCACGAGTTTATTTNNNNNNNNNNNNNNNNNNNNNNNNNNNNNNNNNNNNNNNNNNNNNNNNNNNNNNNNNNNNNNNNNNNNNNNNNNNNNNNNNNNNNNNNNNNNNNNNNNNNNNNNNNNNNNNNNNNNNNNNNNNNNNNNNNNNNNNNNNNNNNNNNNNNNNNNNNNNNNNNNNNNNNNNNNNNNNNNNNNNNNNNNNNNNNNNNNNNNNNNNNNNNNNNNNNNNNNNNNNNNNNNNNNNNNNNNNNNNNNNNNNNNNNNNNNNNNNNNNNNNNNNNNNNNNNNNNNNNNNNNNNNNNNNNNNNNNNNNNNNNNNNNNNNNNNNNNNNNNNNNNNNNNNNNNNNNNNNNNNNNNNNNNNNNNNNNNNNNNNNNNNNNNNNNNNNNNNNNNNNNNNNNNNNNNNNNNNNNNNNNNNNNNNNNNNNNNNNNNNNNNNNNNNNNNNNNNNNNNNNNNNNNNNNNNNNNNNNNNNNNNNNNNNNNNNNNNNNNNNNNNNNNNNNNNNNNNNNNNNNNNNNNNNNNNNNNNNNNNNNNNNNNNNNNNNNNNNNNNNNNNNNNNNNNNNNNNNNNNNNNNNNNNNNNNNNNNNNNNNNNNNNNNNNNNNNNNNNNNNNNNNNNNNNNNNNNNNNNNNNNNNNNNNNNNNNNNNNNNNNNNNNNNNNNNNNNNNNNNNNNNNNNNNNNNNNNNNNNNNNNNNNNNNNNNNNNNNNNNNNNNNNNNNNNNNNNNNNNNNNNNNNNNNNNNNNNNNNNNNNNNNNNNNNNNNNNNNNNNNNNNNNNNNNNNNNNNNNNNNNNNNNNNNNNNNNNNNNNNNNNNNNNNNNNNNNNNNNNNNNNNNNNNNNNNNNNNNNNNNNNNNNNNNNNNNNNNNNNNNNNNNNNNNNNNNNNNNNNNNNNNNNNNNNNNNNNNNNNNNNNNNNNNNNNNNNNNNNNNNNNNNNNNNNNNNNNNNNNNNNNNNNNNNNNNNNNNNNNNNNNNNNNNNNNNNNNNNNNNNNNNNNNNNNNNNNNNNNNNNNNNNNNNNNNNNNNNNNNNNNNNNNNNNNNNNNNNNNNNNNNNNNNNNNNNNNNNNNNNNNNNNNNNNNNNNNNNNNNNNNNNNNNNNNNNNNNNNNNNNNNNNNNNNNNNNNNNNNNNNNNNNNNNNNNNNNNNNNNNNNNNNNNNNNNNNNNNNNNNNNNNNNNNNNNNNNNNNNNNNNNNNNNNNNNNNNNNNNNNNNNNNNNNNNNNNNNNNNNNNNNNNNNNNNNNNNNNNNNNNNNNNNNNNNNNNNNNNNNNNNNNNNNNNNNNNNNNNNNNNNNNNNNNNNNNNNNNNNNNNNNNNNNNNNNNNNNNNNNNNNNNNNNNNNNNNNNNNNNNNNNNNNNNNNNNNNNNNNNNNNNNNNNNNNNNNNNNNNNNNNNNNNNNNNNNNNNNNNNNNNNNNNNNNNNNNNNNNNNNNNNNNNNNNNNNNNNNNNNNNNNNNNNNNNNNNNNNNNNNNNNNNNNNNNNNNNNNNNNNNNNNNNNNNNNNNNNNNNNNNNNNNNNNNNNNNNNNNNNNNNNNNNNNNNNNNNNNNNNNNNNNNNNNNNNNNNNNNNNNNNNNNNNNNNNNNNNNNNNNNNNNNNNNNNNNNNNNNNNNNNNNNNNNNNNNNNNNNNNNNNNNNNNNNNNNNNNNNNNNNNNNNNNNNNNNNNNNNNNNNNNNNNNNNNNNNNNNNNNNNNNNNNNNNNNNNNNNNNNNNNNNNNNNNNNNNNNNNNNNNNNNNNNNNNNNNNNNNNNNNNNNNNNNNNNNNNNNNNNNNNNNNNNNNNNNNNNNNNNNNNNNNNNNNNNNNNNNNNNNNNNNNNNNNNNNNNNNNNNNNNNNNNNNNNNNNNNNNNNNNNNNNNNNNNNNNNNNNNNNNNNNNNNNNNNNNNNNNNNNNNNNNNNNNNNNNNNNNNNNNNNNNNNNNNNNNNNNNNNNNNNNNNNNNNNNNNNNNNNNNNNNNNNNNNNNNNNNNNNNNNNNNNNNNNNNNNNNNNNNNNNNNNNNNNNNNNNNNNNNNNNNNNNNNNNNNNNNNNNNNNNNNNNNNNNNNNNNNNNNNNNNNNNNNNNNNNNNNNNNNNNNNNNNNNNNNNNNNNNNNNNNNNNNNNNNNNNNNNNNNNNNNNNNNNNNNNNNNNNNNNNNNNNNNNNNNNNNNNNNNNNNNNNNNNNNNNNNNNNNNNNNNNNNNNNNNNNNNNNNNNNNNNNNNNNNNNNNNNNNNNNNNNNNNNNNNNNNNNNNNNNNNNNNNNNNNNNNNNNNNNNNNNNNNNNNNNNNNNNNNNNNNNNNNNNNNNNNNNNNNNNNNNNNNNNNNNNNNNNNNNNNNNNNNNNNNNNNNNNNNNNNNNNNNNNNNNNNNNNNNNNNNNNNNNNNNNNNNNNNNNNNNNNNNNNNNNNNNNNNNNNNNNNNNNNNNNNNNNNNNNNNNNNNNNNNNNNNNNNNNNNNNNNNNNNNNNNNNNNNNNNNNNNNNNNNNNNNNNNNNNNNNNNNNNNNNNNNNNNNNNNNNNNNNNNNNNNNNNNNNNNNNNNNNNNNNNNNNNNNNNNNNNNNNNNNNNNNNNNNNNNNNNNNNNNNNNNNNNNNNNNNNNNNNNNNNNNNNNNNNNNNNNNNNNNNNNNNNNNNNNNNNNNNNNNNNNNNNNNNNNNNNNNNNNNNNNNNNNNNNNNNNNNNNNNNNNNNNNNNNNNNNNNNNNNNNNNNNNNNNNNNNNNNNNNNNNNNNNNNNNNNNNNNNNNNNNNNNNNNNNNNNNNNNNNNNNNNNNNNNNNNNNNNNNNNNNNNNNNNNNNNNNNNNNNNNNNNNNNNNNNNNNNNNNNNNNNNNNNNNNNNNNNNNNNNNNNNNNNNNNNNNNNNNNNNNNNNNNNNNNNNNNNNNNNNNNNNNNNNNNNNNNNNNNNNNNNNAAGTGAGAACTTTCAAATTCAGAGAAACCCTGGAATTAAAAAAATGGGCAATCCTGAGCCAACTCCTTCTTTCCAAAAGGAAGACAAAAGGATAGGTGCAGAGACTCAATGGAAGTTGTTCTAACAAATGGAGTTGACGGTCTTGCGTTGTTATAAGAATTCTTCCATCGAAACTCCAAAAAGGATGAAGAATAAACCTAGACGCATACGTACTTAAATATAAATAATACTCTATTTATCTTAAAAATTATATAAAATATTTAGAATATTCAATTAAATGAAAAAATATTGATGACGACCCGAATCTTTATTTTATGACTATGAAAAAGTGGAAGAATTGTTGTGAATCGATTCCAAGTTTAAGAAAAAATCGAATATTCGTTTTTTAGTAAATTAAAGCATTTATTCCCCAGTCCGATAGATCTTTTGAAAACCCGACCCATCGGATGAGAATGAAGATAGAGTCCCGTTCTACGTGTCAATCCTGACAACAATGAAATTTATAGTAAGAGGAAAATCCGTCGACTTTAAAAATCGTGAGGGTTCAAGTCCCTCTATCCCCAAAAAAGATCCTTTGATTCTCTAACTAATTATCCTCTTTTTTTGTTAACGATTCAAATAAAAATTGGGTATCTTCCTCATTTACTCTT-----ACAAAGGTATCCGAGCAGAAACGTTTTTCTCTTATCACAAGTCTTGTGATGTATGATGTAAATGAGACATGAGCAGCTTTGAGCAAGGAGTACTCTTACTCATTTGAATGATTCCCAATACATATCATTACTCATACTAAGACTTAAAAAA-AAAGTATTCTTTTTAAGATACAGGAAATTACGGGACCTAGATAAGACTTTGTAATACCCTTTCGCCTTTTAATTGACATAGAACCCAGTTTTCTAGTAAAATGAGTAGACGATGCATAGGGAGGTCCGGTGAAGTGTTCGGATCGCGGCGACGTGGGCGGTTCGCCGCCGGCGACGTCGCGAGAAGTCCACTGAACCTTATCATTTAGAGGAAGGAGAAGTCGTAACAAGGTTTCCGTAGGTGAACCTGCGGAAGGATCATTGTCGAAACCTGCGAGAGCAGAAAGACCCGCGCACCCGTTCACAAAACGACGGGGGCGCGGCGCCGGCCCCGTGCCGTCGCCGCGTGCCCCGCGGCCGGGCCCGTCCCGGCCCCAACACAACCCCGGCGCGGATTGCGCCAAGGACCATGAACATCATCGCGCCCCGCCCC-CAGGCCCTCCGGCTCGG-GCGGCGGCGTCGCGTCGTTTCTACCTAACAGAACGACTCTCGGCAACGGATATCTCGGCTCTCGCATCGATGAAGAACGTAGCGAAATGCGATACTTGGTGTGAATTGCAGAATCCCGTGAACCATCGAGTCTTTGAACGCAAGTTGCGCCCGAAGCCCTCGTGGCCAGGGCACGTCTGTCTGGGCGTCACGCACCGCGTCGCCCCCGCCCCCTCCGGGGGATCGGGGCGGAGACTGGCCCCCCGTGCGCCCCCGCGCGCGGCCGGCCTAAACGCAGACCCCGCGGCCGCGACAAGGCGCGACGATTGGTGGTGTAGCCCTACGCATCGCGTCGCGCCCCG-GCGGCCAACGGCGGCCACGGACGGCCCC--CCAACCGTTGCGACCCCAGATCAGGCGGGACTACCCGCTGAGTTTAAGCATATCAATAAGCGGAGGNNNNNNNNNNNNNNNNNNNNNNNNNNNNNNNNNNNNNNNNNNNNNNNNNNNNNNNNNNNNNNNNNNNNNNNNNNNNNNNNNNNNNNNNNNNNNNNNNNNNNNNNNNNNNNNNNNNNNNNNNNNNNNNNNNNNNNTGTGGAGACAAGTGCCCCCCTAAGGTAACTACTAATTTGGTAATTAATGTTTTATGCATAACTAATTGATTGTACGTAATTTGTAAGTAGTTTGATCATATAGTAACTATAGCTAGTTAGCTAGGTAAAGTGAGAGACATATAATGACAAAGTTAGATTCATATCATCTAGCTAGT-AAAAGAATATTCATTTGCTTGAATATATCCCTCTCTATATGTAGCTACTAGCTAGATATATGAAGAGTAAGGACAC--ATAGTGGGAAGATTAGGTACAAGATTGATGGATATGTAATGATATGAATGACTAATGTTTGTTGAATAACAATTCAAAACTTATTTTTTTGGGAATTGTTAATTAGAATTGAACAATATGGTTGTTAGTATTAGTGGGTCATATATTTATGGATTATAAATTATCTTGTTGGTGGAAATATGGTTTGTTTGAGTATCAATGCTAGTGGGTACGTAGATACTGCCGTTGATTTAGGGGTATTTGTAGTTAGTTTTATTGTTTATATGGAGTTAGTGTAATCAATTTCAATGATTAGTCGTTCAATAATTACTTTTGCCCTA------ACTTTTTATCCCAACATTGTTGTACGTGTTGATCTCAAACATAAACAATGTTGTGTATTCTCTATCAATTGAT-ACATCTATAATGGTGTACACTATTTAATAATGTTAATACATGAAATGAAATCCAGGTAACGAACCAAGTGTTCAGATACGCANNNNNNNNNNNNNNNNNNNNNNNNNNNNNNNNNNNNNNNNNNNNNNNNNNNNNNNNNNN
>Muehlenbeckia_adpressa
NNNNNNNNNNNNNNNNNNNNNNNNNNNNNNNNNNNNNNNNNNNNNNNNNNNNNNNNNNNNNNNNNNNNNNNNNNNNNNNNNNNNNNCGTTTTGTTGTCAAATAAAAATACAGGTTATGACACAAACTACAGTTTACTAGTTGTAAAACGTTTAGTTATTCTAATGTATCAACAGAATTATTTGATTATTTCTGTTAATGATTCTAACAAAAATTCATTTTTGGGGCACAAGAAAAATTTTTATTCTCAACGGATCTCAGAGGGGTTTGCAGCTATTGCGGAAATTCCATTTTCTATGCGATTAATATCTTCCCTAGAAGGAAAAGAACTAAAAGAATCTCCAAATTTACGACCAATTCATTCAACATTTCCTTTTTTAGAGGACAAATTTTTACGTTTAAGTTTTGTGTTAGATATATTGATACCTCACCCTGTCCATCTGGAAATCTTGGTTCAAACTATTCGGTACTGGGTAAAAGATACCTCCTGTTTGCATTTATTACGATTCTTTCTTTATGAATATTGTAATAGTGTTATTACTCTAAATAGATCTGTTTCCAATTTTTCAAAAAAAAAGAATCAAAGATTCTTATTGTTCCTATATAATTCCTATGTGTGTGAATGCGAATCCATCTTCGTTTTTCTCCGCAACCAATCCTCTCATTTACGATCAACGTTTTACGGAGCCTTTCTTGCACGAGTTTATTTCTACCTAAAGTTAGAACATTTTGTAAAAGTATTTACTAAGCACTTTTCCGTTATCCTTTGGTTCTTCAAGGATCCTTTTCTGCATTATGTTAGGTATCAAGGAAAATGGATTCTGGCTTCAAGGGGGACATTTCTTCTGATGACTAAATTTAAATATTACTTTGTCAATTTCTGGCAATATAATTTTTGCCTATGGGTGCAAACAAGAAGACTCTATATCAATCAATCATCAAATCAGCCCACGGATTTTATGGGTTTTCTTTTAAGTGTGCGACTAAACCCGTCTGTGTTACGGAGTCAAATGCTAGAAAATTCATTCTTAATAGATAGTGGTATTAAGAAGTTTGAAACCCTAGTTCCAATTATGCCTCTAATTGGATCATTGGCTAAAGCGAAATTTTGTAACGTATTAGGACATCCCATTAGTAAGCCAGCCTGGGCTGATTTATCTGATTCTGATATTATACGCCGATTTGGGCGTATATGTAGAAATCTTTCTCATTATTACAGCGGATCTNNNNNNNNNNNNNNNNNNNNNNNNNNNNNNNNNNNNNNNNNNNNNNNNNNNNNNNNNNNNNNNNNNNNNNNNNNNNNNNNNNNNNNNNNNNNNNNNNNNNNNNNNNNNNNNNNNNNNNNNNNNNNNNNNNNNNNNNNNNNNNNNNNNNNNNNNNNNNNNNNNNNNNNNNNNNNNNNNNNNNNNNNNNNNNNNNNNNNNNNNNNNNNNNNNNNNNNNNNNNNNNNNNNNNNNNNNNNNNNNNNNNNNNNNNNNNNNNNNNNNNNNNNNNNNNNNNNNNNNNNNNNNNNNNNNNNNNNNNNNNNNNNNNNNNNNNNNNNNNNNNNNNNNNNNNNNNNNNNNNNNNNNNNNNNNNNNNNNNNNNNNNNNNNNNNNNNNNNNNNNNNNNNNNNNNNNNNNNNNNNNNNNNNNNNNNNNNNNNNNNNNNNNNNNNNNNNNNNNNNNNNNNNNNNNNNNNNNNNNNNNNNNNNNNNNNNNNNNNNNNNNNNNNNNNNNNNNNNNNNNNNNNNNNNNNNNNNNNNNNNNNNNNNNNNNNNNNNNNNNNNNNNNNNNNNNNNNNNNNNNNNNNNNNNNNNNNNNNNNNNNNNNNNNNNNNNNNNNNNNNNNNNNNNNNNNNNNNNNNNNNNNNNNNNNNNNNNNNNNNNNNNNNNNNNNNNNNNNNNNNNNNNNNNNNNNNNNNNNNNNNNNNNNNNNNNNNNNNNNNNNNNNNNNNNNNNNNNNNNNNNNNNNNNNNNNNNNNNNNNNNNNNNNNNNNNNNNNNNNNNNNNNNNNNNNNNNNNNNNNNNNNNNNNNNNNNNNNNNNNNNNNNNNNNNNNNNNNNNNNNNNNNNNNNNNNNNNNNNNNNNNNNNNNNNNNNNNNNNNNNNNNNNNNNNNNNNNNNNNNNNNNNNNNNNNNNNNNNNNNNNNNNNNNNNNNNNNNNNNNNNNNNNNNNNNNNNNNNNNNNNNNNNNNNNNNNNNNNNNNNNNNNNNNNNNNNNNNNNNNNNNNNNNNNNNNNNNNNNNNNNNNNNNNNNNNNNNNNNNNNNNNNNNNNNNNNNNNNNNNNNNNNNNNNNNNNNNNNNNNNNNNNNNNNNNNNNNNNNNNNNNNNNNNNNNNNNNNNNNNNNNNNNNNNNNNNNNNNNNNNNNNNNNNNNNNNNNNNNNNNNNNNNNNNNNNNNNNNNNNNNNNNNNNNNNNNNNNNNNNNNNNNNNNNNNNNNNNNNNNNNNNNNNNNNNNNNNNNNNNNNNNNNNNNNNNNNNNNNNNNNNNNNNNNNNNNNNNNNNNNNNNNNNNNNNNNNNNNNNNNNNNNNNNNNNNNNNNNNNNNNNNNNNNNNNNNNNNNNNNNNNNNNNNNNNNNNNNNNNNNNNNNNNNNNNNNNNNNNNNNNNNNNNNNNNNNNNNNNNNNNNNNNNNNNNNNNNNNNNNNNNNNNNNNNNNNNNNNNNNNNNNNNNNNNNNNNNNNNNNNNNNNNNNNNNNNNNNNNNNNNNNNNNNNNNNNNNNNNNNNNNNNNNNNNNNNNNNNNNNNNNNNNNNNNNNNNNNNNNNNNNNNNNNNNNNNNNNNNNNNNNNNNNNNNNNNNNNNNNNNNNNNNNNNNNNNNNNNNNNNNNNNNNNNNNNNNNNNNNNNNNNNNNNNNNNNNNNNNNNNNNNNNNNNNNNNNNNNNNNNNNNNNNNNNNNNNNNNNNNNNNNNNNNNNNNNNNNNNNNNNNNNNNNNNNNNNNNNNNNNNNNNNNNNNNNNNNNNNNNNNNNNNNNNNNNNNNNNNNNNNNNNNNNNNNNNNNNNNNNNNNNNNNNNNNNNNNNNNNNNNNNNNNNNNNNNNNNNNNNNNNNNNNNNNNNNNNNNNNNNNNNNNNNNNNNNNNNNNNNNNNNNNNNNNNNNNNNNNNNNNNNNNNNNNNNNNNNNNNNNNNNNNNNNNNNNNNNNNNNNNNNNNNNNNNNNNNNNNNNNNNNNNNNNNNNNNNNNNNNNNNNNNNNNNNNNNNNNNNNNNNNNNNNNNNNNNNNNNNNNNNNNNNNNNNNNNNNNNNNNNNNNNNNNNNNNNNNNNNNNNNNNNNNNNNNNNNNNNNNNNNNNNNNNNNNNNNNNNNNNNNNNNNNNNNNNNNNNNNNNNNNNNNNNNNNNNNNNNNNNNNNNNNNNNNNNNNNNNNNNNNNNNNNNNNNNNNNNNNNNNNNNNNNNNNNNNNNNNNNNNNNNNNNNNNNNNNNNNNNNNNNNNNNNNNNNNNNNNNNNNNNNNNNNNNNNNNNNNNNNNNNNNNNNNNNNNNNNNNNNNNNNNNNNNNNNNNNNNNNNNNNNNNNNNNNNNNNNNNNNNNNNNNNNNNNNNNNNNNNNNNNNNNNNNNNNNNNNNNNNNNNNNNNNNNNNNNNNNNNNNNNNNNNNNNNNNNNNNNNNNNNNNNNNNNNNNNNNNNNNNNNNNNNNNNNNNNNNNNNNNNNNNNNNNNNNNNNNNNNNNNNNNTTTCCAAAAGGAAGATAAAAGGATAGGTGCAGAGACTCAATGGAAGTTGTTCTAACAAATGGAGTTGACGGTCTTGCGTTGTTATAAGAATTCTTCCATCGAAACTCCAAAAAGGATGAAGAATAAACCTAGACGCATACGTACTTAAATATAAATAATACTCTATTTATAT-AAAAATTATATAAAATATTTAGAATATTCAATTAAATTAAAAAATATTGATGACGACCCGAATCTTTATTTTATGACTATGAAAAAGTGGAAGAATTGTTGTGAATCGATTCTAAGTTTAAGAAAGAATCGAATATTCGTTTTTTAGTAAATTAAAGCATTTATTCCCCAGTCCGATAGATCTTTTGAAAACCCGACCCATCGGATGAGAATGAAGATAGAGTCCCGTTCTACGTGTCAATCCTGACAACAATGAAATTTATAGTAAGAGGAAAATCCGTCGACTTTAAAAATCGTGAGGGTTCAAGTCCCTCTATCCCCAAAAAAGATCCTTTGATTCTCTAACTAATTATCCTCTTTTTTTGTTAACGATTCAAATAAAAATTGGGTCTCTTCCTCATTTACTCTT-----ACAAAGGTATCCGAGCAGAAAAGTTTTTCTCTTATCACAAGTCTTGTGATGTATGATGTAAATGAGACATGAGCAGCTTTGAGCAAGGAGTACTCTTACTCATTTGAATGATTCCCAATACATATCATTACTCATACTAAGACTTACAAAA-AAAGTCTTCTTTTTAAGATACAGGAAATTCCGGGACCTAGATAAGACTTTGTAATACCCTTTCGCCTTTTAATTGACATATAACCCAGTTTTCTAGTAAAATGAGTAGACGATGCATAGGGANNNNNNNNNNNNNNNNNNNNNNNNNNNNNNNNNNNNNNNNNNNNNNNNNNNNNNNNNNNNNNNNNNNNNNNNNNNNNNNNNNNNNNNNNNNNNNNNNNNNNNNNNNNNNNNNNNNNNNNNNNNNNNNNNNNNNNNNNNNNNTCGAAACCTGCGAGAGCAGAAAGACCCGCGAACCCGTTCACAAAACACCGGGGGCGCGGCGCCGGCCCCGTGCCGGCCCCCCGCGCCCCACGCCCGGGCCCGTCCCGGCGCCAACACAACCCCGGCGCGGATTGCGCCAAGGACCATGAACATCAGCGCGCCCCGCCCC-CCGGTCNTCCGGCGCGG-GCGGCGGCGTCGTGTCGTTTCTACCTAACTGAACGACTCTCGGCAACGGATATCTCGGCTCTCGCATCGATGAAGAACGTAGCGAAATGCGATACTTGGTGTGAATTGCAGAATCCCGTGAACCATCGAGTCTTTGAACGCAAGTTGCGCCCGAAGCCCTCGTGGCCAGGGCACGTCTGTCTGGGCGTCACGCACCGCGTCGCCCCCACCCCCTCCGGGGGATCGGGGCGGAGACTGGCCCCCCGCGCGCCCCGGCGCGCGGCCGGCCCAAACGCAGACCCCGCCGCCGCGAAGNGGCGCGACGATTGGTGGTGTAGCCYTACGCATCGCGTCGCGCCCCGAGCGGTCCCCGGCGGCCAAGGACGGCCCC--CCAACCGTTGCGACCCCAGATCAGGCGGGACTACCCGCTGAGTTTAAGCATATCAATAAGCGGAGGNNNNNNNNNNNNNNNNNNNNNNNNNNNNNNNNNNNNNNNNNNNNNNNNNNNNNNNNNNNNNNNNNNNNNNNNNNNNNNNNNNNNNNNNNNNNNNNNNNNNNNNNNNNNNNNNNNNNNNNNNNNNNNNNNNNNNNTGCGGAGACAAGTGCCCCCCTAAGGTAACTACTAATTTGGTAATTAATGTTTTATGCATAACTAATTGATTGTACGTAATTTGTAAGTAGTTTGATCATATAGTAACTATAGCTAGTTAGCTAGGTAAAGTGAGAGACATATAATGACAAAGTTGGATTCATAACATCTAGCTAGT-AAAAGAACATTCATTTGCTTGAATATATCCCTCTCTATATGTAGCTACTAGCTAGATATATGA---GTAAGGACAAATATAGTGGGAAGATTAGGTACAAGATTGATGGATATGTAATGATATGATTGACTAATGTTTGTTGAATAACAATTCAAAACTTATTTTTT--GGAATTGTTAATTAGAATTGAACAATATGGTTGTTAGTATTAGTGGGTCATATATTTATGGATTATAAATTATCTTGTTGGTGGAAATATGGTATGTTTGAGTACCGATGCTAGTGGGTACGTAGACATTGCCGTTGATTTAGGGGTATTTATAGTTAGTTTTATTGTTTATATGGAGTTAGTGTAATCAATCTCAATGATTAGTCGTTCAATAAATACTTTTGCCCATAAAAACACTTTTTATCCCAACATTGTTGTACGTGTTGATCTCAAACATAAACAATGTTGTGTATTCTCTATCAATTGATAACATCTATAATGGTGTACACTATTTAATAATGTTAATACATGAAATGAAATCCAGGTAACGAACCAAGTGTTCAGATACGCANNNNNNNNNNNNNNNNNNNNNNNNNNNNNNNNNNNNNNNNNNNNNNNNNNNNNNNNNNN
>Muehlenbeckia_astonii
NNNNNNNNNNNNNNNNNNNNNNNNNNNNNNNNNNNNNNNNNNNNNNNNNNNNNNNNNNNNNNNNNNNNNNNNNNNNNNNNNNNNNNCGTTTTGTTGTCAACTAAAAATACAGGTTATGACACAAACTACAGTTTACTAGTTGTAAAACGTTTAGTTATTCGAATGTATCAACAGAATTATTTGATTCTTTCTGTTAATGATTCTAACAAAAATGCATTTTTGGGGCACAAGAAAAATTTTTATTCTCAACGGATCTCAGAGGGGTTTGCAGCTATTGCGGAAATTCCATTTTCTATGCGATTAATATCTTCCCTAGAAGGAAAAGAACTCAAAGAATCTCCAAATTTACGACCAATTCATTCAACATTTCCTTTTTTAGAGGACAAATTTTTACGTTTAAGTTTTGTGTTAGATATATTGATACCTCACCCTGTCCATCTGGAAATCTTGGTTCAAACTATTCGTTACTGGGTAAAAGATACCTCCTGTTTGCATTTATTACGATTCTTTCTTTATGAATATTGTAATAGTGTTATTACTCTAAAGAGATCTGTTTCCAATTTTTCAAAAAAAAAGAATCAAAGATTCTTATTGTTCCTATATAATTCCTATGTGTGTGAATGCGAATCCATCTTCGTTTTTCTCCGCAACCAATCCTCTCATTTACGATCAACGTTTTACGGAGCCTTTCTTGCACGAGTTTATTTCTACCTAAAGTTAGAACATTTTGTAAAAGTATTTACTAAGCACTTTTCGGTTATCCTTTGGTTCTTCAAGGATCCTTTTCTGCATTATGTTAGGTATCAAGGAAAATGGATTCTGGCTTCAAGGGGGACATTTCTTCTGATGACTAAATTTAAATATTACTTTGTCAATTTCTGGCAATATAATTTTTACCTATGGGTGCAAACAAGAAGACTCTATATCAATCAATCATCAAATCAGCCCACGGATTTTATGGGTTTTCTTTTAAGTGTGCGACTAAACTCGTCCGTGTTACGGAGTCAAATGCTAGAAAATTCATTCTTAATAGATAGTGGTATTAAGAAGTTTGAGACCCTAGTTCCAATTATGCCTCTAATTGGATCATTGGCTAAAGCGAAATTTTGTAACGTATTAGGACATCCCATTAGTAAGCCAGCCTGGGCTGATTTATCTGATTCTGATATTATACGTCGATTTGGGCGTATATGTAGAAATCTTTCTCATTATTACAGCGGATCTAAGAATACAAATTGACTTATTATACTCCTGAGTATGAACCCCATGATCATGATATCTTGGCAGCATTTCGAGTAACTCCTCAACCTGGAGTTCCGCCAGAAGAAGCAGGGGCCGCGGTAGCTGCCGAATCTTCTACTGGTACATGGACAACCGTGTGGACCGATGGACTTACCAGCCTTGATCGTTACAAAGGACGATGCTACGACATCGAGCCTGTTCCTGGAGAAGAAAATCAATTTATTGCTTATGTAGCTTACCCATTAGACCTTTTTGAAGAAGGTTCTGTTACTAACATGTTTACTTCCATTGTGGGTAATGTATTTGGGTTCAAAGCCCTGCGTGCTCTTCGTTTGGAGGATTTGCGAATCCCTCCTGCTTATACGAAAACTTTCCAAGGCCCGCCTCATGGTATCCAAGTTGAGAGAGATAAATTGAACAAATATGGACGTCCCTTATTGGGATGTACTATTAAACCGAAATTGGGGTTGTCCGCTAAGAACTACGGTCGGGCAGTTTATGAATGTCTTCGTGGCGGACTTGATTTTACCAAAGATGATGAAAACGTGAACTCCCAACCATTTATGCGTTGGAGAGACCGTTTCTTATTCTGTGCCGAAGCTATTTTTAAATCACAGTGCGAAACAGGTGAAATCAAAGGACATTACTTGAATGCTACTGCAGGTACATGCGAAGAAATGATAAAAAGGGCTGTATTTGCCAGAGAATTGGGAGTTCCTATCGTAATGCATGACTACTTAACCGGGGGATTCACTGCAAATACTACTTTAGCTCATTATTGCAGAGATAATGGCCTACTTCTTCACATTCACCGCGCAATGCATGCAGTTATTGATAGACAGAAAAATCACGGTATGCACTTCCGTGTACTAGCTAAAGCCTTACGTATGTCTGGTGGAGATCATATTCATGCCGGTACTGTAGTAGGTAAACTTGAAGGGGAAAGGGACATTACTTTAGGGTTTGTTGATTTACTACGTGATGACTTTGTTGAAAAAGACCGAAGTCGTGGTATTTATTTCACTCAACCTTGGGTTTCCATGCCTGGTGTTATTCCTGTGGCTTCCGGGGGTATTCACGTTTGGCATATGCCCGCTCTAACCGAGATCTTTGGGGATGATTCTGTACTACAGTTCGGTGGCGGAACTTTAGGCCACCCATGGGGAAATGCGCCGGGTGCTGTAGCGAATCGAGTAGCTCTAGAAGCCTGTGTACAAGCTCGTAATNNNNNNNNNNNNNNNNNNNNNNNNNNNNNNNNNNNNNNNNNNNNNNNNNNNNNNNNNNNNNNNNNNNNNNNNNNNNNNNNNNNNNNNNNNNNNNNNNNNNNNNNNNNNNNNNNNNNNNNNNNNNNNNNNNNNNNNNNNNNNNNNNNNNNNNNNNNNNNNNNNNNNNNNNNNNNNNNNNNNNNNNNNNNNNNNNNNNNNNNNNNNNNNNNNNNNNNNNNNNNNNNNNNNNNNNNNNNNNNNNNNNNNNNNNNNNNNNNNNNNNNNNNNNNNNNNNNNNNNNNNNNNNNNNNNNNNNNNNNNNNNNNNNNNNNNNNNNNNNNNNNNNNNNNNNNNNNNNNNNNNNNNNNNNNNNNNNNNNNNNNNNNNNNNNNNNNNNNNNNNNNNNNNNNNNNNNNNNNNNNNNNNNNNNNNNNNNNNNNNNNNNNNNNNNNNNNNNNNNNNNNNNNNNNNNNNNNNNNNNNNNNNNNNNNNNNNNNNNNNNNNNNNNNNNNNNNNNNNNNNNNNNNNNNNNNNNNNNNNNNNNNNNNNNNNNNNNNNNNNNNNNNNNNNNNNNNNNNNNNNNNNNNNNNNNNNNNNNNNNNNNNNNNNNNNNNNNNNNNNNNNNNNNNNNNNNNNNNNNNNNNNNNNNNNNNNNNNNNNNNNNNNNNNNNNNNNNNNNNNNNNNNNNNNNNNNNNNNNNNNNNNNNNNNNNNNNNNNNNNNNNNNNNNNNNNNNNNNNNNNNNNNNNNNNNNNNNNNNNNNNNNNNNNNNNNNNNNNNNNNNNNNNNNNNNNNNNNNNNNNNNNNNNNNNNNNNNNNNNNNNNNNNNNNNNNNNNNNNNNNNNNNNNNNNNNNNNNNNNNNNNNNNNNNNNNNNNNNNNNNNNNNNNNNNNNNNNNNNNNNNNNNNNNNNNNNNNNNNNNNNNNNNNNNNNNNNNNNNNNNNNNNNNNNNNNNNNNNNNNNNNNNNNNNNNNNNNNNNNNNNNNNNNNNNNNNNNNNNNNNNNNNNNNNNNNNNNNNNNNNNNNNNNNNNNNNNNNNNNNNNNNNNNNNNNNNNNNNNNNNNNNNNNNNNNNNNNNNNNNNNNNNNNNNNNNNNNNNNNNNNNNNNNNNNNNNNNNNNNNNNNNNNNNNNNNTAAGTGAGAACTTTCAAATTCAGAGAAACCCTGGAATTAAAAAAATGGGCAATCCTGAGCCAACTCCTTCTTTCCAAAAGGAAGACAAAAGGATAGGTGCAGAGACTCAATGGAAGTTGTTCTAACAAATGGAGTTGACGGTCTTGCGTTGTTATAAGAATTCTTCCATCGAAACTCCAAAAAGGATGAAGAATAAACCTAGACGCATACGTACTTAAATATAAATAATACTCTATTTATCTTAAAAATTATATAAAATTTTTAGAATATTCAATTAAATGAAAAAATATTGATGACGACCCGAATCTTTATTTTATGACTATGAAAAAGTGGAAGAATTGTTGTGAATCGATTCCAAGTTTAAGAAAGAATCGAATATTCGTTTTTTAGGAAATTAAAGCATTTATTCCCCAGTCCGATAGATCTTTTGAAAACCCGACCCATCGGATGAGAATGAAGATAGAGTCCCGTTCTACGTGTCAATCCTGACAACAATGAAATTTATAGTAAGAGGAAAATCCGTCGACTTTAAAAATCGTGAGGGTTCAAGTCCCTCTATCCCCAAAAAAGATCCTTTGATTCTCTAACTAATTATCCTCTTTTTTTGTTAACGATTCAAATAAAAATTGGGTCTCTTCCTCATTTACTCTTCTTTCACAAAGGTATCCGAGCAGAAAAGTTTTTCTCTTATCACAAGTCTTGTGATGTATGATGTAAATGAGACATGAGCAGCTTTGAGCAAGGAGTCCTCTTACTCATTTGAATGATTCCCAATACATATCATTACTCATACTAAGACTTACAAAA-AAAGTCTTCTTTTTAAGATACAGGAAATTCCGGGACCTAGATAATACTTTGTAATACCCTTTCGCCTTTTAATTGACATAGAACCCAGTTTTCTAGTAAAATGAGTAGACGATGCATAGGGANNTCCGGTGAAGTGTTCGGATCGCGGCGACGTGGGCGGTTCCCTGCCCGCGACGTCGCGAGAAGTCCACTGAACCTTATCATTTAGAGGAAGGAGAAGTCGTAACAAGGTTTCCGTAGGTGAACCTGCGGAAGGATCATTGTCGAAACCTGCGATAGCAGAGAGACCCGCGAACCCGTTCACAAAACACGGGGGGCGCGGCGCCGGCCCCGCGCCGGCTCCGCGCGCCCCACGCCCGGGCCCGTCCCGGCGCCAACCCAACCCCGGCGCGGATTGCGCCAAGGACCAAGAACATCAGCGCGCCCCGCCCC-CCGGTCCTCCGGCGCGG-GCGGCGGCGTCGTGTCGTTTGTACCTAACACAACGACTCTCGGCAACGGATATCTCGGCTCTCGCATCGATGAAGAACGTAGCGAAATGCGATACTTGGTGTGAATTGCAGAATCCCGTGAACCATCGAGTCTTTGAACGCAAGTTGCGCCCGAAGCCCTCGTGGCCAGGGCACGTCTGTCTGGGCGTCACGCACAGCGTCGCCCCCACCCCCTCCGGGGGATCGGGGCGGAGACTGGCCTCCCGTGCGCCCCCGCGCGCGGCCGGCCTAAACGCAGACCCCGCGGCCGCGAAACGGCGCGACGACCGGTGGTGTAGCCCTACGCATCGCGTCGCGCCCCGAGCGGCTCCCGGCGGCCAAGGACGGCCCC--CCAACCGTTGCGACCCCAGATCAGGCGGGACTACCCGCTGAGTTTAAGCATATCAATAAGCGGAGGNNNNNNNNNNNNNNNNNNNNNNNNNNNNNNNNNNNNNNNNNNNNNNNNNNNNNNNNNNNNNNNNNNNNNNNNNNNNNNNNNNNNNNNNNNNNNNNNNNNNNNNNNNNNNNNNNNNNNNNNNNNNNNNNNNNNNNNNNNNNNNNNNNNNNNNNNNNNNNNNNNNNNNNNNNNNNNNNNNNNNNNNNNNNNNNNNNNNNNNNNNNNNNNNNNNNNNNTGTAAGTAGTTTGAACATATAGTAACTATAGCTAGTTAGCTAGGTAAAGTGAGAGACATATAATGACAAAGTTAGATCCATATCATCTAGCTAGTAAAAAGAACATTCATTTGCTTGAATATATCCCTCTCTATATGTAGCTACTAGCTAGATATATGAAGAGTAAGGACACATACAGTGGGAAGATTAGGTACAAGATTGATGGATATGTAATGATATGATTGACTAATGTTTGTTGAATAACAATTCAAAACTTATTTTTTTTGGAATTGTTAATTAGAATTGAACAATATGGTTTTTAGTATTAGTGGGTCATATATTT-TGGATTATAAATTATCTTGTTGGTGGAAATATGGTTTGTTTGAGTACCGATACTAGTGGGTACGTAGATACTGCCGTTGATTTAGGGGTATTTATAGTTAGTTTTATTGTTTATATGGAGTTAGTGTAATCAACTTCAATGATTAGTCGTTCAATGATTACGTTTGCCCACAAAAACACTTTTTATCCCAACATTGTTGTACGTGTTGATCTCAAACATAAACAATGTTGTGTATTCTCTATCAATTGAT-----CGATAANNNNNNNNNNNNNNNNNNNNNNNNNNNNNNNNNNNNNNNNNNNNNNNNNNNNNNNNNNNNNNNNNNNNNNNNNNNNNNNNNNNNNNNNNNNNNNNNNNNNNNNNNNNNNNNNNNNNNNNNNNNNNNNNNNN
>Rumex_obtusifolius
NNNNNNNNNNNNNNNNNNNNNNNNNNNNNNNNNCAGGAATATATTTATGCACTTGTACATGATCAGGATTTAGGTTTAAACAGGTCCATTTTGTTGTCAAATAAAAAAAAAAGTTCTGACACAAAATACAGTTTACTAGTTGTAAAACGTTTAGTTATTCGAATGTATCAACAGAATTATTTGATTCTTTCTGTTAATGATTCTAACAAAAATGAATTTCTTCTGCCCAAGAAAAATTTCTATTCTCAACAGATCTCAGAGGGGTTTGCAACTATTGCGGAAATTCCCTTTTCTATGCGATTAATATCTTCCCTAGATGGAAAAGAACTAAAAGCATCTCAAAATTTACGATCAATTCATTCAATATTTCCTTTTTTAGAGGACAAATTTTTACGTTTAAATTATGTGTTAGATATATTGATACCTCACCCTATCCATTTGGAAATATTGGTTCAAACTGTTCGTTACTGGGTACAAGATACCTCTTGTTTGCATTTATTACGATTCTTTCTTTATGAGTATTGTAATAGTGTTATTACTCTAAAGAGGTCTGTTTCCGATTTTTCAAAAAAAAAGAATCAAAGATTCTTATTGTTCCTATATAATTCCTACGTATGTGAATGCGAATCCATCTTCGTTTTTCTCCGCAACCAATCCTCTCATTTACGATCAACATCTTACGGAGCCTTTCTTGCACGAGTTTATTTCTACCTAAAGTTAGAACATTTTGTAAAAGTATTTACTAAGCATTTTGGGGTNNNNNNNNNNNNNNNNNNNNNNNNNNNNNNNNNNNNNNNNNNNNNNNNNNNNNNNNNNNNNNNNNNNNNNNNNNNNNNNNNNNNNNNNNNNNNNNNNNNNNNNNNNNNNNNNNNNNNNNNNNNNNNNNNNNNNNNNNNNNNNNNNNNNNNNNNNNNNNNNNNNNNNNNNNNNNNNNNNNNNNNNNNNNNNNNNNNNNNNNNNNNNNNNNNNNNNNNNNNNNNNNNNNNNNNNNNNNNNNNNNNNNNNNNNNNNNNNNNNNNNNNNNNNNNNNNNNNNNNNNNNNNNNNNNNNNNNNNNNNNNNNNNNNNNNNNNNNNNNNNNNNNNNNNNNNNNNNNNNNNNNNNNNNNNNNNNNNNNNNNNNNNNNNNNNNNNNNNNNNNNNNNNNNNNNNNNNNNNNNNNNNNNNNNNNNNNNNNNNNNNNNNNNNNNNNNNNNNNNNNNNNNNNNNNNNNNNNNNNNNNNNNNAAGAATACAAATTGACTTATTATACTCCTGACTATGAACCCCATGACCATGATATCTTGGCAGCATTTCGAGTAACTCCTCAACCTGGAGTTCCACCAGAAGAAGCAGGGGCCGCGGTAGCTGCCGAATCTTCTACTGGTACATGGACAACTGTGTGGACCGATGGACTTACCAGCCTTGATCGTTACAAAGGACGATGCTACCACATCGAGCCTGTTCCTGGAGAAGAAAGTCAGTTTATTGCTTATGTAGCTTACCCATTAGACCTTTTTGAAGAAGGTTCTGTTACTAACATGTTTACTTCCATTGTGGGTAATGTATTTGGGTTCAAAGCCCTGCGTGCTCTACGTTTGGAGGATTTGCGAATCCCTCCTGCTTATACGAAAACTTTCCAAGGCCCGCCTCATGGTATCCAAGTTGAAAGAGATAAATTGAACAAATATGGACGTCCCCTATTGGGATGTACTATTAAACCGAAATTGGGGTTGTCCGCTAAGAACTACGGCCGAGCAGTTTATGAATGTCTTCGTGGCGGACTTGATTTTACCAAAGATGATGAAAACGTGAACTTCCAACCATTTATGCGTTGGAAAGACCGGTTCTTATTCTGTGCCGAAGCTATTTTTAAATCACAGTCTGAAACAGGTGAAATCAAAGGACATTACTTAAATGCTTCTGCAGGTACATGCCAAGAAATGATTAAAAGGGCTGTATTTGCCAGAGAATTGGGAGTTCCTATCGTAATGCATGACTACTTAACAGGGGGATTCACTGCAAATACTAGTTTAGCTCATTATTGTAGAGATAATGGCCTACTTCTTCACATCCACCGTGCAATGCATGCAGTTATTGATAGACAGAAAAATCACGGTATACACTTCCGCGTACTAGCTAAAGCCTTACGTCTGTCTGGTGGAGATCATATTCATTCCGGTACTGTAGTAGGTAAACTTGAAGGGGAAAGGGACATCACTTTAGGTTTTGTTGATTTACTACGTGATGACTATGTTGAAAAAGACCGAAGTCGCGGTATTTATTTCACTCAACCTTGGGTTTCCCTACCTGGTGTTATTCCTGTGGCTTCCGGGGGTATTCACGTTTGGCATATGCCCGCTCTAACCGAGATCTTTGGGGATGATTCTGTACTGCAGTTCGGTGGCGGAACTTTAGGCCACCCGTGGGGAAATGCGCCGGGTGCTGTAGCGAATCGAGTAGCTCTAGAAGCCTGTGTACAAGCTCGTAATGAAGGGCGTGATCTTGCTCGCGAGGGTAACGATATTATTCGTAAAGCTGCCAAATGGAGTCCTGAACTAGCAGCCGCTNNNNNNNNNNNNNNNNNNNNNNNNNNNNNNNNNNNNNNNNNNNNNNNNNNNNNNNNNNNNNNNNNNNNNNNNNNNNNNNNNNNNNNNNNNNNNNNNNNNNNNNNNNNNNNNNNNNNNNNNNNNNNNNNNNNNNNNNNNNNNNNNNNNNNNNNNNNNNNNNNNNNNNNNNNNNNNNNNNNNNNNNNNNNNNNNNNNNNNNNNNNNNNNNNNNNNNNNNNNNNNNNNNNNNNNNNNNNNNNNNNNNNNNNNNNNNNNNNNNNNNNNNNNNNNNNNNNNNNNNNNNNNNNNNNNNNNNNNNNNNNNNNNNNNNNNNNNNNNNNNNNNNNNNNNNNNNNNNNNNNNNNNNNNNNNNNNNNNNNNNNNNNNNNNNNNNNNNNNNNNNNNNNNNNNNNNNNNNNNNNNNNNNNNNNNNNNNNNNNNNNNNNNNNNNNNNNNNNNNNNNNNNNNNNNNNNNNNNNNNNNNNNNNNNNNNNNNNNNNNNNNNNNNNNNNNNNNNNNNNNNNNNNNNNNNNNNNNNNNNNNNNNNNNNNNNNNNNNNNNNNNNNNNNNNNNNNNNNNNNNNNNNNNNNNNNNNNNNNNNNNNNNNNNNNNNNNNNNNNNNNNNNNNNNNNNNNNNNNNNNNNNNNNNNNNNNNNNNNNNNNNNNNNNNNNNNNNNNNNNNNNNNNNNNNNNNNNNNNNNNNNNNNNNNNNNNNNNNNNNNNNNNNNNNNNNNNNNNNNNNNNNNNNNNNNNNNNNNNNNNNNNNNNNNNNNNNNNNNNNNNNNNNNNNNNNNNNNNNNNNNNNNNNNNNNNNNNNNNNNNNNNNNNNNNNNNNNNNNNNNNNNNNNNNNNNNNNNNNNNNNNNNNNNNNNNNNNNNNNNNNNNNNNNNNNNNNNNNNNNNNNNNNNNNNNNNNNNNNNNNNNNNNNNNNNNNNNNNNNNNNNNNNNNNNNNNNNNNNNNNNNNNNNNNNNNNNNNNNNNNNNNNNNNNNNNNNNNNNNNNNNNNNNNNNNNNNNNNNNNNNNNNNNNNNNNNNNNNNNNNNNNNNNNNNNNNNNNNNNNNNNNNNNNNNNNNNNNNNNNNNNNNNNNNNNNNNNNNNNNNNNNNNNNNNNNNNNNNNNNNNNNNNNNNNNNNNNNNNNNNNNNNNNNNNNNNNNNNNNNNNNNNNNNNNNNNNNNNNNNNNNNNNNNNNNNNNNNNNNNNNNNNNNNNNNNNNNNNNNNNNNNNNNNNNNNNNNNNNNNNNNNNNNNNNNNNNNNNNNNNNNNNNNNNNNNNNNNNNNNNNNNNNNNNNNNNNNNNNNNNNNNNNNNNNNNNNNNNNNNNNNNNNNNNNNNNNNNNNNNNNNNNNNNNNNNNNNNNNNNNNNNNNNNNNNNNNNNNNNNNNNNNNNNNNNNNNNNNNNNNNNNNNNNNNNNNNNNNNNNNNNNNNNNNNNNNNNNNNNNNNNNNNNNNNNNNNNNNNNNNNNNNNNNNNNNNNNNNNNNNNNNNNNNNNNNNNNNNNNNNNNNNNNNNNNNNNNNNNNNNNNNNNNNNNNNNNNNNNNNNNNNNNNNNNNNNNNNNNNNNNNNNNNNNNNNNNNNNNNNNNNNNNNNNNNNNNNNNNNNNNNNNNNNNNNNNNNNNAAAA--GACCGTTTGATTCTCTAACTAATTATCATCTTTTTTTGTTAACGGTTCAA--AAAAATTGGGTCTCTTCTTCATTGACTCTTCTTTCACAAAGGTATCCGAGCATAAAAGTTTTTCTCTTATCACAA----TGTGATGTATGATGTAAATGATACATGAGCAGCT----GCAAGGAGTACTCTTACTCATTTAAATGATTCCCAATACAAAACATTACTCTTACTAAGA---ACA-TACAAAGTCTTCTTTTCAAGCTACAGGAAATTCCGGGGCCTAGATAAGATTTTGTCATACCCTTTCGCCTTTTAATTGACATAGACCCCTATTTTCTAGTAAAATGAGTAGCTGATGCGTANNNNNNNNNNNNNNNNNNNNNNNNNNNNNNNNNNNNNNNNNNNNNNNNNNNNNNNNNNNNNNNNNNNNNNNNNNNNNNNNNNNNNNNNNNNNNNNNNNNNNNNNNNNNNNNNNNNNNNNNNNNNNNNNNNNNNNNNNNNNNNNNNTCGAAACCTGCCAGAGCAGACAGACCCGCGAACCCGTTCCTAACA-----------------------------------------------CCCGGGCGC--------GCCAACCCAACCCCGGCGCGGATTGCGCCAAGGACCACRAACAAAATCGCCCCCCGAGCGGCCGGTCCTCCGGAGCGC-GCGGCGGCGGCGTGTCGTTTCTACTTAACAAAACGACTCTCGGCAACGGATATCTCGGCTCTCGCATCGATGAAGAACGTAGCGAAATGCGATACTTGGTGTGAATTGCAGAATCCCGTGAACCATCGAGTCTTTGAACGCAAGTTGCGCCCGAGGCCTTC-CGGCCAGGGCACGTCTGTCTGGGCGTCACGCACCGCGTCGCCCCCCCCCCCTCCGGGGGATCGGGGCGGAGACTGGCCCCCCGTGCGCCCCGGCGCGCGGCCGGCCTAAACGCAGACCCCGCGGCCGCGAGACGGCGCGACGATTGGTGGCGTA-CTTCATGCATCGCGTCGCGCCCTCTGCGGCCCCCGGAGATC-------ACC---CCCNNNNNNNNNNNNNNNNNNNNNNNNNNNNNNNNNNNNNNNNNNNNNNNNNNNNNNNNNNNNNNNNN-CACCCAC-CCCGTTTA-GGTGACGGAGCCAGGAGAAGTTGCAAGGGGTAAAAAGAACGGTCTTGATTACTTGTTCCATCTCTATGAACTTTGCCATGATTTCCTCATCCAAGTCCAAAATCTTGCCAAAGATTGCGGAGATAAGTGCCCCACCAAGGTAATTAAT--TTTGCTAATTACT--------CATCACTA-----------TTAATCT------------AAAACATAG---CTATGAATAACTAGCTAGATAT--------------------AAAGGTAG---------------------------ACATCTATTTACTT------------------------------------------------------------------------------AAAATTTGTGTATATATCATGATCTGTCTAGCTAA------------AACATT------CTT-------------TTGTTAA-----ACTAAACAA------------------------------------ATT-----------------TGAAAA----------------------------------------------------TTAG------------------------------------------------------TGATTAGT------------------------------------------AAGATTGGTG--------------------------------------------------------------------------------------------------------CAGGTGACGAACCAAGTGTTCAGATACGCAAAGAAAGCAGGGGCAACGTACATAAACAAACCCAAAATGAGCCATTACGTCGGCAGGNN
>Polygonella_articulata
NNNNNNNNNNNNNNNNNNNNNNNNNNNNNNNNNNNNNNNNNNNNNNNNNNNNNNNNNNNNNNNNNNNNNNNNNNNNNNNNNNNNNNNNNNNNNNNNNNNNNNNNNNNNNNNNNNNNNNNNNNNNNNNNNNNNNNNNNNNNNNNNNNNNNNNNNNNNNNNNNNNNNNNNNNNNNNNNNNNNNNNNNNNNNNNNNNNNNNNNNNNNNNNNNNNNNNNNNNNNNNNNNNNNNNNNNNNNNNNNNNNNNNNNNNNNNNNNNNNNNNNNNNNNNNNNNNNNNNNNNNNNNNNNNNNNNNNNNNNNNNNNNNNNNNNNNNNNNNNNNNNNNNNNNNNNNNNNNNNNNNNNNNNNNNNNNNNNNNNNNNNNNNNNNNNNNNNNNNNNNNNNNNNNNNNNNNNNNNNNNNNNNNNNNNNNNNNNNNNNNNNNNNNNNNNNNNNNNNNNNNNNNNNNNNNNNNNNNNNNNNNNNNNNNNNNNNNNNNNNNNNNNNNNNNNNNNNNNNNNNNNNNNNNNNNNNNNNNNNNNNNNNNNNNNNNNNNNNNNNNNNNNNNNNNNNNNNNNNNNNNNNNNNNNNNNNNNNNNNNNNNNNNNNNNNNNNNNNNNNNNNNNNNNNNNNNNNNNNNNNNNNNNNNNNNNNNNNNNNNNNNNNNNNNNNNNNNNNNNNNNNNNNNNNNNNNNNNNNNNNNNNNNNNNNNNNNNNNNNNNNNNNNNNNNNNNNNNNNNNNNNNNNNNNNNNNNNNNNNNNNNNNNNNNNNNNNNNNNNNNNNNNNNNNNNNNNNNNNNNNNNNNNNNNNNNNNNNNNNNNNNNNNNNNNNNNNNNNNNNNNNNNNNNNNNNNNNNNNNNNNNNNNNNNNNNNNNNNNNNNNNNNNNNNNNNNNNNNNNNNNNNNNNNNNNNNNNNNNNNNNNNNNNNNNNNNNNNNNNNNNNNNNNNNNNNNNNNNNNNNNNNNNNNNNNNNNNNNNNNNNNNNNNNNNNNNNNNNNNNNNNNNNNNNNNNNNNNNNNNNNNNNNNNNNNNNNNNNNNNNNNNNNNNNNNNNNNNNNNNNNNNNNNNNNNNNNNNNNNNNNNNNNNNNNNNNNNNNNNNNNNGGATCATTAGCTAAAGCTAAATTTTGTAACGTATTAGGACATCCCATTAGTAAGCCGGGCTGGGCTGATTTATCTGATTCTGATATTATACGTCGATTTGGGCGTATATGTAGAAATCTTTCTCATTATTACAGCGGATCCANGAATACAAATTGACTTATTATACTCCTGACTATGAACCGCATGATCATGATATCTTGGCAGCATTTCGAGTAACTCCTCAACCTGGAGTTCCGCCAGAAGAAGCAGGGGCCGCGGTAGCTGCCGAATCTTCTACTGGTACATGGACAACCGTGTGGACCGATGGACTTACCAGCCTTGATCGTTACAAAGGACGATGCTACGACATCGAGCCTGTTCCTGGCGAAGAAAGTCAATTTATTGCTTATGTAGCTTACCCATTAGACCTTTTTGAAGAAGGTTCTGTTACTAACATGTTTACTTCCATTGTGGGTAATGTATTTGGGTTCAAAGCCTTGCGTGCTCTTCGTTTGGAGGATTTGCGAATCCCTCCTGCTTATACGAAAACTTTCCAAGGCCCGCCTCATGGTATCCAAGTTGAAAGAGATAAATTGAACAAATATGGACGTCCCCTATTGGGATGTACTATTAAACCGAAATTGGGATTGTCCGCTAAGAACTACGGTCGGGCAGTTTATGAATGTCTTCGTGGCGGACTTGATTTTACCAAAGATGATGAAAACGTGAACTCCCAACCATTTATGCGTTGGAGAGACCGTTTCTTATTCTGTGCCGAAGCTATTTTTAAATCACAGTCCGAAACAGGTGAAATCAAAGGACATTACTTGAATGCTACTGCAGGTACATGCGAAGAAATGATAAAAAGGGCTGTATTTGCCAGAGAATTGGGAGTTCCTATCGTAATGCACGACTACTTAACAGGGGGATTCACAGCAAATACTAGTTTAGCTCATTATTGCAGAGATAATGGCCTACTTCTTCACATTCACCGCGCAATGCATGCAGTTATTGACAGACAGAAAAATCACGGTATGCACTTCCGTGTACTAGCTAAAGCCTTACGTATGTCTGGTGGAGATCATATCCATTCCGGTACTGTAGTAGGTAAACTTGAAGGGGAAAGGGAAATTACTTTAGGGTTTGTTGATTTACTACGTGATGACTTTGTTGAAAAAGACCGAAGTCGCGGTATTTATTTCACTCAACCTTGGGTTTCCATGCCTGGTGTTATTCCTGTGGCTTCCGGGGGTATTCACGTTTGGCATATGCCCGCTTTAACCGAGATCTTTGGGGATGACTCTGTATTACAGTTTGGTGGCGGAACTTTAGGCCACCCATGGGGAAATGCACCGGGTGCTGTAGCGAATCGAGTAGCTCTAGAAGCTTGTGTACAAGCTCGTAATGAGGGGCGTGATCTTGCTCGCGAGGGTAACGATATTATTCGCAAAGCTGCTAAATGGAGTCCTGAACTAGCTGCCGCTNNNNNNNNNNNNNNNNNNNNNNNNNNNNNNNNNNNNNNNNNNNNNNNNNNNNNNNNNNNNNNNNNNNNNNNNNNNNNNNNNNNNNNNNNNNNNNNNNNNNNNNNNNNNNNNNNNNNNNNNNNNNNNNNNNNNNNNNNNNNNNNNNNNNNNNNNNNNNNNNNNNNNNNNNNNNNNNNNNNNNNNNNNNNNNNNNNNNNNNNNNNNNNNNNNNNNNNNNNNNNNNNNNNNNNNNNNNNNNNNNNNNNNNNNNNNNNNNNNNNNNNNNNNNNNNNNNNNNNNNNNNNNNNNNNNNNNNNNNNNNNNNNNNNNNNNNNNNNNNNNNNNNNNNNNNNNNNNNNNNNNNNNNNNNNNNNNNNNNNNNNNNNNNNNNNNNNNNNNNNNNNNNNNNNNNNNNNNNNNNNNNNNNNNNNNNNNNNNNNNNNNNNNNNNNNNNNNNNNNNNNNNNNNNNNNNNNNNNNNNNNNNNNNNNNNNNNNNNNNNNNNNNNNNNNNNNNNNNNNNNNNNNNNNNNNNNNNNNNNNNNNNNNNNNNNNNNNNNNNNNNNNNNNNNNNNNNNNNNNNNNNNNNNNNNNNNNNNNNNNNNNNNNNNNNNNNNNNNNNNNNNNNNNNNNNNNNNNNNNNNNNNNNNNNNNNNNNNNNNNNNNNNNNNNNNNNNNNNNNNNNNNNNNNNNNNNNNNNNNNNNNNNNNNNNNNNNNNNNNNNNNNNNNNNNNNNNNNNNNNNNNNNNNNNNNNNNNNNNNNNNNNNNNNNNNNNNNNNNNNNNNNNNNNNNNNNNNNNNNNNNNNNNNNNNNNNNNNNNNNNNNNNNNNNNNNNNNNNNNNNNNNNNNNNNNNNNNNNNNNNNNNNNNNNNNNNNNNNNNNNNNNNNNNNNNNNNNNNNNNNNNNNNNNNNNNNNNNNNNNNNNNNNNNNNNNNNNNNNNNNNNNNNNNNNNNNNNNNNNNNNNNNNNNNNNNNNNNNNNNNNNNNNNNNNNNNNNNNNNNNNNNNNNNNNNNNNNNNNNNNNNNNNNNNNNNNNNNNNNNNNNNNNNNNNNNNNTAAGTGAGAACTTTCAAATTCAGAGAAACCCTGGAATGAAAAAAATGGGCAATCCTGAGCCAACTCCTTCTTTCCAAAAGGAAGAAAA-CGGATAGGTGCAGAGACTCAATGGAAGCTGTTCTAACAAATGGAGTTGACAGTCTTGCGTTGTTATAAGAATTGTTCTATCGAAATTCCAAAAAGGATGAAGAATAAACCTAGACGCATACGTACTAAAAACTAACGAATACTCTATTTATCT-ATAA-TTATATAAAA--------ATATTCAATTAAATGAAAAAATATTGATGATGACAAAAATATTTATTTGATGACTATGAAAAAGTGGAAGAATTGTTGTGAATCGATTCGAAGTTTAAGAAAGAATCGAATATTCGTTTTTTAGTAAATTCAAACTTTTATTCCCCAATCGGATAGATCTGTTGCAAACCCGACCCATCGAATGAGAATGAAGATAGAGTCCCATTCTACGTGTCAATCCTGACAACAATGAAATTTATAGTAAGAGGAAAATCCGTCGACTTTTAAAATCGTGAGGGTTCAAGTCCCTCTATCCCCAAAAAAGAGACTTTGATTCTCTAACTAATTATCCTCTTTTTTTGTTAACGATT---------------------------------------------------------------------------------------GATGTATGATGTAAATGAGACAGGAGCCGCTTTGAGCAAGGAGTACTCTTACTCATTTGAATGATTCCCAATACATAGCATTACTCGTACTAAGAC---------AAAGTCTTCTTTTGAAGATACAGGAAATTCCGGGACTTAGATAAGACTTTGTAATATCCTTTCACCTTTTAATTGACATAGACCCCAGTTTTCTAGTAAAATAAGTAGATAATGCGTAGGGANNNNNNNNNNNNNNNNNNNNNNNNNNNNNNNNNNNNNNNNNNNNNNNNNNNNNNNNNNNNNNNNNNNNNNNNNNNNNNNNNNNNNNNNNNNNNNNNNNNNNNNNNNNNNNNNNNNNNNNNNNNNNNNNNNNNNNNNNNNNNTCGAAACCTGCGAGAGCAGATAGACCCGCGAACATGTTTGCAAGA----------------------------------------------GCCCGGGTTCGTCCCGGCACCAACCCAACCCCGGCGCGGATTGCGCCAAGGACCCTGAACAAAATCGCGCCCCGTGCTGCCGGTCTTCCGGCTTGT-GCGGTGGCTGCGTGTCGTTTCTATGCAACAGAACGACTCTCGGCAACGGATATCTCGGCTCTCGCATCGATGAAGAACGTAGCGAAATGCGATACTTGGTGTGAATTGCAGAATCCCGTGAACCATCGAGTCTTTGAACGCAAGTTGCGCCCGAAGCCCTCGTGGCCAGGGCACGTCTGTCTGGGCGTCACGCATCGCGTCGCCCC-ACCCCCC--GG-GGGTCGGGGCGGAAATTGGCCTCCCGTGCACCCACGTGCGCGGCTGGCCCAAACCGAGACCCCGTGGCCGCAAAACGGCGCGACGAACGGTGGAGTAGCCCTACGCATCGCTTCGCG--CCGAGCGGCCTGCTGTGGCCAGTGA-AACCCTNNNNNNNNNNNNNNNNNNNNNNNNNNNNNNNNNNNNNNNNNNNNNNNNNNNNNNNNNNNNNNNNNNNNNNNNNNNNNNNNNNNNNNNNNNNNNNNNNNNNNNNNNNNNNNNNNNNNNNNNNNNNNNNNNNNNNNNNNNNNNNNNNNNNNNNNNNNNNNNNNNNNNNNNNNNNNNNNNNNNNNNNNNNNNNNNNNNNNNNNNNNNNNNNNNNNNNNNNNNNNNNNNNNNNNNNNNNNNNNNNNNNNNNNNNNNNNNNNNNNNNNNNNNNNNNNNNNNNNNNNNNNNNNNNNNNNNNNNNNNNNNNNNNNNNNNNNNNNNNNNNNNNNNNNNNNNNNNNNNNNNNNNNNNNNNNNNNNNNNNNNNNNNNNNNNNNNNNNNNNNNNNNNNNNNNNNNNNNNNNNNNNNNNNNNNNNNNNNNNNNNNNNNNNNNNNNNNNNNNNNNNNNNNNNNNNNNNNNNNNNNNNNNNNNNNNNNNNNNNNNNNNNNNNNNNNNNNNNNNNNNNNNNNNNNNNNNNNNNNNNNNNNNNNNNNNNNNNNNNNNNNNNNNNNNNNNNNNNNNNNNNNNNNNNNNNNNNNNNNNNNNNNNNNNNNNNNNNNNNNNNNNNNNNNNNNNNNNNNNNNNNNNNNNNNNNNNNNNNNNNNNNNNNNNNNNNNNNNNNNNNNNNNNNNNNNNNNNNNNNNNNNNNNNNNNNNNNNNNNNNNNNNNNNNNNNNNNNNNNNNNNNNNNNNNNNNNNNNNNNNNNNNNNNNNNNNNNNNNNNNNNNNNNNNNNNNNNNNNNNNNNNNNNNNNNNNNNNNNNNNNNNNNNNNNNNNNNNNNNNNNNNNNNNNNNNNNNNNNNNNNNNNNNNNNNNNNNNNNNNNNNNNNNNNNNNNNNNNNNNNNNNNNNNNNNNNNNNNNNNNNNNNNNNNNNNNNNNNNNNNNNNNNNNNNNNNNNNNNNNNNNNNNNNNNNNNNNNNNNNNNNNNNNNNNNNNNNNNNNNNNNNNNNNNNNNNNNNNN
>Polygonum_aviculare
NNNNNNNNNNNNNNNNNNNNNNNNNNNNNNNNNNNNNNNNNNNNNNNNNNNNNNNNNNNNNNNNNNNNNNNNNNNNNNNNNNNNNNNNNNNNNNNNNNNNNNNNNNNNNNNNNNNNNNNNNNNNNNNNNNNNNNNNNNNNNNNNNNNNNNNNNNNNNNNNNNNNNNNNNNNNNNNNNNNNNNNNNNNNNNNNNNNNNNNNNNNNNNNNNNNNNNNNNNNNNNNNNNNNNNNNNNNNNNNNNNNNNNNNNNNNNNNNNNNNNNNNNNNNNNNNNNNNNNNNNNNNNNNNNNNNNNNNNNNNNNNNNNNNNNNNNNNNNNNNNNNNNNNNNNNNNNNNNNNNNNNNNNNNNNNNNNNNNNNNNNNNNNNNNNNNNNNNNNNNNNNNNNNNNNNNNNNNNNNNNNNNNNNNNNNNNNNNNNNNNNNNNNNNNNNNNNNNNNNNNNNNNNNNNNNNNNNNNNNNNNNNNNNNNNNNNNNNNNNNNNNNNNNNNNNNNNNNNNNNNNNNNNNNNNNNNNNNNNNNNNNNNNNNNNNNNNNNNNNNNNNNNNNNNNNNNNNNNNNNNNNNNNNNNNNNNNNNNNNNNNNNNNNNNNNNNNNNNNNNNNNNNNNNNNNNNNNNNNNNNNNNNNNNNNNNNNNNNNNNNNNNNNNNNNNNNNNNNNNNNNNNNNNNNNNNNNNNNNNNNNNNNNNNNNNNNNNNNNNNNNNNNNNNNNNNNNNNNNNNNNNNNNNNNNNNNNNNNNNNNNNNNNNNNNNNNNNNNNNNNNNNNNNNNNNNNNNNNNNNNNNNNNNNNNNNNNNNNNNNNNNNNNNNNNNNNNNNNNNNNNNNNNNNNNNNNNNNNNNNNNNNNNNNNNNNNNNNNNNNNNNNNNNNNNNNNNNNNNNNNNNNNNNNNNNNNNNNNNNNNNNNNNNNNNNNNNNNNNNNNNNNNNNNNNNNNNNNNNNNNNNNNNNNNNNNNNNNNNNNNNNNNNNNNNNNNNNNNNNNNNNNNNNNNNNNNNNNNNNNNNNNNNNNNNNNNNNNNNNNNNNNNNNNNNNNNNNNNNNNNNNNNNNNNNNNNNNNNNNNNNNNNNNNNNNNNNNNNNNNNNNNNNNNNNNNNNNNNNNNNNNNNNNNNNNNNNNNNNNNNNNNNNCCATTAGTAAGCCGGCCTGGGCTGATTTATCTGATTCTGATATTATACGTCGATTTGGGCGTATATGTAGAAATCTTTCTCATTATTATAGCGGATCTANGAATACAAATTGACTTATTATACTCCTGACTATGAACCCCATGATCATGATATCTTGGCAGCATTTCGAGTAACTCCTCAACCTGGAGTTCCGCCAGAAGAAGCAGGGGCCGCGGTAGCTGCGGAATCTTCTACTGGTACATGGACAACTGTGTGGACCGATGGACTTACCAGCCTTGATCGTTACAAAGGACGATGCTACGACATCGAGCCTGTTCCTGGAGAAGAAAATCAATTTATTGCTTATGTAGCTTACCCATTAGACCTTTTTGAAGAAGGTTCTGTTACTAACATGTTTACTTCCATTGTGGGTAATGTATTTGGGTTCAAAGCCTTGCGTGCTCTTCGCTTGGAGGATTTGAGAATACCTCCTGCTTATACGAAAACTTTCCAAGGCCCGCCTCATGGTATCCAAGTTGAAAGAGATAAATTGAACAAATATGGACGTCCCCTATTGGGATGTACTATTAAACCAAAATTGGGATTGTCCGCTAAGAACTACGGTCGGGCAGTTTATGAATGTCTTCGTGGTGGACTTGATTTTACCAAAGATGATGAAAACGTGAACTCCCAACCATTTATGCGTTGGAGAGACCGTTTCTTATTCTGTGCCGAAGCTATTTTTAAATCACAGTCCGAAACAGGTGAAATCAAAGGACATTACTTGAATGCTACTGCCGGTACATGCGAAGAAATGATAAAAAGGGCTGTATTTGCCAGAGAATTGGGAGTTCCTATCGTAATGCACGACTACTTAACAGGAGGATTCACAGCAAATACTAGTTTAGCTCATTATTGCAGAGATAATGGCCTACTTCTTCACATTCACCGCGCAATGCATGCAGTTATTGACAGACAGAAAAATCACGGTATGCACTTCCGTGTACTAGCTAAAGCCTTACGTATGTCTGGTGGAGATCATATTCATGCCGGTACTGTAGTAGGTAAACTTGAAGGAGAAAGGGAAATTACTTTAGGGTTTGTTGATTTACTACGTGATGACTTTGTTGAAAAAGACCGAAGTCGTGGTATTTATTTCACTCAACCTTGGGTTTCTATGCCAGGTGTTATTCCTGTGGCTTCCGGGGGTATTCACGTTTGGCATATGCCTGCTCTAACCGAGATTTTTGGGGATGATTCTGTACTACAGTTCGGTGGCGGAACTTTAGGCCACCCATGGGGAAATGCGCCGGGTGCTGTAGCGAATCGAGTAGCTCTAGAAGCCTGTGTACAAGCTCGTAATGAAGGGCGTGATCTTGCTCGCGAGGGTAACGATATTATTCGCAAAGCTGCTAAATGGAGTCCGGAACTAGCTGCCGCTNNNNNNNNNNNNNNNNNNNNNNNNNNNNNNNNNNNNNNNNNNNNNNNNNNNNNNNNNNNNNNNNNNNNNNNNNNNNNNNNNNNNNNNNNNNNNNNNNNNNNNNNNNNNNNNNNNNNNNNNNNNNNNNNNNNNNNNNNNNNNNNNNNNNNNNNNNNNNNNNNNNNNNNNNNNNNNNNNNNNNNNNNNNNNNNNNNNNNNNNNNNNNNNNNNNNNNNNNNNNNNNNNNNNNNNNNNNNNNNNNNNNNNNNNNNNNNNNNNNNNNNNNNNNNNNNNNNNNNNNNNNNNNNNNNNNNNNNNNNNNNNNNNNNNNNNNNNNNNNNNNNNNNNNNNNNNNNNNNNNNNNNNNNNNNNNNNNNNNNNNNNNNNNNNNNNNNNNNNNNNNNNNNNNNNNNNNNNNNNNNNNNNNNNNNNNNNNNNNNNNNNNNNNNNNNNNNNNNNNNNNNNNNNNNNNNNNNNNNNNNNNNNNNNNNNNNNNNNNNNNNNNNNNNNNNNNNNNNNNNNNNNNNNNNNNNNNNNNNNNNNNNNNNNNNNNNNNNNNNNNNNNNNNNNNNNNNNNNNNNNNNNNNNNNNNNNNNNNNNNNNNNNNNNNNNNNNNNNNNNNNNNNNNNNNNNNNNNNNNNNNNNNNNNNNNNNNNNNNNNNNNNNNNNNNNNNNNNNNNNNNNNNNNNNNNNNNNNNNNNNNNNNNNNNNNNNNNNNNNNNNNNNNNNNNNNNNNNNNNNNNNNNNNNNNNNNNNNNNNNNNNNNNNNNNNNNNNNNNNNNNNNNNNNNNNNNNNNNNNNNNNNNNNNNNNNNNNNNNNNNNNNNNNNNNNNNNNNNNNNNNNNNNNNNNNNNNNNNNNNNNNNNNNNNNNNNNNNNNNNNNNNNNNNNNNNNNNNNNNNNNNNNNNNNNNNNNNNNNNNNNNNNNNNNNNNNNNNNNNNNNNNNNNNNNNNNNNNNNNNNNNNNNNNNNNNNNNNNNNNNNNNNNNNNNNNNNNNNNNNNNNNNNNNNNNNNNNNNNNNNNNNNNNNNNNNNNNNNNNNNNNNNNNNNNNNNNTAAGTGAGAACTTTCAAATTCAGAGAAACCCTGGAATTAAAAAAATGGGCAATCCTGAGCCAACTCCTTCTTTCCAAAAGGAAGAAAA-AGGATAGGTGCAGAGACTCAATGGAAGCTGTTCTAACAAATGGAGTTGACGGTCTTGCGTTGTTATAAGAATTCTTCCATCGAAATTCCAAAAAGGATGAAGAATAAACCTAGACGCATACGTAATTAAAAATAAATAATACTCTATTTA----ATAA---ATATAAAA--------ATATTCAATTGAATGAAAAAATATTGATGACGACCCAAATCTTTATTTTATGACTATGAAAAAATGGAAGAATTGTTGTGAATCGATTCCAAATTTAAGAAAGAATCGAATATTCGTTTTTTAGTAAATTCAAATATTTATTCCTCAGTCGGATAGATCTTTTGAAAACCCGACCCATCGGATGAGAATGAAGATAGAGTCCCATTCTACGTGTCAATCCTGACAACAATGAAATTTATAGTAAGAGGAAAATCCGTCGATTTTAAAAATCGTGAGGGTTCAAGTCCCTCTATCCCCAAAAAAGATCCTTTGATTCTCTAACTAATTATCTTCTTTTTTTGTTAACGATTCAAATAAAACGTGGGTCTCTTCCTCATTTACTCTTCTTTCACAAAGGTATACGAGCAAAAAAGGGTTTCTCTTATCACAAGTC----GATGTATGATGTAAATGAGACAGGAGCTGCTTTGAGCAAGGAGTACTCTTACTCATTTGAATGATTCCCAATACATATCATTACTCGTACTAAGACTTAAATAA-AAAGTCTTCCTTTGGAGATACAGGAAATTCCGGGACCTAGATAAGACTTTTTAATACCCTTTCACCTTTTAATTGACATAGACCCCTGTTTTATAGTAAAATGAGTAGATAATGCGTAGGGANNNNNNNNNNNNNNNNNNNNNNNNNNNNNNNNNNNNNNNNNNNNNNNNNNNNNNNNNNNNNNNNNNNNNNNNNNNNNNNNNNNNNNNNNNNNNNNNNNNNNNNNNNNNNNNNNNNNNNNNNNNNNNNNNNNNNNNNNNNNNTCGAAACCTGCGAGAGCAGAAGGACCCGCGAACACGT-TGTTAAA----------------------------------------------GCCCGGGCCC--CCCGGCACCAACCAAACCCCGGCGCGGATTGCGCCAAGGACCATGAACATGAGCGCGCCCTGCCCCGCCGGGCCTCCGGCGGAC-GCGGCGGCGTCGTGTCGTTTCTACCGAACAGAACGACTCTCGGCAACGGATATCTCGGCTCTCGCATCGATGAAGAACGTAGCGAAATGCGATACTTGGTGTGAATTGCAGAATCCCGTGAACCATCGAGTCTTTGAACGCAAGTTGCGCCCGAAGCCCTCGTGGCCAGGGCACGTCTGTCTGGGCGTCACGCACCGCGTCGCCCCCACCCCCTCCGGGGGGGCGGGGCGGAGACTGGCCCCCCGTGTGCCCCAGCGCGCGGCCGGCCCAAACGCAGACCCCGCGGCCGCTGGACGGCGCGACGATCGGTGGAGTAGCCCTACGCATCCCGTCGCGCCCCGAGCGGCCCTCGGAGGCCACGA-CGACCCTNNNNNNNNNNNNNNNNNNNNNNNNNNNNNNNNNNNNNNNNNNNNNNNNNNNNNNNNNNNNNNNNNNNNNNNNNNNNNNNNNNNNNNNNNNNNNNNNNNNNNNNNNNNNNNNNNNNNNNNNNNNNNNNNNNNNNNNNNNNNNNNNNNNNNNNNNNNNNNNNNNNNNNNNNNNNNNNNNNNNNNNNNNNNNNNNNNNNNNNNNNNNNNNNNNNNNNNNNNNNNNNNNNNNNNNNNNNNNNNNNNNNNNNNNNNNNNNNNNNNNNNNNNNNNNNNNNNNNNNNNNNNNNNNNNNNNNNNNNNNNNNNNNNNNNNNNNNNNNNNNNNNNNNNNNNNNNNNNNNNNNNNNNNNNNNNNNNNNNNNNNNNNNNNNNNNNNNNNNNNNNNNNNNNNNNNNNNNNNNNNNNNNNNNNNNNNNNNNNNNNNNNNNNNNNNNNNNNNNNNNNNNNNNNNNNNNNNNNNNNNNNNNNNNNNNNNNNNNNNNNNNNNNNNNNNNNNNNNNNNNNNNNNNNNNNNNNNNNNNNNNNNNNNNNNNNNNNNNNNNNNNNNNNNNNNNNNNNNNNNNNNNNNNNNNNNNNNNNNNNNNNNNNNNNNNNNNNNNNNNNNNNNNNNNNNNNNNNNNNNNNNNNNNNNNNNNNNNNNNNNNNNNNNNNNNNNNNNNNNNNNNNNNNNNNNNNNNNNNNNNNNNNNNNNNNNNNNNNNNNNNNNNNNNNNNNNNNNNNNNNNNNNNNNNNNNNNNNNNNNNNNNNNNNNNNNNNNNNNNNNNNNNNNNNNNNNNNNNNNNNNNNNNNNNNNNNNNNNNNNNNNNNNNNNNNNNNNNNNNNNNNNNNNNNNNNNNNNNNNNNNNNNNNNNNNNNNNNNNNNNNNNNNNNNNNNNNNNNNNNNNNNNNNNNNNNNNNNNNNNNNNNNNNNNNNNNNNNNNNNNNNNNNNNNNNNNNNNNNNNNNNNNNNNNNNNNNNNNNNNNNNNNNNNNNNNNNNNNNNNNNNNNNNNNNNNNNNNNN
>Atraphaxis_bracteata
NNNNNNNNNNNNNNNNNNNNNNNNNNNNNNNNNNNNNNNNNNNNNNNNNNNNNNNNNNNNNNNNNNNNNNNNNNNNNNNNNNNNNNNNNNNNNNNNNNNNNNNNNNNNNNNNNNNNNNNNNNNNNNNNNNNNNNNNNNNNNNNNNNNNNNNNNNNNNNNNNNNNNNNNNNNNNNNNNNNNNNNNNNNNNNNNNNNNNNNNNNNNNNNNNNNNNNNNNNNNNNNNNNNNNNNNNNNNNNNNNNNNNNNNNNNNNNNNNNNNNNNNNNNNNNNNNNNNNNNNNNNNNNNNNNNNNNNNNNNNNNNNNNNNNNNNNNNNNNNNNNNNNNNNNNNNNNNNNNNNNNNNNNNNNNNNNNNNNNNNNNNNNNNNNNNNNNNNNNNNNNNNNNNNNNNNNNNNNNNNNNNNNNNNNNNNNNNNNNNNNNNNNNNNNNNNNNNNNNNNNNNNNNNNNNNNNNNNNNNNNNNNNNNNNNNNNNNNNNNNNNNNNNNNNNNNNNNNNNNNNNNNNNNNNNNNNNNNNNNNNNNNNNNNNNNNNNNNNNNNNNNNNNNNNNNNNNNNNNNNNNNNNNNNNNNNNNNNNNNNNNNNNNNNNNNNNNNNNNNNNNNNNNNNNNNNNNNNNNNNNNNNNNNNNNNNNNNNNNNNNNNNNNNNNNNNNNNNNNNNNNNNNNNNNNNNNNNNNNNNNNNNNNNNNNNNNNNNNNNNNNNNNNNNNNNNNNNNNNNNNNNNNNNNNNNNNNNNNNNNNNNNNNNNNNNNNNNNNNNNNNNNNNNNNNNNNNNNNNNNNNNNNNNNNNNNNNNNNNNNNNNNNNNNNNNNNNNNNNNNNNNNNNNNNNNNNNNNNNNNNNNNNNNNNNNNNNNNNNNNNNNNNNNNNNNNNNNNNNNNNNNNNNNNNNNNNNNNNNNNNNNNNNNNNNNNNNNNNNNNNNNNNNNNNNNNNNNNNNNNNNNNNNNNNNNNNNNNNNNNNNNNNNNNNNNNNNNNNNNNNNNNNNNNNNNNNNNNNNNNNNNNNNNNNNNNNNNNNNNNNNNNNNNNNNNNNNNNNNNNNNNNNNNNNNNNNNNNNNNNNNNNNNNNNNNNNNNNNNNNNNNNNNNNNNNNNNNNNNNNNNNNNNNNNNNNNNNNNNNNNNNNNNNNNNNNNNNNNNNNNNNNNNNNNNNNNNNNNNNNNNNNNNNNNNNNNNNNNNNNNNNNNNNNNNNNNNNNNNNNNNNNNNNNNNNNNNNNNNNNNNNNNNNNNNNNNNNNNNACTTATTATACTCCTGACTATGAACCCCATGATCATGATATCTTGGCAGCATTTCGAGTAACTCCTCAACCTGGAGTTCCGCCAGAAGAAGCAGGGGCCGCGGTAGCTGCCGAATCTTCTACTGGTACATGGACAGCCGTGTGGACCGATGGACTTACCAGCCTTGATCGTTACAAAGGACGATGCTACGACATTGAGCCTGTTCCTGGAGAAGAAAGTCAATTTATTGCTTATGTAGCTTACCCATTAGACCTTTTTGAAGAAGGTTCTGTTACTAACATGTTTACTTCCATTGTGGGTAATGTATTTGGGTTCAAAGCCCTGCGTGCTCTTCGTTTGGAGGATTTGCGAATCCCTCCTGCTTATACGAAAACTTTCCAAGGCCCGCCTCATGGTATCCAAGTTGAAAGAGATAAATTGAACAAATATGGACGTCCCCTATTGGGATGTACTATTAAACCAAAATTGGGATTGTCCGCTAAGAACTACGGCCGGGCAGTTTATGAATGTCTTCGTGGTGGACTTGATTTTACCAAAGATGATGAAAACGTGAACTCCCAACCATTTATGCGTTGGAGAGACCGTTTCTTATTCTGTGCCGAAGCTATTTTTAAATCACAGTCCGAAACAGGTGAAATCAAAGGACATTACTTGAATGCTACTGCAGGTACATGCGAAGAAATGATCAAAAGGGCTGTATTTGCCAGAGAATTGGGAGTTCCTATCGTAATGCATGACTACTTAACAGGGGGATTCACAGCAAATACTAGTTTAGCTCATTATTGCAGAGATAATGGCCTACTTCTTCACATTCACCGCGCAATGCATGCAGTTATTGACAGACAGAAAAATCACGGTATGCACTTCCGTGTACTAGCTAAAGCCTTACGTATGTCTGGTGGAGATCATATTCATGCCGGTACTGTAGTAGGTAAACTTGAAGGGGAAAGGGACATTACTTTAGGGTTTGTTGATTTATTACGTGATGACTTTGTTGAAAAAGACCGAAGTCGTGGTATTTATTTCACTCAACCTTGGGTTTCCATGCCTGGTGTTATTCCTGTGGCTTCCGGGGGTATTCACGTTTGGCATATGCCCGCTCTAACCGAGATCTTTGGGGATGATTCTGTACTACAGTTCGGTGGCGGAACTTTAGGTCACCCATGGGGAAATGCGCCGGGTGCTGTAGCGAATCGAGTAGCTCTAGAAGCCTGTGTACAAGCTCGTAATGAGGGGCGTGATCTTGCTCGCGAGGGTNNNNNNNNNNNNNNNNNNNNNNNNNNNNNNNNNNNNNNNNNNNNNNNNNNNNNNNNNNNNNNNNNNNNNNNNNNNNNNNNNNNNNNNNNNNNNNNNNNNNNNNNNNNNNNNNNNNNNNNNNNNNNNNNNNNNNNNNNNNNNNNNNNNNNNNNNNNNNNNNNNNNNNNNNNNNNNNNNNNNNNNNNNNNNNNNNNNNNNNNNNNNNNNNNNNNNNNNNNNNNNNNNNNNNNNNNNNNNNNNNNNNNNNNNNNNNNNNNNNNNNNNNNNNNNNNNNNNNNNNNNNNNNNNNNNNNNNNNNNNNNNNNNNNNNNNNNNNNNNNNNNNNNNNNNNNNNNNNNNNNNNNNNNNNNNNNNNNNNNNNNNNNNNNNNNNNNNNNNNNNNNNNNNNNNNNNNNNNNNNNNNNNNNNNNNNNNNNNNNNNNNNNNNNNNNNNNNNNNNNNNNNNNNNNNNNNNNNNNNNNNNNNNNNNNNNNNNNNNNNNNNNNNNNNNNNNNNNNNNNNNNNNNNNNNNNNNNNNNNNNNNNNNNNNNNNNNNNNNNNNNNNNNNNNNNNNNNNNNNNNNNNNNNNNNNNNNNNNNNNNNNNNNNNNNNNNNNNNNNNNNNNNNNNNNNNNNNNNNNNNNNNNNNNNNNNNNNNNNNNNNNNNNNNNNNNNNNNNNNNNNNNNNNNNNNNNNNNNNNNNNNNNNNNNNNNNNNNNNNNNNNNNNNNNNNNNNNNNNNNNNNNNNNNNNNNNNNNNNNNNNNNNNNNNNNNNNNNNNNNNNNNNNNNNNNNNNNNNNNNNNNNNNNNNNNNNNNNNNNNNNNNNNNNNNNNNNNNNNNNNNNNNNNNNNNNNNNNNNNNNNNNNNNNNNNNNNNNNNNNNNNNNNNNNNNNNNNNNNNNNNNNNNNNNNNNNNNNNNNNNNNNNNNNNNNNNNNNNNNNNNNNNNNNNNNNNNNNNNNNNNNNNNNNNNNNNNNNNNNNNNNNNNNNNNNNNNNNNNNNNNNNNNNNNNNNNNNNNNNNNNNNNNNNNNNNNNNNNNNNNNNNNNNNNNNNNNNNNNNNNNNNNNNNNNNNNNNNNNNNNNNNNNNNNNNNNNNNNNNNNNNNNTAAGTGAGAACTTTCAAATTCAGAGAAACCCTGGAATAAAAAAAATGGGCAATCCTGAGCCAACTCCTTCTTTCCAAAAGGAAGAAAAAAGGATAGGTGCAGAGACTCAATGGAAGCTGTTCTAACAAATGGAGTTGGCGATCTTGCGTTGTTATAAGAATTCTTACATCGAAATTCCAAAAAGGATGAAGAATAAACCTAGACGCATACGTACTTAAATATAAATAATACTCTATTTATTT-ATAA-TTATATAAAAT--TT---ATATTCAATTATATGAAAAAATATTAATAATGA-AAAAATCTTTATTTTATGACTATGAAAAGGCGGAAGAATTGTTGTGAATCGATTTTTAGTTTAAGAAAGAATCGAATATTCGTTTTTTAGTAAATTAAAACATTTATTCCCCAGTCGGATAGATCTTTCGAAAACCCGACCCATTGGATGAGAATGAAGATAGAGTCCCATTCTACGTGTCAATCCTGACAACAATGAAATTTATAGTAAGAGGAAAATCCGTCGACTTTAAAAATCGTGAGGGTTCAAGTCCCTCTATCCCCAAAAAAGATACTTTGATTCTCTAACTAATTATCCTCTTTTTTTGTTAACGATTCAAATAAAACTTAGGTCTCTTCCTCATTTACTCTTCTTTTACAAAGGGATACGAGCAGAAAAGTTTTTCTCTTATCACAAGTCTTGTGATGTATGATGTAAATGAGACATGAGCAGCTTTGAGCAAGGAGTACTCTTACTCATTTGAATGATTCCCAATACATATAAGTACTCGTACTAAGACTTACATAA-AAAGTCTTCTTTTGAAGATACAGGAAATTCCGGGACCTAGATAAGACTTTGTAATACCCTTTCAGCTTTTAATTGACATAGACCCCAGTTTTTTAGTAAAATGAGTAGATGGTGCGTAGGGANNNNNNNNNNNNNNNNNNNNNNNNNNNNNNNNNNNNNNNNNNNNNNNNNNNNNNNNNNNNNNNNNNNNNNNNNNNNNNNNNNNNNNNNNNNNNNNNNNNNNNNNNNNNNNNNNNNNNNNNNNNNNNNNNNNNNNNNNNNNNTCGAAACCTGCGAGAGCAGAAAGACCCGCGAACACGTTTACAAAACATGCGAGGCGGGGCGCGTCCTCTGCGTC------------------CAC--GCC-GC----GCACCAACCCAACCCCGGCGCGGATTGCGCCAAGGACCATGAACAAAAGCGCGCCCCGCGGCCCCGGTCCTCCGGCGGCC-GCGGCGGCGTCGTGTCGTTTCTACTTAACAAAACGACTCTCGGCAACGGATATCTCGGCTCTCGCATCGATGAAGAACGTAGCGAAATGCGATACTTGGTGTGAATTGCAGAATCCCGTGAACCATCGAGTCTTTGAACGCAAGTTGCGCCCGAAGCCCTCGTGGCCAGGGCACGTCTGTCTGGGCGTCACGCACCGCGTCGCCCCCACCCCCCCCGGGGGATCGGGGCGGAGACTGGCCCCCCGCGCATCTCCGGGCGCGGCCGGCCTAAACGCAGACCCCGCGGCCGCGAAACGGCGCGACGATTGGTGGAGTAGCCCTACGCATCGCGTCGCGTCCCGAGCGGCC-GCGGAGGCCACGGA-GACCCGNNNNNNNNNNNNNNNNNNNNNNNNNNNNNNNNNNNNNNNNNNNNNNNNNNNNNNNNNNNNNNNNNNNNNNNNNNNNNNNNNNNNNNNNNNNNNNNNNNNNNNNNNNNNNNNNNNNNNNNNNNNNNNNNNNNNNNNNNNNNNNNNNNNNNNNNNNNNNNNNNNNNNNNNNNNNNNNNNNNNNNNNNNNNNNNNNNNNNNNNNNNNNNNNNNNNNNNNNNNNNNNNNNNNNNNNNNNNNNNNNNNNNNNNNNNNNNNNNNNNNNNNNNNNNNNNNNNNNNNNNNNNNNNNNNNNNNNNNNNNNNNNNNNNNNNNNNNNNNNNNNNNNNNNNNNNNNNNNNNNNNNNNNNNNNNNNNNNNNNNNNNNNNNNNNNNNNNNNNNNNNNNNNNNNNNNNNNNNNNNNNNNNNNNNNNNNNNNNNNNNNNNNNNNNNNNNNNNNNNNNNNNNNNNNNNNNNNNNNNNNNNNNNNNNNNNNNNNNNNNNNNNNNNNNNNNNNNNNNNNNNNNNNNNNNNNNNNNNNNNNNNNNNNNNNNNNNNNNNNNNNNNNNNNNNNNNNNNNNNNNNNNNNNNNNNNNNNNNNNNNNNNNNNNNNNNNNNNNNNNNNNNNNNNNNNNNNNNNNNNNNNNNNNNNNNNNNNNNNNNNNNNNNNNNNNNNNNNNNNNNNNNNNNNNNNNNNNNNNNNNNNNNNNNNNNNNNNNNNNNNNNNNNNNNNNNNNNNNNNNNNNNNNNNNNNNNNNNNNNNNNNNNNNNNNNNNNNNNNNNNNNNNNNNNNNNNNNNNNNNNNNNNNNNNNNNNNNNNNNNNNNNNNNNNNNNNNNNNNNNNNNNNNNNNNNNNNNNNNNNNNNNNNNNNNNNNNNNNNNNNNNNNNNNNNNNNNNNNNNNNNNNNNNNNNNNNNNNNNNNNNNNNNNNNNNNNNNNNNNNNNNNNNNNNNNNNNNNNNNNNNNNNNNNNNNNNNNNNNNNNNNNNNNNNNNNNNNNNNNNNNNNNNNNNNNNNNNNNN
>Muehlenbeckia_rhyticarya
NNNNNNNNNNNNNNNNNNNNNNNNNNNNNNNNNNNNNNNNNNNNNNNNNNNNNNNNNNNNNNNNNNNNNNNNNNNNNNNNNNNNNNNNNNNNNNNNNNNNNNNNNNNNNNNNNNNNNNNNNNNNNNNNNNNNNNNNNNNNNNNNNNNNNNNNNNNNNNNNNNNNNNNNNNNNNNNNNNNNNNNNNNNNNNNNNNNNNNNNNNNNNNNNNNNNNNNNNNNNNNNNNNNNNNNNNNNNNNNNNNNNNNNNNNNNNNNNNNNNNNNNNNNNNNNNNNNNNNNNNNNNNNNNNNNNNNNNNNNNNNNNNNNNNNNNNNNNNNNNNNNNNNNNNNNNNNNNNNNNNNNNNNNNNNNNNNNNNNNNNNNNNNNNNNNNNNNNNNNNNNNNNNNNNNNNNNNNNNNNNNNNNNNNNNNNNNNNNNNNNNNNNNNNNNNNNNNNNNNNNNNNNNNNNNNNNNNNNNNNNNNNNNNNNNNNNNNNNNNNNNNNNNNNNNNNNNNNNNNNNNNNNNNNNNNNNNNNNNNNNNNNNNNNNNNNNNNNNNNNNNNNNNNNNNNNNNNNNNNNNNNNNNNNNNNNNNNNNNNNNNNNNNNNNNNNNNNNNNNNNNNNNNNNNNNNNNNNNNNNNNNNNNNNNNNNNNNNNNNNNNNNNNNNNNNNNNNNNNNNNNNNNNNNNNNNNNNNNNNNNNNNNNNNNNNNNNNNNNNNNNNNNNNNNNNNNNNNNNNNNNNNNNNNNNNNNNNNNNNNNNNNNNNNNNNNNNNNNNNNNNNNNNNNNNNNNNNNNNNNNNNNNNNNNNNNNNNNNNNNNNNNNNNNNNNNNNNNNNNNNNNNNNNNNNNNNNNNNNNNNNNNNNNNNNNNNNNNNNNNNNNNNNNNNNNNNNNNNNNNNNNNNNNNNNNNNNNNNNNNNNNNNNNNNNNNNNNNNNNNNNNNNNNNNNNNNNNNNNNNNNNNNNNNNNNNNNNNNNNNNNNNNNNNNNNNNNNNNNNNNNNNNNNNNNNNNNNNNNNNNNNNNNNNNNNNNNNNNNNNNNNNNNNNNNNNNNNNNNNNNNNNNNNNNNNNNNNNNNNNNNNNNNNNNNNNNNNNNNNNNNNNNNNNNNNNNNNNNNNNNNNNNNNNNNNNNNNNNNNNNNNNNNNNNNNNNNNNNNNNNNNNNNNNNNNNNNNNNNNNNNNNNNNNNNNNNNNNNNNNNNNNNNNNNNNNNNNNNNNNNNNNNNNNNNNNNNNNNNNNNNNNNNNNNNNNNNNNNNNNNNNNNNNNNNNNNNNNNNNNNNNNNNNNNNNNNNNNNNNNNNNNNNNNNNNNNNNNNNNNNNNNNNNNNNNNNNNNNNNNNNNNNNNNNNNNNNNNNNNNNNNNNNNNNNNNNNNNNNNNNNNNNNNNNNNNNNNNNNNNNNNNNNNNNNNNNNNNNNNNNNNNNNNNNNNNNNNNNNNNNNNNNNNNNNNNNNNNNNNNNNNNNNNNNNNNNNNNNNNNNNNNNNNNNNNNNNNNNNNNNNNNNNNNNNNNNNNNNNNNNNNNNNNNNNNNNNNNNNNNNNNNNNNNNNNNNNNNNNNNNNNNNNNNNNNNNNNNNNNNNNNNNNNNNNNNNNNNNNNNNNNNNNNNNNNNNNNNNNNNNNNNNNNNNNNNNNNNNNNNNNNNNNNNNNNNNNNNNNNNNNNNNNNNNNNNNNNNNNNNNNNNNNNNNNNNNNNNNNNNNNNNNNNNNNNNNNNNNNNNNNNNNNNNNNNNNNNNNNNNNNNNNNNNNNNNNNNNNNNNNNNNNNNNNNNNNNNNNNNNNNNNNNNNNNNNNNNNNNNNNNNNNNNNNNNNNNNNNNNNNNNNNNNNNNNNNNNNNNNNNNNNNNNNNNNNNNNNNNNNNNNNNNNNNNNNNNNNNNNNNNNNNNNNNNNNNNNNNNNNNNNNNNNNNNNNNNNNNNNNNNNNNNNNNNNNNNNNNNNNNNNNNNNNNNNNNNNNNNNNNNNNNNNNNNNNNNNNNNNNNNNNNNNNNNNNNNNNNNNNNNNNNNNNNNNNNNNNNNNNNNNNNNNNNNNNNNNNNNNNNNNNNNNNNNNNNNNNNNNNNNNNNNNNNNNNNNNNNNNNNNNNNNNNNNNNNNNNNNNNNNNNNNNNNNNNNNNNNNNNNNNNNNNNNNNNNNNNNNNNNNNNNNNNNNNNNNNNNNNNNNNNNNNNNNNNNNNNNNNNNNNNNNNNNNNNNNNNNNNNNNNNNNNNNNNNNNNNNNNNNNNNNNNNNNNNNNNNNNNNNNNNNNNNNNNNNNNNNNNNNNNNNNNNNNNNNNNNNNNNNNNNNNNNNNNNNNNNNNNNNNNNNNNNNNNNNNNNNNNNNNNNNNNNNNNNNNNNNNNNNNNNNNNNNNNNNNNNNNNNNNNNNNNNNNNNNNNNNNNNNNNNNNNNNNNNNNNNNNNNNNNNNNNNNNNNNNNNNNNNNNNNNNNNNNNNNNNNNNNNNNNNNNNNNNNNNNNNNNNNNNNNNNNNNNNNNNNNNNNNNNNNNNNNNNNNNNNNNNNNNNNNNNNNNNNNNNNNNNNNNNNNNNNNNNNNNNNNNNNNNNNNNNNNNNNNNNNNNNNNNNNNNNNNNNNNNNNNNNNNNNNNNNNNNNNNNNNNNNNNNNNNNNNNNNNNNNNNNNNNNNNNNNNNNNNNNNNNNNNNNNNNNNNNNNNNNNNNNNNNNNNNNNNNNNNNNNNNNNNNNNNNNNNNNNNNNNNNNNNNNNNNNNNNNNNNNNNNNNNNNNNNNNNNNNNNNNNNNNNNNNNNNNNNNNNNNNNNNNNNNNNNNNNNNNNNNNNNNNNNNNNNNNNNNNNNNNNNNNNNNNNNNNNNNNNNNNNNNNNNNNNNNNNNNNNNNNNNNNNNNNNNNNNNNNNNNNNNNNNNNNNNNNNNNNNNNNNNNNNNNNNNNNNNNNNNNNNNNNNNNNNNNNNNNNNNNNNNNNNNNNNNNNNNNNNNNNNNNNNNNNNNNNNNNNNNNNNNNNNNNNNNNNNNNNNNNNNNNNNNNNNNNNNNNNNNNNNNNNNNNNNNNNNNNNNNNNNNNNNNNNNNNNNNNNNNNNNNNNNNNNNNNNNNNNNNNNNNNNNNNNNNNNNNNNNNNNNNNNNNNNNNNNNNNNNNNNNNNNNNNNNNNNNNNNNNNNNNNNNNNNNNNNNNNNNNNNNNNNNNNNNNNNNNNNNNNNNNNNNNNNNNNNNNNNNNNNNNNNNNNNNNNNNNNNNNNNNNNNNNNNNNNNNNNNNNNNNNNNNNNNNNNNNNNNNNNNNNNNNNNNNNNNNNNNNNNNNNNNNNNNNNNNNNNNNNNNNNNNNNNNNNNNNNNNNNNNNNNNNNNNNNNNNNNNNNNNNNNNNNNNNNNNNNNNNNNNNNNNNNNNNNNNNNNNNNNNNNNNNNNNNNNNNNNNNNNNNNNNNNNNNNNNNNNNNNNNNNNNNNNNNNNNNNNNNNNNNNNNNNNNNNNNNNNNNNNNNNNNNNNNNNNNNNNNNNNNNNNNNNNNNNNNNNNNNNNNNNNNNNNNNNNNNNNNNNNNNNNNNNNNNNNNNNNNNNNNNNNNNNNNNNNNNNNNNNNNNNNNNNNNNNNNNNNNNNNNNNNNNNNNNNNNNNNNNNNNNNNNNNNNNNNNNNNNNNNNNNNNNNTAAGTGAGAACTTTCAAATTCAGAGAAACCCTGGAATTAAAAAAATGGGCAATCCTGAGCCAACTCCTTCTTTCCAAAAGGAAGACAAAAGGATAGGTGCAGAGACTCAATGGAAGTTGTTCTAACAAATGGAGTTGACGGTCTTGCGTTGTTATAAGAATTCTTCCATCGAAACTCCAAAAAGGATGAAGAATAAACCTAGATGCATACGTACTTAAATATAAATAATACTCTAGTTATATTATATATTCTATAAAATATTTCGAATATTCAATTAAATGAAAAAATATTGATGACGACCCGAATCTTTATTTTATGACTATGAAAAAGTGGAAGAATTGTTGTGAATCGATTCCAAGTTTAAGAAAGAATCGAATATTCGTTTTTTAGTAAATTAAAGCATTTATTCCCCAGTCCGATAGATCTTTTGAAAACCCGACCCATCGGATGAGAATGAAGATAGAGTCCCGTTCTACGTGTCAATCCTGACAACAATGAAATTTATAGTAAGAGGAAAATCCGTCGACTTTAAAAATCGTGAGGGTTCAAGTCCCTCTATCCCCAAAAAAGATCCTTTGATTCTCTAACTAATTATCCTCTTTTTTTGTTAACGATTCAAATAAAAATTGGGTCTCTTCCTCATTTACTCTG-----ACAAAGGTATCCGAGCAGAAAAGTTTTTCTCTTATCACAAGTCTTGTGATGTATGATGTAAATGAGACATGAGCAGCTTTGAGCAAGGAGTACTCTTATTCATTTGAATGATTCCCAATACATATCATTACTCATACTAAGACTTACAAAA-AA-GTCTTCTTTTTAAGATACAGGAAATTCCGGGACCTAGATAAGACTTTGTAATACCCTTTCGTCTTTTAATTGACATAGAACCCAGTTTTCTAGTAAAATGAGTAGACGATGCATAGGGANNNNNNNNNNNNNNNNNNNNNNNNNNNNNNNNNNNNNNNNNNNNNNNNNNNNNNNNNNNNNNNNNNNNNNNNNNNNNNNNNNNNNNNNNNNNNNNNNNTCGTAACAAGGTTTCCGTAGGTGAACCTGCGGAAGGATCATTGTCGAAACCTGCGAGAGCAGAACGACCCGCGAACCCGTTCACAAAACACCGGGGGCGCGGCGRCGGCCTCACGCYGCSGCCGCGTTCCCCGCGCCCGGGCCCGTCCCGGCACCAACACAACCCCGGCGCGGATTGCGCCAAGGACCATGAACATCAGCGCGCCCCGCCCCGCCGGGCCTCCGGCGCGG-GCGGCGGCGTCGTGTCGTTTCTACCTAACAGAACGACTCTCGGCAACGGATATCTCGGCTCTCGCATCGATGAAGAACGTAGCGAAATGCGATACTTGGTGTGAATTGCAGAATCCCGTGAACCATCGAGTCTTTGAACGCAAGTTGCGCCCGAAGCCCTCGTGGCCAGGGCACGTCTGTCTGGGCGTCACGCACCGCGTSGCCCCCACCCCCTCCGGGGGATCGGGGCGGAGACTGGCCCCCCGTGCGCCCCGGCGCGCGGCCGGCCCAAACGCAGACCCCGCGGCCGCGAAGCGGCGCGACGACTGGTGGTGTAGCCCTACGCATCGCGTCGCGCCCCGAGCGGCCCCCGGCGGCCACGGACTGCC------AACCGTTGCGACCCCAGATCAGGCGGGACTACCCGCTGAGTTTAAGCATATCA---AGCGGAGGNNNNNNNNNNNNNNNNNNNNNNNNNNNNNNNNNNNNNNNNNNNNNNNNNNNNNNNNNNNNNNNNNNNNNNNNNNNNNNNNNNNNNNNNNNNNNNNNNNNNNNNNNNNNNNNNNNNNNNNNNNNNNNNNNNNNNNTGCGGAGACAAGTGCCCCCCTAAGGTAACTACTAGTTTGGTAATTAATGTTTTATGCATAACTAATTGATTGTACGTAATTTGTAAGTAGTTTGAACATATAGTAACTATAGCTAGTTAGCTAGGTAAAGTGAGAGACATATAATGACAAAGTTAGATTCATATCATCTAGCTAGTAAAAAGAACATTCATTTGCTTGAATATATCCCTCTCTATATGTAGCTACTAGCTAGACATATGAAGAGTAAGGACACATATAGTGGGAAGATTAGGTACAAGATTGATGGATATGTAATGATATGATTCACTAATGTTTGTTGAATAACAATTCAAAACTTATTTTTTTTGGAATTGTTAATTAGAATTGAACAATATGGTTGGCAGTATTAGTGGGTCATATATTTATGGATTATAAATTATCTTGTTGGTGGAAATATGGTTTGTTTGAGTACCGATACTAGTGGGTACGTAGATACTGCCGTTGATTTAGGGGTATTTATAGTTAGTTTTATTGTTTATATGGAGTTAGTGTAATCAACTTCAATGGTTAGTCGTTCAATAATTACTTTTGCCCACAAAAACACTTTTTATCCCAACATTGTTGTACGTGTTGATCTCAAACATAAACAATGCTGTGTATTCTCTATCAATTGAT-ACATCTATAATGGTGTACACTATTTAATAATGTTAATACATGAGATGAAATCCAGGTAACAAACCAAGTGTTCAGGTACGCANNNNNNNNNNNNNNNNNNNNNNNNNNNNNNNNNNNNNNNNNNNNNNNNNNNNNNNNNNN
